# Supplementary material for: Genome-wide interrogation of structural variation reveals novel African-specific prostate cancer oncogenic drivers
Source: Genome Med. 2022 Aug 31;14:100. doi: 10.1186/s13073-022-01096-w (PMC9434886; doi:10.1186/s13073-022-01096-w)
Supplement: Supplementary file 2 — Additional file 2: Table S4. Summary of gene fusions identified from SVs. Table S5. SV calls resulting in gene fusions. [file 13073_2022_1096_MOESM2_ESM.zip]

Archive with 2 entries (2 files):
- HRPCa_SV_TableS4.xlsx
- HRPCa_SV_TableS5.xlsx
