# Supplementary material for: Genome-wide interrogation of structural variation reveals novel African-specific prostate cancer oncogenic drivers
Source: Genome Med. 2022 Aug 31;14:100. doi: 10.1186/s13073-022-01096-w (PMC9434886; doi:10.1186/s13073-022-01096-w)
Supplement: Supplementary file 2 — Additional file 2: Table S4. Summary of gene fusions identified from SVs. Table S5. SV calls resulting in gene fusions. [file 13073_2022_1096_MOESM2_ESM.zip › HRPCa_SV_TableS4.xlsx]

## Sheet: TableS4
pos1_overlap_gene	pos2_overlap_gene	gene_fusions	breakpoint_count	sample_count	pos1_overlap_gene_biotype	pos2_overlap_gene_biotype	Ethnic_group
A2MP1	GRIN2B	A2MP1;GRIN2B	1	1	transcribed_unprocessed_pseudogene	protein_coding	African
AAK1	CNRIP1	AAK1;CNRIP1	1	1	protein_coding	protein_coding	African
AARD	DPP10	AARD;DPP10	1	1	protein_coding	protein_coding	African
AARD	RB1CC1	AARD;RB1CC1	1	1	protein_coding	protein_coding	European
AATK	ALOX12P2	AATK;ALOX12P2	1	1	transcribed_unprocessed_pseudogene	protein_coding	African
AATK	GUCY2D	AATK;GUCY2D	1	1	protein_coding	protein_coding	African
AATK	SMIM12	AATK;SMIM12	2	1	protein_coding	protein_coding	Admixed
AATK	ST6GALNAC2	AATK;ST6GALNAC2	1	1	protein_coding	protein_coding	African
ABAT	SPECC1	ABAT;SPECC1	1	1	protein_coding	protein_coding	African
ABAT	USP7	ABAT;USP7	1	1	protein_coding	protein_coding	African
ABBA01000935.2	CADM2	ABBA01000935.2;CADM2	1	1	protein_coding	unprocessed_pseudogene	African
ABBA01000935.2	CNTN4	ABBA01000935.2;CNTN4	1	1	protein_coding	unprocessed_pseudogene	African
ABBA01000935.2	EPHA3	ABBA01000935.2;EPHA3	1	1	protein_coding	unprocessed_pseudogene	African
ABCA1	AKNA	ABCA1;AKNA	1	1	protein_coding	protein_coding	African
ABCA12	KCNH7	ABCA12;KCNH7	1	1	protein_coding	protein_coding	African
ABCA13	AL157778.1	ABCA13;AL157778.1	1	1	protein_coding	lncRNA	African
ABCA2	INPP5E	ABCA2;INPP5E	1	1	protein_coding	protein_coding	African
ABCA4	ARHGAP29-AS1	ABCA4;ARHGAP29-AS1	1	1	protein_coding	lncRNA	African
ABCA4	PKN2-AS1	ABCA4;PKN2-AS1	1	1	lncRNA	protein_coding	European
ABCB1	CD36	ABCB1;CD36	1	1	protein_coding	protein_coding	African
ABCB1	GNAT3	ABCB1;GNAT3	1	1	protein_coding	protein_coding	African
ABCB1	GSAP	ABCB1;GSAP	1	1	protein_coding	protein_coding	European
ABCB1	LINC01446	ABCB1;LINC01446	1	1	lncRNA	protein_coding	African
ABCB10	EFNA5	ABCB10;EFNA5	1	1	protein_coding	protein_coding	European
ABCB4	AC004160.1	ABCB4;AC004160.1	1	1	lncRNA	protein_coding	European
ABCB4	AC007161.3	ABCB4;AC007161.3	1	1	lncRNA	protein_coding	European
ABCB4	THSD7A	ABCB4;THSD7A	1	1	protein_coding	protein_coding	European
ABCB4	UMAD1	ABCB4;UMAD1	1	1	protein_coding	protein_coding	European
ABCB5	ABCC3	ABCB5;ABCC3	1	1	protein_coding	protein_coding	European
ABCC1	ACSM3	ABCC1;ACSM3	1	1	protein_coding	protein_coding	African
ABCC1	DCTPP1	ABCC1;DCTPP1	1	1	protein_coding	protein_coding	African
ABCC1	ZNF771	ABCC1;ZNF771	1	1	protein_coding	protein_coding	African
ABCC11	AC024901.1	ABCC11;AC024901.1	1	1	lncRNA	protein_coding	African
ABCC2	GLRX3	ABCC2;GLRX3	1	1	protein_coding	protein_coding	European
ABCC3	RAPGEF5	ABCC3;RAPGEF5	1	1	protein_coding	protein_coding	European
ABCC3	SKAP1	ABCC3;SKAP1	1	1	protein_coding	protein_coding	African
ABCC3	YWHAEP7	ABCC3;YWHAEP7	1	1	transcribed_unprocessed_pseudogene	protein_coding	European
ABCC4	AC034234.1	ABCC4;AC034234.1	1	1	lncRNA	protein_coding	African
ABCC4	AL138694.1	ABCC4;AL138694.1	1	1	protein_coding	lncRNA	African
ABCC4	CLDN10	ABCC4;CLDN10	1	1	protein_coding	protein_coding	African
ABCC4	FRY	ABCC4;FRY	1	1	protein_coding	protein_coding	African
ABCC4	PDE4D	ABCC4;PDE4D	1	1	protein_coding	protein_coding	African
ABCC9	DYM	ABCC9;DYM	2	1	protein_coding	protein_coding	African
ABCD2	DDX10	ABCD2;DDX10	1	1	protein_coding	protein_coding	African
ABCD2	LMOD1	ABCD2;LMOD1	1	1	protein_coding	protein_coding	African
ABHD14A-ACY1	ABHD14B	ABHD14A-ACY1;ABHD14B	1	1	protein_coding	protein_coding	African
ABHD14A	ABHD14A-ACY1	ABHD14A;ABHD14A-ACY1	1	1	protein_coding	protein_coding	African
ABHD14A	ACY1	ABHD14A;ACY1	1	1	protein_coding	protein_coding	African
ABHD14B	ACY1	ABHD14B;ACY1	1	1	protein_coding	protein_coding	African
ABHD15-AS1	LINC00863	ABHD15-AS1;LINC00863	1	1	lncRNA	lncRNA	African
ABHD2	PARD3B	ABHD2;PARD3B	1	1	protein_coding	protein_coding	African
ABI1	AL512598.2	ABI1;AL512598.2	1	1	lncRNA	protein_coding	European
ABI1	APBB1IP	ABI1;APBB1IP	1	1	protein_coding	protein_coding	European
ABI1	ENKUR	ABI1;ENKUR	1	1	protein_coding	protein_coding	European
ABI2	KIAA2012	ABI2;KIAA2012	1	1	protein_coding	protein_coding	European
ABI3BP	DDX10	ABI3BP;DDX10	1	1	protein_coding	protein_coding	European
ABI3BP	ST3GAL6-AS1	ABI3BP;ST3GAL6-AS1	1	1	lncRNA	protein_coding	African
ABL2	SOAT1	ABL2;SOAT1	1	1	protein_coding	protein_coding	African
ABO	RAPGEF1	ABO;RAPGEF1	1	1	protein_coding	protein_coding	African
ABRA	NUDCD1	ABRA;NUDCD1	1	1	protein_coding	protein_coding	African
AC000061.1	CACNA2D1	AC000061.1;CACNA2D1	1	1	protein_coding	lncRNA	European
AC000061.1	CFTR	AC000061.1;CFTR	2	1	protein_coding	lncRNA	African
AC000085.1	AC010967.1	AC000085.1;AC010967.1	1	1	lncRNA	lncRNA	European
AC002057.2	CSMD1	AC002057.2;CSMD1	1	1	lncRNA	protein_coding	African
AC002057.2	RELN	AC002057.2;RELN	1	1	protein_coding	lncRNA	European
AC002066.1	AC011287.1	AC002066.1;AC011287.1	1	1	lncRNA	lncRNA	European
AC002069.2	LHFPL3	AC002069.2;LHFPL3	1	1	lncRNA	protein_coding	European
AC002069.2	ZNF804B	AC002069.2;ZNF804B	1	1	lncRNA	protein_coding	African
AC002070.1	LPAR5	AC002070.1;LPAR5	2	1	protein_coding	lncRNA	African
AC002076.1	CAMTA1	AC002076.1;CAMTA1	1	1	protein_coding	lncRNA	African
AC002076.1	GNGT1	AC002076.1;GNGT1	1	1	protein_coding	lncRNA	African
AC002076.1	TFPI2	AC002076.1;TFPI2	1	1	protein_coding	lncRNA	African
AC002116.1	AC243967.2	AC002116.1;AC243967.2	1	1	lncRNA	lncRNA	African
AC002116.2	WDR62	AC002116.2;WDR62	1	1	lncRNA	protein_coding	African
AC002316.1	STS	AC002316.1;STS	1	1	protein_coding	protein_coding	African
AC002331.1	AC106882.1	AC002331.1;AC106882.1	1	1	lncRNA	lncRNA	Admixed
AC002331.1	TMEM154	AC002331.1;TMEM154	1	1	protein_coding	lncRNA	Admixed
AC002377.1	DMD	AC002377.1;DMD	1	1	protein_coding	lncRNA	Admixed
AC002377.1	TTC28	AC002377.1;TTC28	1	1	protein_coding	lncRNA	European
AC002401.4	LINC02073	AC002401.4;LINC02073	1	1	lncRNA	lncRNA	African
AC002428.1	MACROH2A1	AC002428.1;MACROH2A1	1	1	protein_coding	lncRNA	African
AC002460.2	TTC29	AC002460.2;TTC29	1	1	protein_coding	lncRNA	African
AC003002.1	NLRP4	AC003002.1;NLRP4	1	1	protein_coding	protein_coding	African
AC003002.2	ZNF549	AC003002.2;ZNF549	1	1	protein_coding	protein_coding	African
AC003002.2	ZNF550	AC003002.2;ZNF550	1	1	protein_coding	protein_coding	African
AC003002.3	ZNF549	AC003002.3;ZNF549	1	1	protein_coding	protein_coding	African
AC003002.3	ZNF550	AC003002.3;ZNF550	1	1	protein_coding	protein_coding	African
AC003006.1	PALM2AKAP2	AC003006.1;PALM2AKAP2	1	1	protein_coding	protein_coding	African
AC003044.1	AC004593.2	AC003044.1;AC004593.2	1	1	lncRNA	protein_coding	European
AC003044.1	CHN2	AC003044.1;CHN2	1	1	lncRNA	protein_coding	European
AC003044.1	PPP1R3A	AC003044.1;PPP1R3A	1	1	lncRNA	protein_coding	European
AC003984.1	CFTR	AC003984.1;CFTR	1	1	lncRNA	protein_coding	European
AC003984.1	GRM3	AC003984.1;GRM3	1	1	lncRNA	protein_coding	African
AC003988.1	GNAI1	AC003988.1;GNAI1	1	1	protein_coding	lncRNA	African
AC003988.1	IMMP2L	AC003988.1;IMMP2L	1	1	lncRNA	protein_coding	European
AC003991.1	AHR	AC003991.1;AHR	1	1	protein_coding	lncRNA	European
AC003991.1	MAOB	AC003991.1;MAOB	1	1	lncRNA	protein_coding	African
AC003991.1	SKAP2	AC003991.1;SKAP2	1	1	protein_coding	lncRNA	European
AC003991.1	SLC26A4	AC003991.1;SLC26A4	1	1	lncRNA	protein_coding	African
AC003991.1	TMEM243	AC003991.1;TMEM243	1	1	protein_coding	lncRNA	European
AC004053.1	CXXC4-AS1	AC004053.1;CXXC4-AS1	1	1	lncRNA	lncRNA	African
AC004066.2	AC022267.1	AC004066.2;AC022267.1	1	1	lncRNA	lncRNA	African
AC004066.2	CRACD	AC004066.2;CRACD	1	1	protein_coding	lncRNA	African
AC004069.1	RNGTT	AC004069.1;RNGTT	1	1	lncRNA	protein_coding	European
AC004083.1	AC090578.1	AC004083.1;AC090578.1	1	1	lncRNA	lncRNA	African
AC004083.1	LINC00534	AC004083.1;LINC00534	2	1	lncRNA	lncRNA	African
AC004112.1	CTNND2	AC004112.1;CTNND2	1	1	protein_coding	lncRNA	African
AC004129.3	AC005100.2	AC004129.3;AC005100.2	1	1	processed_pseudogene	lncRNA	African
AC004147.4	SIPA1L2	AC004147.4;SIPA1L2	1	1	protein_coding	lncRNA	European
AC004151.1	AC005329.1	AC004151.1;AC005329.1	1	1	protein_coding	lncRNA	African
AC004151.1	NDUFS7	AC004151.1;NDUFS7	1	1	protein_coding	protein_coding	African
AC004158.1	AL049828.1	AC004158.1;AL049828.1	1	1	lncRNA	lncRNA	African
AC004158.1	TRPM3	AC004158.1;TRPM3	1	1	protein_coding	lncRNA	African
AC004160.1	AC083864.5	AC004160.1;AC083864.5	1	1	lncRNA	lncRNA	African
AC004160.1	THSD7A	AC004160.1;THSD7A	2	1	protein_coding	lncRNA	African
AC004241.1	AC020637.1	AC004241.1;AC020637.1	1	1	lncRNA	lncRNA	African
AC004241.1	LINC02388	AC004241.1;LINC02388	1	1	lncRNA	lncRNA	African
AC004381.3	AC130456.2	AC004381.3;AC130456.2	1	1	lncRNA	unprocessed_pseudogene	African
AC004408.1	RAPGEFL1	AC004408.1;RAPGEFL1	1	1	lncRNA	protein_coding	African
AC004470.2	MBTPS2	AC004470.2;MBTPS2	1	1	protein_coding	lncRNA	African
AC004540.1	SNX10	AC004540.1;SNX10	1	1	protein_coding	lncRNA	European
AC004549.1	AC016831.6	AC004549.1;AC016831.6	1	1	lncRNA	lncRNA	European
AC004549.1	LINC-PINT	AC004549.1;LINC-PINT	1	1	lncRNA	lncRNA	European
AC004554.2	MS4A2	AC004554.2;MS4A2	1	1	protein_coding	lncRNA	African
AC004593.2	AC005529.1	AC004593.2;AC005529.1	1	1	protein_coding	lncRNA	African
AC004593.2	AC008892.1	AC004593.2;AC008892.1	1	1	lncRNA	protein_coding	European
AC004593.2	BBS9	AC004593.2;BBS9	1	1	protein_coding	protein_coding	European
AC004593.2	CHN2	AC004593.2;CHN2	2	1	protein_coding	protein_coding	African
AC004593.2	CREB5	AC004593.2;CREB5	2	2	protein_coding	protein_coding	European,African
AC004593.2	IFRD1	AC004593.2;IFRD1	1	1	protein_coding	protein_coding	African
AC004593.2	IL6ST	AC004593.2;IL6ST	1	1	protein_coding	protein_coding	European
AC004593.2	IMMP2L	AC004593.2;IMMP2L	1	1	protein_coding	protein_coding	African
AC004593.2	NEFH	AC004593.2;NEFH	1	1	protein_coding	protein_coding	African
AC004593.2	SEMA3A	AC004593.2;SEMA3A	1	1	protein_coding	protein_coding	European
AC004593.2	THOC5	AC004593.2;THOC5	1	1	protein_coding	protein_coding	African
AC004594.1	LHFPL3	AC004594.1;LHFPL3	1	1	protein_coding	lncRNA	European
AC004691.2	AQP1	AC004691.2;AQP1	2	1	protein_coding	protein_coding	European
AC004702.1	TTC28	AC004702.1;TTC28	1	1	lncRNA	protein_coding	European
AC004704.1	ANK2	AC004704.1;ANK2	1	1	lncRNA	protein_coding	African
AC004784.1	MCU	AC004784.1;MCU	1	1	protein_coding	lncRNA	African
AC004805.1	AL121594.1	AC004805.1;AL121594.1	1	1	protein_coding	protein_coding	European
AC004805.1	AL353579.1	AC004805.1;AL353579.1	1	1	protein_coding	protein_coding	African
AC004805.1	AXIN2	AC004805.1;AXIN2	1	1	protein_coding	protein_coding	African
AC004805.1	ERG	AC004805.1;ERG	1	1	protein_coding	protein_coding	European
AC004805.1	PRORP	AC004805.1;PRORP	1	1	protein_coding	protein_coding	European
AC004805.1	RANBP6	AC004805.1;RANBP6	1	1	protein_coding	protein_coding	African
AC004805.1	TMEM217	AC004805.1;TMEM217	1	1	protein_coding	protein_coding	African
AC004830.2	PDE1C	AC004830.2;PDE1C	2	1	protein_coding	lncRNA	African
AC004852.2	DPY19L1P1	AC004852.2;DPY19L1P1	1	1	lncRNA	unprocessed_pseudogene	African
AC004852.2	PDE1C	AC004852.2;PDE1C	1	1	lncRNA	protein_coding	African
AC004852.2	ZNRF2P1	AC004852.2;ZNRF2P1	1	1	lncRNA	transcribed_processed_pseudogene	African
AC004862.1	PCLO	AC004862.1;PCLO	1	1	lncRNA	protein_coding	African
AC004869.1	COBL	AC004869.1;COBL	1	1	lncRNA	protein_coding	European
AC004870.3	AC098650.1	AC004870.3;AC098650.1	1	1	protein_coding	lncRNA	African
AC004870.3	RBMS3	AC004870.3;RBMS3	1	1	protein_coding	lncRNA	African
AC004875.1	ZNF804B	AC004875.1;ZNF804B	1	1	protein_coding	lncRNA	European
AC004917.1	AC005050.3	AC004917.1;AC005050.3	2	1	lncRNA	lncRNA	African
AC004917.1	AC069288.1	AC004917.1;AC069288.1	1	1	protein_coding	lncRNA	European
AC004917.1	IMMP2L	AC004917.1;IMMP2L	1	1	lncRNA	protein_coding	European
AC004917.1	MAD1L1	AC004917.1;MAD1L1	1	1	protein_coding	lncRNA	European
AC004936.1	BBS9	AC004936.1;BBS9	1	1	lncRNA	protein_coding	European
AC004936.1	KIAA1324L	AC004936.1;KIAA1324L	1	1	lncRNA	protein_coding	European
AC004936.1	PHF14	AC004936.1;PHF14	1	1	lncRNA	protein_coding	African
AC004943.2	ZFHX3	AC004943.2;ZFHX3	1	1	lncRNA	protein_coding	African
AC004947.3	GALNT17	AC004947.3;GALNT17	1	1	lncRNA	protein_coding	European
AC004949.1	AC011287.1	AC004949.1;AC011287.1	1	1	lncRNA	lncRNA	European
AC004949.1	NDUFA4	AC004949.1;NDUFA4	1	1	lncRNA	protein_coding	African
AC004949.1	TNRC18	AC004949.1;TNRC18	1	1	protein_coding	lncRNA	European
AC004949.1	VPS50	AC004949.1;VPS50	1	1	lncRNA	protein_coding	European
AC004980.1	KMT2C	AC004980.1;KMT2C	1	1	transcribed_unprocessed_pseudogene	protein_coding	African
AC005009.1	GRM3	AC005009.1;GRM3	2	1	protein_coding	lncRNA	European
AC005064.1	IKZF1	AC005064.1;IKZF1	1	1	protein_coding	lncRNA	European
AC005064.1	SEMA3A	AC005064.1;SEMA3A	1	1	protein_coding	lncRNA	European
AC005076.2	ST7	AC005076.2;ST7	1	1	lncRNA	protein_coding	African
AC005076.2	ST7-OT4	AC005076.2;ST7-OT4	1	1	lncRNA	lncRNA	African
AC005077.3	WBP11	AC005077.3;WBP11	1	1	transcribed_unprocessed_pseudogene	protein_coding	European
AC005100.1	AC005165.1	AC005100.1;AC005165.1	1	1	lncRNA	lncRNA	African
AC005144.1	BFSP1	AC005144.1;BFSP1	1	1	lncRNA	protein_coding	European
AC005154.3	AC005154.5	AC005154.3;AC005154.5	1	1	protein_coding	lncRNA	European
AC005154.3	GARS-DT	AC005154.3;GARS-DT	1	1	lncRNA	lncRNA	European
AC005154.5	GARS-DT	AC005154.5;GARS-DT	2	1	lncRNA	protein_coding	European
AC005162.2	CPVL	AC005162.2;CPVL	2	1	protein_coding	lncRNA	European
AC005252.3	TMEM132B	AC005252.3;TMEM132B	1	1	protein_coding	TEC	African
AC005252.4	LINC02359	AC005252.4;LINC02359	1	1	lncRNA	lncRNA	European
AC005252.4	TMEM132B	AC005252.4;TMEM132B	1	1	protein_coding	lncRNA	African
AC005258.1	AP3D1	AC005258.1;AP3D1	1	1	protein_coding	protein_coding	African
AC005324.3	ADORA2B	AC005324.3;ADORA2B	1	1	protein_coding	protein_coding	African
AC005324.3	ZNF624	AC005324.3;ZNF624	1	1	protein_coding	protein_coding	African
AC005487.1	LINC01510	AC005487.1;LINC01510	1	1	lncRNA	lncRNA	African
AC005487.1	NRCAM	AC005487.1;NRCAM	1	1	protein_coding	lncRNA	African
AC005529.1	CHN2	AC005529.1;CHN2	1	1	protein_coding	lncRNA	African
AC005550.2	CREB5	AC005550.2;CREB5	1	1	lncRNA	protein_coding	European
AC005550.2	DDX43P2	AC005550.2;DDX43P2	1	1	lncRNA	processed_pseudogene	European
AC005550.2	OGDH	AC005550.2;OGDH	1	1	lncRNA	protein_coding	European
AC005562.1	FREM2	AC005562.1;FREM2	1	1	protein_coding	lncRNA	African
AC005562.1	TSPAN9	AC005562.1;TSPAN9	2	1	protein_coding	lncRNA	African
AC005562.1	WIPF2	AC005562.1;WIPF2	1	1	lncRNA	protein_coding	African
AC005609.5	PCDHA1	AC005609.5;PCDHA1	2	1	protein_coding	lncRNA	African
AC005670.2	CA10	AC005670.2;CA10	1	1	protein_coding	protein_coding	African
AC005670.2	RNF168	AC005670.2;RNF168	1	1	protein_coding	protein_coding	African
AC005670.2	STAT5B	AC005670.2;STAT5B	1	1	protein_coding	protein_coding	European
AC005670.3	AL139353.1	AC005670.3;AL139353.1	1	1	protein_coding	lncRNA	European
AC005670.3	HEATR5A	AC005670.3;HEATR5A	1	1	protein_coding	lncRNA	European
AC005670.3	INA	AC005670.3;INA	1	1	protein_coding	lncRNA	African
AC005682.2	STEAP1B	AC005682.2;STEAP1B	1	1	protein_coding	lncRNA	African
AC005722.4	MON2	AC005722.4;MON2	1	1	protein_coding	lncRNA	European
AC005726.1	FAM245A	AC005726.1;FAM245A	1	1	lncRNA	protein_coding	African
AC005726.1	INA	AC005726.1;INA	1	1	protein_coding	protein_coding	African
AC005726.1	MYOF	AC005726.1;MYOF	1	1	protein_coding	protein_coding	African
AC005726.1	PANK1	AC005726.1;PANK1	1	1	protein_coding	protein_coding	African
AC005740.3	IPO11	AC005740.3;IPO11	1	1	protein_coding	lncRNA	European
AC005740.3	KIF2A	AC005740.3;KIF2A	1	1	protein_coding	lncRNA	European
AC005746.2	BCAS3	AC005746.2;BCAS3	1	1	protein_coding	lncRNA	African
AC005747.1	AC027045.2	AC005747.1;AC027045.2	1	1	lncRNA	protein_coding	African
AC005747.1	AC091607.2	AC005747.1;AC091607.2	1	1	lncRNA	protein_coding	African
AC005747.1	DHRS7C	AC005747.1;DHRS7C	1	1	protein_coding	protein_coding	African
AC005747.1	KCNAB1	AC005747.1;KCNAB1	1	1	protein_coding	protein_coding	African
AC005821.1	SEPTIN4	AC005821.1;SEPTIN4	1	1	protein_coding	lncRNA	African
AC005821.1	SEPTIN4-AS1	AC005821.1;SEPTIN4-AS1	1	1	lncRNA	lncRNA	African
AC005833.1	AC090993.1	AC005833.1;AC090993.1	1	1	lncRNA	protein_coding	African
AC005833.1	BCAT1	AC005833.1;BCAT1	1	1	protein_coding	protein_coding	African
AC005833.1	FGF6	AC005833.1;FGF6	1	1	protein_coding	protein_coding	African
AC005884.1	PDE1A	AC005884.1;PDE1A	1	1	protein_coding	lncRNA	African
AC005899.9	GRIA4	AC005899.9;GRIA4	1	1	protein_coding	lncRNA	African
AC005899.9	STIP1	AC005899.9;STIP1	1	1	protein_coding	lncRNA	African
AC005943.1	LDB3	AC005943.1;LDB3	1	1	protein_coding	protein_coding	European
AC005999.2	BBS9	AC005999.2;BBS9	1	1	protein_coding	lncRNA	European
AC006020.1	CADPS2	AC006020.1;CADPS2	1	1	processed_pseudogene	protein_coding	African
AC006020.1	FYN	AC006020.1;FYN	1	1	protein_coding	processed_pseudogene	African
AC006030.1	CTNNA2	AC006030.1;CTNNA2	1	1	protein_coding	protein_coding	African
AC006043.1	MAGI2	AC006043.1;MAGI2	2	1	protein_coding	lncRNA	African
AC006059.1	AC007991.3	AC006059.1;AC007991.3	2	1	lncRNA	lncRNA	African
AC006059.1	IDO2	AC006059.1;IDO2	2	1	lncRNA	protein_coding	African
AC006059.2	PCYOX1	AC006059.2;PCYOX1	1	1	protein_coding	protein_coding	European
AC006059.2	TMPRSS2	AC006059.2;TMPRSS2	1	1	protein_coding	protein_coding	European
AC006059.2	TRAK1	AC006059.2;TRAK1	1	1	protein_coding	protein_coding	African
AC006059.2	VIPR1	AC006059.2;VIPR1	1	1	protein_coding	protein_coding	African
AC006059.3	VIPR1	AC006059.3;VIPR1	1	1	protein_coding	lncRNA	African
AC006065.3	RIMBP2	AC006065.3;RIMBP2	1	1	lncRNA	protein_coding	European
AC006065.4	RIMBP2	AC006065.4;RIMBP2	1	1	lncRNA	protein_coding	European
AC006148.1	CTTNBP2	AC006148.1;CTTNBP2	1	1	protein_coding	lncRNA	European
AC006148.1	SGCD	AC006148.1;SGCD	1	1	protein_coding	lncRNA	African
AC006153.1	AL031275.1	AC006153.1;AL031275.1	1	1	lncRNA	lncRNA	African
AC006153.1	AL135926.1	AC006153.1;AL135926.1	1	1	lncRNA	lncRNA	African
AC006153.1	CACNA1A	AC006153.1;CACNA1A	1	1	lncRNA	protein_coding	European
AC006197.2	AC008014.1	AC006197.2;AC008014.1	1	1	lncRNA	lncRNA	African
AC006206.2	USP5	AC006206.2;USP5	1	1	lncRNA	protein_coding	African
AC006355.2	MAGI2	AC006355.2;MAGI2	1	1	protein_coding	lncRNA	African
AC006435.2	EIF4G3	AC006435.2;EIF4G3	1	1	protein_coding	lncRNA	African
AC006450.3	MVB12B	AC006450.3;MVB12B	1	1	lncRNA	protein_coding	African
AC006486.1	AKR1B10	AC006486.1;AKR1B10	1	1	protein_coding	protein_coding	African
AC006511.5	CSRP2	AC006511.5;CSRP2	1	1	lncRNA	protein_coding	African
AC006511.6	PLEKHG6	AC006511.6;PLEKHG6	1	1	protein_coding	lncRNA	African
AC006511.7	SLC16A7	AC006511.7;SLC16A7	1	1	lncRNA	protein_coding	African
AC006927.5	AEBP2	AC006927.5;AEBP2	1	1	unprocessed_pseudogene	protein_coding	African
AC006972.1	AC078845.1	AC006972.1;AC078845.1	1	1	lncRNA	lncRNA	European
AC006978.2	AC011287.1	AC006978.2;AC011287.1	1	1	lncRNA	protein_coding	European
AC006978.2	EGFR	AC006978.2;EGFR	1	1	protein_coding	protein_coding	European
AC007098.1	EHBP1	AC007098.1;EHBP1	2	1	protein_coding	lncRNA	African
AC007100.1	AC132153.1	AC007100.1;AC132153.1	1	1	lncRNA	lncRNA	African
AC007128.1	ICA1	AC007128.1;ICA1	1	1	protein_coding	lncRNA	African
AC007128.1	IQUB	AC007128.1;IQUB	1	1	lncRNA	protein_coding	European
AC007128.2	ICA1	AC007128.2;ICA1	1	1	protein_coding	lncRNA	African
AC007161.3	CPED1	AC007161.3;CPED1	1	1	lncRNA	protein_coding	European
AC007161.3	UMAD1	AC007161.3;UMAD1	2	1	lncRNA	protein_coding	African
AC007179.2	AC132153.1	AC007179.2;AC132153.1	1	1	lncRNA	lncRNA	African
AC007193.2	LIG1	AC007193.2;LIG1	1	1	lncRNA	protein_coding	African
AC007262.2	TSHR	AC007262.2;TSHR	2	1	lncRNA	protein_coding	European
AC007277.1	METTL8	AC007277.1;METTL8	1	1	lncRNA	protein_coding	African
AC007317.1	RAB11FIP5	AC007317.1;RAB11FIP5	1	1	lncRNA	protein_coding	African
AC007319.1	CALCRL	AC007319.1;CALCRL	2	1	protein_coding	lncRNA	African
AC007319.1	FAM230C	AC007319.1;FAM230C	1	1	lncRNA	lncRNA	European
AC007319.1	FSIP2-AS1	AC007319.1;FSIP2-AS1	1	1	lncRNA	lncRNA	African
AC007319.1	GULP1	AC007319.1;GULP1	1	1	lncRNA	protein_coding	African
AC007319.1	LINC01090	AC007319.1;LINC01090	1	1	lncRNA	lncRNA	African
AC007319.1	TFPI	AC007319.1;TFPI	2	1	lncRNA	protein_coding	African
AC007342.6	RBL2	AC007342.6;RBL2	2	1	protein_coding	TEC	African
AC007344.1	NKD1	AC007344.1;NKD1	1	1	protein_coding	lncRNA	African
AC007368.1	AIM2	AC007368.1;AIM2	1	1	protein_coding	lncRNA	African
AC007384.1	ESYT2	AC007384.1;ESYT2	1	1	lncRNA	protein_coding	European
AC007384.1	NID1	AC007384.1;NID1	1	1	protein_coding	lncRNA	African
AC007384.1	ZFHX3	AC007384.1;ZFHX3	1	1	lncRNA	protein_coding	African
AC007389.1	AC007389.3	AC007389.1;AC007389.3	2	1	lncRNA	lncRNA	African
AC007389.1	AC007389.5	AC007389.1;AC007389.5	2	1	lncRNA	lncRNA	African
AC007389.1	ACTR2	AC007389.1;ACTR2	1	1	protein_coding	lncRNA	African
AC007389.1	CTNNA2	AC007389.1;CTNNA2	2	1	lncRNA	protein_coding	European
AC007389.3	AC007389.5	AC007389.3;AC007389.5	2	1	lncRNA	lncRNA	African
AC007390.2	SPR	AC007390.2;SPR	1	1	lncRNA	protein_coding	European
AC007402.1	AC010967.1	AC007402.1;AC010967.1	1	1	lncRNA	lncRNA	African
AC007402.1	AC079304.1	AC007402.1;AC079304.1	3	2	lncRNA	lncRNA	European,African
AC007402.1	AC092650.1	AC007402.1;AC092650.1	1	1	lncRNA	lncRNA	African
AC007402.1	AC097463.2	AC007402.1;AC097463.2	1	1	processed_pseudogene	lncRNA	African
AC007402.1	DNAH7	AC007402.1;DNAH7	1	1	lncRNA	protein_coding	European
AC007402.1	FOXN2	AC007402.1;FOXN2	1	1	protein_coding	lncRNA	African
AC007402.1	KIAA1324	AC007402.1;KIAA1324	1	1	protein_coding	lncRNA	African
AC007402.1	NRXN1	AC007402.1;NRXN1	1	1	protein_coding	lncRNA	African
AC007450.1	ART4	AC007450.1;ART4	1	1	lncRNA	protein_coding	European
AC007450.1	C12orf60	AC007450.1;C12orf60	1	1	lncRNA	protein_coding	European
AC007493.1	AMFR	AC007493.1;AMFR	1	1	lncRNA	protein_coding	African
AC007513.1	CFAP54	AC007513.1;CFAP54	1	1	lncRNA	protein_coding	European
AC007513.1	KCNQ5	AC007513.1;KCNQ5	1	1	protein_coding	lncRNA	European
AC007527.1	CLECL1	AC007527.1;CLECL1	1	1	protein_coding	lncRNA	African
AC007528.1	MGST1	AC007528.1;MGST1	2	1	protein_coding	lncRNA	European
AC007529.2	LMO3	AC007529.2;LMO3	1	1	protein_coding	lncRNA	African
AC007529.2	MGST1	AC007529.2;MGST1	1	1	protein_coding	lncRNA	African
AC007566.1	ASB4	AC007566.1;ASB4	1	1	lncRNA	protein_coding	African
AC007614.1	CNEP1R1	AC007614.1;CNEP1R1	1	1	lncRNA	protein_coding	African
AC007614.1	MIB1	AC007614.1;MIB1	1	1	lncRNA	protein_coding	African
AC007614.1	MYLK3	AC007614.1;MYLK3	1	1	protein_coding	lncRNA	African
AC007652.3	AC083864.5	AC007652.3;AC083864.5	1	1	lncRNA	lncRNA	African
AC007652.3	AGMO	AC007652.3;AGMO	1	1	protein_coding	lncRNA	European
AC007652.3	BMPER	AC007652.3;BMPER	1	1	protein_coding	lncRNA	European
AC007656.2	NAA25	AC007656.2;NAA25	1	1	lncRNA	protein_coding	African
AC007666.2	CECR2	AC007666.2;CECR2	1	1	protein_coding	lncRNA	African
AC007681.1	DQX1	AC007681.1;DQX1	1	1	protein_coding	lncRNA	African
AC007681.1	MAN1A2	AC007681.1;MAN1A2	1	1	protein_coding	lncRNA	African
AC007686.2	ATP2C1	AC007686.2;ATP2C1	1	1	protein_coding	lncRNA	African
AC007744.1	AC011306.1	AC007744.1;AC011306.1	1	1	lncRNA	lncRNA	African
AC007744.1	CCDC85A	AC007744.1;CCDC85A	2	1	protein_coding	lncRNA	African
AC007744.1	MIR217HG	AC007744.1;MIR217HG	1	1	lncRNA	lncRNA	African
AC007780.1	MDGA2	AC007780.1;MDGA2	1	1	protein_coding	lncRNA	African
AC007846.1	PAFAH1B1	AC007846.1;PAFAH1B1	1	1	protein_coding	lncRNA	African
AC007846.2	PAFAH1B1	AC007846.2;PAFAH1B1	1	1	protein_coding	protein_coding	African
AC007879.1	PTH2R	AC007879.1;PTH2R	1	1	lncRNA	protein_coding	African
AC007923.4	AC097512.1	AC007923.4;AC097512.1	1	1	lncRNA	lncRNA	European
AC007948.1	DCC	AC007948.1;DCC	1	1	protein_coding	lncRNA	African
AC007991.3	NKTR	AC007991.3;NKTR	2	1	protein_coding	lncRNA	African
AC008014.1	AC025031.4	AC008014.1;AC025031.4	1	1	lncRNA	lncRNA	African
AC008014.1	CACNB3	AC008014.1;CACNB3	1	1	lncRNA	protein_coding	African
AC008014.1	SENP1	AC008014.1;SENP1	1	1	lncRNA	protein_coding	African
AC008050.1	AL137782.1	AC008050.1;AL137782.1	1	1	lncRNA	lncRNA	African
AC008050.1	LMO7	AC008050.1;LMO7	1	1	protein_coding	lncRNA	African
AC008050.1	PCCA-DT	AC008050.1;PCCA-DT	1	1	lncRNA	lncRNA	African
AC008056.3	NRXN3	AC008056.3;NRXN3	1	1	lncRNA	protein_coding	European
AC008067.1	CTNNA2	AC008067.1;CTNNA2	1	1	lncRNA	protein_coding	European
AC008115.2	AC108169.1	AC008115.2;AC108169.1	1	1	lncRNA	lncRNA	African
AC008115.3	SLC25A20	AC008115.3;SLC25A20	1	1	protein_coding	lncRNA	Admixed
AC008127.1	LINC02492	AC008127.1;LINC02492	1	1	lncRNA	lncRNA	European
AC008267.2	LINC01982	AC008267.2;LINC01982	1	1	transcribed_unprocessed_pseudogene	lncRNA	European
AC008267.6	TAFA2	AC008267.6;TAFA2	1	1	transcribed_unprocessed_pseudogene	protein_coding	European
AC008269.1	AC009226.1	AC008269.1;AC009226.1	1	1	lncRNA	lncRNA	African
AC008269.1	KMT2C	AC008269.1;KMT2C	1	1	lncRNA	protein_coding	African
AC008269.1	MOXD1	AC008269.1;MOXD1	1	1	lncRNA	protein_coding	African
AC008415.1	MAN2A1	AC008415.1;MAN2A1	1	1	protein_coding	lncRNA	African
AC008462.1	FBXL17	AC008462.1;FBXL17	1	1	protein_coding	lncRNA	African
AC008462.1	LINC01950	AC008462.1;LINC01950	1	1	lncRNA	lncRNA	European
AC008462.1	TENM2	AC008462.1;TENM2	2	1	lncRNA	protein_coding	African
AC008462.1	TICAM2	AC008462.1;TICAM2	1	1	lncRNA	protein_coding	African
AC008462.1	TMED7-TICAM2	AC008462.1;TMED7-TICAM2	1	1	lncRNA	protein_coding	African
AC008522.1	PAM	AC008522.1;PAM	1	1	lncRNA	protein_coding	European
AC008537.1	CLASRP	AC008537.1;CLASRP	1	1	protein_coding	protein_coding	African
AC008537.1	PLD5	AC008537.1;PLD5	1	1	protein_coding	protein_coding	African
AC008543.1	SLC27A2	AC008543.1;SLC27A2	1	1	protein_coding	lncRNA	African
AC008543.1	TTBK2	AC008543.1;TTBK2	1	1	protein_coding	lncRNA	African
AC008571.2	AC093298.2	AC008571.2;AC093298.2	1	1	lncRNA	lncRNA	African
AC008571.2	CTNND2	AC008571.2;CTNND2	1	1	protein_coding	lncRNA	European
AC008571.2	DTWD2	AC008571.2;DTWD2	1	1	protein_coding	lncRNA	African
AC008571.2	HTR4	AC008571.2;HTR4	1	1	protein_coding	lncRNA	African
AC008571.2	LRIT3	AC008571.2;LRIT3	1	1	protein_coding	lncRNA	African
AC008575.1	EPB41L4A	AC008575.1;EPB41L4A	1	1	protein_coding	protein_coding	African
AC008575.1	MACROD2	AC008575.1;MACROD2	1	1	protein_coding	protein_coding	African
AC008591.1	AC116362.1	AC008591.1;AC116362.1	1	1	lncRNA	lncRNA	African
AC008591.1	AL359813.1	AC008591.1;AL359813.1	1	1	lncRNA	lncRNA	African
AC008591.1	CHSY3	AC008591.1;CHSY3	1	1	lncRNA	protein_coding	African
AC008591.1	LINC02039	AC008591.1;LINC02039	1	1	lncRNA	lncRNA	African
AC008592.2	TMEM161B-AS1	AC008592.2;TMEM161B-AS1	1	1	lncRNA	lncRNA	African
AC008629.1	TMEM161B-AS1	AC008629.1;TMEM161B-AS1	1	1	lncRNA	lncRNA	African
AC008641.1	CHSY3	AC008641.1;CHSY3	1	1	protein_coding	lncRNA	European
AC008663.1	ATP6V0E1	AC008663.1;ATP6V0E1	1	1	protein_coding	lncRNA	African
AC008679.1	PTPRN2	AC008679.1;PTPRN2	1	1	lncRNA	protein_coding	African
AC008691.1	GABRA6	AC008691.1;GABRA6	1	1	lncRNA	protein_coding	African
AC008691.1	SGCD	AC008691.1;SGCD	1	1	protein_coding	lncRNA	African
AC008695.1	AC034228.2	AC008695.1;AC034228.2	1	1	protein_coding	lncRNA	African
AC008695.1	AC034228.3	AC008695.1;AC034228.3	1	1	protein_coding	protein_coding	African
AC008695.1	FNIP1	AC008695.1;FNIP1	2	1	protein_coding	protein_coding	African
AC008737.1	OR10H5	AC008737.1;OR10H5	1	1	protein_coding	lncRNA	African
AC008758.4	EDEM3	AC008758.4;EDEM3	1	1	protein_coding	lncRNA	African
AC008758.5	CACNA1A	AC008758.5;CACNA1A	1	1	protein_coding	protein_coding	African
AC008758.6	CACNA1A	AC008758.6;CACNA1A	1	1	protein_coding	protein_coding	African
AC008770.1	DNMT1	AC008770.1;DNMT1	1	1	protein_coding	protein_coding	African
AC008770.4	DNMT1	AC008770.4;DNMT1	1	1	protein_coding	protein_coding	African
AC008771.1	LINC02144	AC008771.1;LINC02144	1	1	lncRNA	lncRNA	African
AC008825.1	AC109472.1	AC008825.1;AC109472.1	2	1	lncRNA	lncRNA	African
AC008852.1	MTREX	AC008852.1;MTREX	1	1	protein_coding	lncRNA	European
AC008871.1	FER	AC008871.1;FER	1	1	protein_coding	lncRNA	African
AC008871.1	KIAA0825	AC008871.1;KIAA0825	1	1	protein_coding	lncRNA	African
AC008892.1	AC022414.1	AC008892.1;AC022414.1	1	1	lncRNA	protein_coding	European
AC008892.1	ANKRD54	AC008892.1;ANKRD54	1	1	lncRNA	protein_coding	European
AC008892.1	CHN2	AC008892.1;CHN2	1	1	lncRNA	protein_coding	European
AC008892.1	EIF3L	AC008892.1;EIF3L	1	1	lncRNA	protein_coding	European
AC008892.1	PDE8B	AC008892.1;PDE8B	1	1	lncRNA	protein_coding	European
AC008945.2	SELENOP	AC008945.2;SELENOP	2	1	lncRNA	protein_coding	African
AC009054.1	STAM	AC009054.1;STAM	1	1	protein_coding	lncRNA	European
AC009055.1	AC106793.1	AC009055.1;AC106793.1	1	1	lncRNA	lncRNA	African
AC009070.1	AC013652.1	AC009070.1;AC013652.1	1	1	lncRNA	protein_coding	African
AC009070.1	ADAT1	AC009070.1;ADAT1	1	1	protein_coding	protein_coding	African
AC009070.1	LINC02694	AC009070.1;LINC02694	1	1	lncRNA	protein_coding	African
AC009070.1	SZRD1	AC009070.1;SZRD1	1	1	protein_coding	protein_coding	European
AC009070.1	ZNF276	AC009070.1;ZNF276	1	1	protein_coding	protein_coding	African
AC009081.2	ARMC9	AC009081.2;ARMC9	2	1	protein_coding	lncRNA	African
AC009102.1	CES5A	AC009102.1;CES5A	1	1	protein_coding	lncRNA	African
AC009120.4	CCDC171	AC009120.4;CCDC171	1	1	protein_coding	lncRNA	African
AC009133.1	AL031772.1	AC009133.1;AL031772.1	1	1	lncRNA	lncRNA	European
AC009133.1	AL158850.1	AC009133.1;AL158850.1	1	1	lncRNA	lncRNA	European
AC009133.1	HECA	AC009133.1;HECA	1	1	protein_coding	lncRNA	European
AC009133.6	AL031772.1	AC009133.6;AL031772.1	1	1	lncRNA	protein_coding	European
AC009133.6	AL158850.1	AC009133.6;AL158850.1	1	1	lncRNA	protein_coding	European
AC009133.6	HECA	AC009133.6;HECA	1	1	protein_coding	protein_coding	European
AC009163.5	SNAI3	AC009163.5;SNAI3	1	1	protein_coding	protein_coding	European
AC009163.5	SNAI3-AS1	AC009163.5;SNAI3-AS1	1	1	protein_coding	lncRNA	European
AC009163.7	SNAI3	AC009163.7;SNAI3	1	1	lncRNA	protein_coding	European
AC009163.7	SNAI3-AS1	AC009163.7;SNAI3-AS1	1	1	lncRNA	lncRNA	European
AC009226.1	CCNYL1	AC009226.1;CCNYL1	1	1	lncRNA	protein_coding	African
AC009226.1	ERBB4	AC009226.1;ERBB4	1	1	lncRNA	protein_coding	African
AC009226.1	LINC01090	AC009226.1;LINC01090	1	1	lncRNA	lncRNA	African
AC009226.1	PNKD	AC009226.1;PNKD	1	1	lncRNA	protein_coding	African
AC009264.1	CARD11	AC009264.1;CARD11	1	1	protein_coding	lncRNA	European
AC009264.1	CFTR	AC009264.1;CFTR	1	1	protein_coding	lncRNA	European
AC009264.1	CTTNBP2	AC009264.1;CTTNBP2	1	1	protein_coding	lncRNA	European
AC009264.1	LINC02476	AC009264.1;LINC02476	1	1	lncRNA	lncRNA	European
AC009275.1	TENT5A	AC009275.1;TENT5A	1	1	protein_coding	lncRNA	African
AC009292.1	AC009292.2	AC009292.1;AC009292.2	2	1	lncRNA	lncRNA	European
AC009292.2	C5orf51	AC009292.2;C5orf51	1	1	protein_coding	lncRNA	African
AC009292.2	SMAD3	AC009292.2;SMAD3	1	1	protein_coding	lncRNA	European
AC009312.1	PTPN4	AC009312.1;PTPN4	1	1	lncRNA	protein_coding	African
AC009315.1	ZNF804A	AC009315.1;ZNF804A	1	1	protein_coding	lncRNA	African
AC009387.1	GPR19	AC009387.1;GPR19	1	1	protein_coding	lncRNA	European
AC009396.3	NRXN3	AC009396.3;NRXN3	1	1	lncRNA	protein_coding	African
AC009432.2	LINC02253	AC009432.2;LINC02253	1	1	lncRNA	lncRNA	African
AC009432.2	LINC02254	AC009432.2;LINC02254	1	1	lncRNA	lncRNA	African
AC009435.1	NRG1	AC009435.1;NRG1	1	1	lncRNA	protein_coding	African
AC009435.1	RC3H1	AC009435.1;RC3H1	1	1	protein_coding	lncRNA	European
AC009464.1	AC078923.1	AC009464.1;AC078923.1	1	1	lncRNA	lncRNA	African
AC009468.1	AC073332.1	AC009468.1;AC073332.1	1	1	lncRNA	lncRNA	European
AC009468.1	AHR	AC009468.1;AHR	1	1	protein_coding	lncRNA	European
AC009468.1	DDC	AC009468.1;DDC	1	1	protein_coding	lncRNA	European
AC009468.1	FIGNL1	AC009468.1;FIGNL1	1	1	protein_coding	lncRNA	European
AC009478.1	C12orf50	AC009478.1;C12orf50	1	1	lncRNA	protein_coding	European
AC009522.1	AC025569.1	AC009522.1;AC025569.1	1	1	lncRNA	lncRNA	European
AC009522.1	LEMD3	AC009522.1;LEMD3	1	1	protein_coding	lncRNA	European
AC009522.1	NTN4	AC009522.1;NTN4	1	1	lncRNA	protein_coding	European
AC009522.1	PPM1H	AC009522.1;PPM1H	2	1	protein_coding	lncRNA	European
AC009560.4	RORA	AC009560.4;RORA	1	1	lncRNA	protein_coding	African
AC009570.2	AC053527.2	AC009570.2;AC053527.2	1	1	lncRNA	lncRNA	African
AC009731.1	AC018630.2	AC009731.1;AC018630.2	1	1	protein_coding	lncRNA	European
AC009731.1	PRH1	AC009731.1;PRH1	1	1	protein_coding	lncRNA	European
AC009731.1	TAS2R14	AC009731.1;TAS2R14	1	1	protein_coding	lncRNA	European
AC009779.4	RDH5	AC009779.4;RDH5	4	1	protein_coding	protein_coding	European
AC009779.6	SCHLAP1	AC009779.6;SCHLAP1	1	1	lncRNA	lncRNA	European
AC009899.1	KIAA1328	AC009899.1;KIAA1328	1	1	protein_coding	lncRNA	African
AC009961.1	UPP2	AC009961.1;UPP2	1	1	protein_coding	lncRNA	African
AC009975.1	AC009975.2	AC009975.1;AC009975.2	3	2	lncRNA	lncRNA	European,African
AC009975.1	LINC01122	AC009975.1;LINC01122	1	1	lncRNA	lncRNA	European
AC009975.1	MAP4K3	AC009975.1;MAP4K3	1	1	protein_coding	lncRNA	European
AC009975.1	NRXN1	AC009975.1;NRXN1	1	1	lncRNA	protein_coding	African
AC010132.3	AC073332.1	AC010132.3;AC073332.1	1	1	lncRNA	protein_coding	African
AC010132.3	AHR	AC010132.3;AHR	1	1	protein_coding	protein_coding	African
AC010132.3	CSE1L	AC010132.3;CSE1L	1	1	protein_coding	protein_coding	African
AC010132.3	PTPN1	AC010132.3;PTPN1	1	1	protein_coding	protein_coding	African
AC010175.1	GRIN2B	AC010175.1;GRIN2B	1	1	lncRNA	protein_coding	African
AC010196.1	AC025034.1	AC010196.1;AC025034.1	1	1	lncRNA	lncRNA	African
AC010196.1	MGAT4C	AC010196.1;MGAT4C	4	2	protein_coding	lncRNA	African,African
AC010197.1	STYK1	AC010197.1;STYK1	1	1	protein_coding	lncRNA	Admixed
AC010197.2	AC024901.1	AC010197.2;AC024901.1	2	1	lncRNA	protein_coding	African
AC010201.3	ACACB	AC010201.3;ACACB	1	1	lncRNA	protein_coding	African
AC010251.1	AC010609.1	AC010251.1;AC010609.1	1	1	lncRNA	lncRNA	African
AC010251.1	ITK	AC010251.1;ITK	1	1	lncRNA	protein_coding	African
AC010260.1	SERINC5	AC010260.1;SERINC5	2	1	protein_coding	lncRNA	European
AC010261.2	EPB41L4A	AC010261.2;EPB41L4A	1	1	lncRNA	protein_coding	African
AC010280.1	CLEC2A	AC010280.1;CLEC2A	1	1	lncRNA	protein_coding	African
AC010329.5	ZNF682	AC010329.5;ZNF682	1	1	protein_coding	unprocessed_pseudogene	European
AC010343.3	AC063979.2	AC010343.3;AC063979.2	1	1	lncRNA	lncRNA	African
AC010504.1	KIAA0355	AC010504.1;KIAA0355	2	1	protein_coding	lncRNA	African
AC010519.1	ACTN4	AC010519.1;ACTN4	1	1	protein_coding	lncRNA	African
AC010519.1	PPP5C	AC010519.1;PPP5C	1	1	protein_coding	lncRNA	African
AC010547.4	ATXN1L	AC010547.4;ATXN1L	1	1	protein_coding	protein_coding	African
AC010547.4	IST1	AC010547.4;IST1	1	1	protein_coding	protein_coding	African
AC010609.1	TENM2	AC010609.1;TENM2	1	1	lncRNA	protein_coding	European
AC010655.4	CCDC88C	AC010655.4;CCDC88C	1	1	lncRNA	protein_coding	African
AC010768.2	ACCS	AC010768.2;ACCS	1	1	protein_coding	lncRNA	African
AC010894.3	ATF2	AC010894.3;ATF2	1	1	lncRNA	protein_coding	African
AC010967.1	AC079304.1	AC010967.1;AC079304.1	1	1	lncRNA	lncRNA	African
AC010967.1	NDC80	AC010967.1;NDC80	1	1	lncRNA	protein_coding	European
AC010967.1	NRXN1	AC010967.1;NRXN1	1	1	protein_coding	lncRNA	African
AC010974.2	CSMD1	AC010974.2;CSMD1	1	1	lncRNA	protein_coding	African
AC010974.2	MGAT5	AC010974.2;MGAT5	1	1	lncRNA	protein_coding	African
AC010997.3	AC012560.2	AC010997.3;AC012560.2	1	1	lncRNA	lncRNA	African
AC010997.3	LRMDA	AC010997.3;LRMDA	1	1	lncRNA	protein_coding	African
AC010997.4	PIK3C3	AC010997.4;PIK3C3	1	1	lncRNA	protein_coding	European
AC011029.1	LINC01111	AC011029.1;LINC01111	1	1	lncRNA	lncRNA	African
AC011029.1	LINC01414	AC011029.1;LINC01414	1	1	lncRNA	lncRNA	African
AC011124.1	LINC02842	AC011124.1;LINC02842	1	1	lncRNA	lncRNA	African
AC011246.1	AC022826.2	AC011246.1;AC022826.2	1	1	lncRNA	protein_coding	African
AC011246.1	AC027018.1	AC011246.1;AC027018.1	1	1	lncRNA	lncRNA	African
AC011246.1	AC090578.1	AC011246.1;AC090578.1	1	1	lncRNA	lncRNA	European
AC011246.1	MFSD2B	AC011246.1;MFSD2B	1	1	protein_coding	lncRNA	African
AC011246.1	PRPF40A	AC011246.1;PRPF40A	2	2	lncRNA	protein_coding	European,African
AC011246.1	STAU2	AC011246.1;STAU2	1	1	lncRNA	protein_coding	African
AC011287.1	AC073130.2	AC011287.1;AC073130.2	1	1	lncRNA	lncRNA	European
AC011287.1	AP000561.1	AC011287.1;AP000561.1	1	1	lncRNA	lncRNA	African
AC011287.1	CAV2	AC011287.1;CAV2	1	1	lncRNA	protein_coding	European
AC011287.1	CRPPA	AC011287.1;CRPPA	1	1	lncRNA	protein_coding	African
AC011287.1	DGKB	AC011287.1;DGKB	1	1	lncRNA	protein_coding	African
AC011287.1	FRMD4B	AC011287.1;FRMD4B	1	1	protein_coding	lncRNA	African
AC011287.1	LINC01176	AC011287.1;LINC01176	1	1	lncRNA	lncRNA	European
AC011287.1	NCKAP1	AC011287.1;NCKAP1	1	1	protein_coding	lncRNA	European
AC011287.1	SCHLAP1	AC011287.1;SCHLAP1	1	1	lncRNA	lncRNA	European
AC011287.1	SKAP2	AC011287.1;SKAP2	1	1	lncRNA	protein_coding	European
AC011287.1	TNFRSF19	AC011287.1;TNFRSF19	2	1	lncRNA	protein_coding	African
AC011306.1	CCDC85A	AC011306.1;CCDC85A	1	1	lncRNA	protein_coding	African
AC011306.1	MIR217HG	AC011306.1;MIR217HG	2	1	lncRNA	lncRNA	African
AC011342.1	CHSY3	AC011342.1;CHSY3	1	1	protein_coding	unitary_pseudogene	European
AC011365.2	AC026433.1	AC011365.2;AC026433.1	1	1	lncRNA	lncRNA	African
AC011369.1	AC114971.1	AC011369.1;AC114971.1	1	1	lncRNA	lncRNA	African
AC011369.1	TENM2	AC011369.1;TENM2	2	1	protein_coding	lncRNA	African
AC011444.3	C3	AC011444.3;C3	1	1	lncRNA	protein_coding	African
AC011452.2	AGBL4	AC011452.2;AGBL4	1	1	protein_coding	protein_coding	African
AC011462.1	PSG1	AC011462.1;PSG1	1	1	protein_coding	protein_coding	European
AC011466.3	LIG1	AC011466.3;LIG1	2	1	lncRNA	protein_coding	African
AC011477.2	ZNF253	AC011477.2;ZNF253	1	1	protein_coding	lncRNA	African
AC011507.1	AC068633.1	AC011507.1;AC068633.1	2	1	lncRNA	lncRNA	African
AC011586.2	LINC01327	AC011586.2;LINC01327	1	1	lncRNA	lncRNA	African
AC011632.1	AC016885.1	AC011632.1;AC016885.1	1	1	lncRNA	lncRNA	African
AC011632.1	LINC00535	AC011632.1;LINC00535	1	1	lncRNA	lncRNA	African
AC011676.3	PLAT	AC011676.3;PLAT	1	1	protein_coding	lncRNA	African
AC011901.1	ZRANB3	AC011901.1;ZRANB3	1	1	protein_coding	lncRNA	European
AC012038.1	GXYLT1	AC012038.1;GXYLT1	1	1	protein_coding	lncRNA	African
AC012063.1	AJ009632.2	AC012063.1;AJ009632.2	1	1	lncRNA	lncRNA	Admixed
AC012158.1	AL359546.1	AC012158.1;AL359546.1	1	1	lncRNA	transcribed_processed_pseudogene	European
AC012158.1	LINC01399	AC012158.1;LINC01399	1	1	transcribed_processed_pseudogene	transcribed_processed_pseudogene	African
AC012158.1	PARD3	AC012158.1;PARD3	1	1	protein_coding	transcribed_processed_pseudogene	European
AC012158.1	SORBS1	AC012158.1;SORBS1	2	1	protein_coding	transcribed_processed_pseudogene	European
AC012158.1	XPOT	AC012158.1;XPOT	1	1	transcribed_processed_pseudogene	protein_coding	European
AC012213.2	OSTCP1	AC012213.2;OSTCP1	1	1	transcribed_processed_pseudogene	lncRNA	African
AC012213.5	CNTNAP5	AC012213.5;CNTNAP5	1	1	protein_coding	protein_coding	African
AC012213.5	OSTCP1	AC012213.5;OSTCP1	1	1	transcribed_processed_pseudogene	protein_coding	African
AC012349.1	AC013644.1	AC012349.1;AC013644.1	2	1	lncRNA	lncRNA	African
AC012349.1	LINC00968	AC012349.1;LINC00968	2	1	lncRNA	lncRNA	African
AC012354.1	EHBP1	AC012354.1;EHBP1	1	1	lncRNA	protein_coding	European
AC012354.1	HNRNPD	AC012354.1;HNRNPD	1	1	lncRNA	protein_coding	European
AC012354.1	PHLPP1	AC012354.1;PHLPP1	1	1	lncRNA	protein_coding	European
AC012355.1	AC079248.1	AC012355.1;AC079248.1	1	1	lncRNA	lncRNA	African
AC012355.1	CTNNA2	AC012355.1;CTNNA2	1	1	protein_coding	lncRNA	European
AC012355.1	TEX41	AC012355.1;TEX41	1	1	lncRNA	lncRNA	African
AC012358.4	COL22A1	AC012358.4;COL22A1	1	1	lncRNA	protein_coding	European
AC012409.2	IGF1R	AC012409.2;IGF1R	1	1	lncRNA	protein_coding	European
AC012459.1	PRKD3	AC012459.1;PRKD3	1	1	protein_coding	lncRNA	European
AC012462.1	POT1	AC012462.1;POT1	1	1	lncRNA	protein_coding	African
AC012494.1	CTNNA2	AC012494.1;CTNNA2	1	1	lncRNA	protein_coding	African
AC012494.1	LINC01606	AC012494.1;LINC01606	1	1	lncRNA	lncRNA	African
AC012500.1	PDE1A	AC012500.1;PDE1A	2	1	protein_coding	lncRNA	European
AC012501.2	GALNT13	AC012501.2;GALNT13	2	1	lncRNA	protein_coding	African
AC012557.1	AC012557.2	AC012557.1;AC012557.2	1	1	lncRNA	lncRNA	African
AC012557.1	PSMD6	AC012557.1;PSMD6	1	1	lncRNA	protein_coding	African
AC012557.2	PSMD6-AS2	AC012557.2;PSMD6-AS2	1	1	lncRNA	lncRNA	African
AC012560.2	DNER	AC012560.2;DNER	1	1	protein_coding	lncRNA	African
AC012560.2	LINC00595	AC012560.2;LINC00595	2	1	lncRNA	lncRNA	African
AC012560.2	PID1	AC012560.2;PID1	1	1	protein_coding	lncRNA	African
AC012574.1	PCM1	AC012574.1;PCM1	1	1	protein_coding	lncRNA	European
AC012574.1	SGCZ	AC012574.1;SGCZ	1	1	protein_coding	lncRNA	European
AC012574.2	PCM1	AC012574.2;PCM1	1	1	protein_coding	lncRNA	European
AC013275.1	OLA1	AC013275.1;OLA1	1	1	lncRNA	protein_coding	African
AC013287.1	ANK3	AC013287.1;ANK3	1	1	protein_coding	lncRNA	African
AC013287.1	JMJD1C	AC013287.1;JMJD1C	1	1	protein_coding	lncRNA	African
AC013287.1	SMC6	AC013287.1;SMC6	1	1	protein_coding	lncRNA	African
AC013394.1	CNTNAP2	AC013394.1;CNTNAP2	1	1	protein_coding	protein_coding	African
AC013437.1	ARHGAP15	AC013437.1;ARHGAP15	1	1	lncRNA	protein_coding	African
AC013470.2	AC095038.4	AC013470.2;AC095038.4	1	1	protein_coding	lncRNA	European
AC013472.1	LRPPRC	AC013472.1;LRPPRC	1	1	lncRNA	protein_coding	African
AC013644.1	LINC00968	AC013644.1;LINC00968	2	1	lncRNA	lncRNA	African
AC013652.1	LINC02694	AC013652.1;LINC02694	2	1	lncRNA	lncRNA	African
AC013762.1	ARNTL	AC013762.1;ARNTL	1	1	lncRNA	protein_coding	African
AC015522.1	AC060765.1	AC015522.1;AC060765.1	1	1	lncRNA	lncRNA	African
AC015522.1	AC060765.2	AC015522.1;AC060765.2	2	1	lncRNA	lncRNA	African
AC015522.1	ADCY8	AC015522.1;ADCY8	1	1	lncRNA	protein_coding	African
AC015631.1	AC093722.1	AC015631.1;AC093722.1	1	1	lncRNA	lncRNA	African
AC015631.1	AC115622.1	AC015631.1;AC115622.1	1	1	lncRNA	lncRNA	African
AC015631.1	LINC02172	AC015631.1;LINC02172	1	1	lncRNA	lncRNA	African
AC015631.1	LINC02462	AC015631.1;LINC02462	1	1	lncRNA	lncRNA	African
AC015687.1	C8orf34	AC015687.1;C8orf34	2	2	protein_coding	lncRNA	African,African
AC015687.1	CNBD1	AC015687.1;CNBD1	1	1	lncRNA	protein_coding	African
AC015687.1	NCOA2	AC015687.1;NCOA2	2	2	protein_coding	lncRNA	African,African
AC015909.5	AC023855.2	AC015909.5;AC023855.2	1	1	lncRNA	TEC	African
AC015909.5	HDAC5	AC015909.5;HDAC5	1	1	protein_coding	TEC	African
AC015923.1	TCAM1P	AC015923.1;TCAM1P	1	1	lncRNA	transcribed_unitary_pseudogene	African
AC015923.1	ZNF439	AC015923.1;ZNF439	1	1	lncRNA	protein_coding	African
AC015983.2	CADPS2	AC015983.2;CADPS2	1	1	lncRNA	protein_coding	African
AC015983.2	FYN	AC015983.2;FYN	1	1	protein_coding	lncRNA	African
AC015987.1	FRMD4A	AC015987.1;FRMD4A	1	1	lncRNA	protein_coding	African
AC016074.2	AC103853.1	AC016074.2;AC103853.1	1	1	lncRNA	lncRNA	African
AC016074.2	ATAD2	AC016074.2;ATAD2	1	1	protein_coding	lncRNA	African
AC016074.2	FAM135B	AC016074.2;FAM135B	1	1	lncRNA	protein_coding	African
AC016074.2	VPS13B	AC016074.2;VPS13B	1	1	protein_coding	lncRNA	African
AC016074.2	ZFPM2	AC016074.2;ZFPM2	2	1	protein_coding	lncRNA	African
AC016074.2	ZFPM2-AS1	AC016074.2;ZFPM2-AS1	2	1	lncRNA	lncRNA	African
AC016595.1	PLEKHG4B	AC016595.1;PLEKHG4B	1	1	protein_coding	lncRNA	African
AC016597.2	KIAA0556	AC016597.2;KIAA0556	2	1	protein_coding	lncRNA	African
AC016629.3	MZF1	AC016629.3;MZF1	1	1	protein_coding	lncRNA	African
AC016629.3	MZF1-AS1	AC016629.3;MZF1-AS1	1	1	lncRNA	lncRNA	African
AC016642.1	DEUP1	AC016642.1;DEUP1	1	1	lncRNA	protein_coding	African
AC016687.2	AC016687.3	AC016687.2;AC016687.3	3	2	lncRNA	lncRNA	African,African
AC016687.2	TTC28	AC016687.2;TTC28	1	1	lncRNA	protein_coding	European
AC016687.3	TTC28	AC016687.3;TTC28	1	1	lncRNA	protein_coding	European
AC016705.2	TMED3	AC016705.2;TMED3	1	1	protein_coding	lncRNA	European
AC016710.2	AC079793.1	AC016710.2;AC079793.1	1	1	lncRNA	lncRNA	African
AC016710.2	ARHGAP15	AC016710.2;ARHGAP15	1	1	lncRNA	protein_coding	African
AC016766.1	CSRNP3	AC016766.1;CSRNP3	1	1	lncRNA	protein_coding	European
AC016766.1	LINC01473	AC016766.1;LINC01473	1	1	lncRNA	lncRNA	African
AC016766.1	TACR1	AC016766.1;TACR1	1	1	protein_coding	lncRNA	European
AC016766.1	XRCC5	AC016766.1;XRCC5	1	1	lncRNA	protein_coding	African
AC016769.6	ZNF282	AC016769.6;ZNF282	1	1	lncRNA	protein_coding	European
AC016822.1	PCDH15	AC016822.1;PCDH15	7	4	lncRNA	protein_coding	African,African,African,African
AC016831.1	COG5	AC016831.1;COG5	1	1	protein_coding	lncRNA	European
AC016831.6	BRAF	AC016831.6;BRAF	1	1	lncRNA	protein_coding	African
AC016831.6	COG5	AC016831.6;COG5	1	1	protein_coding	lncRNA	European
AC016831.6	EXOC4	AC016831.6;EXOC4	1	1	lncRNA	protein_coding	African
AC016831.6	GSTK1	AC016831.6;GSTK1	1	1	lncRNA	protein_coding	European
AC016831.6	JAZF1	AC016831.6;JAZF1	1	1	protein_coding	lncRNA	European
AC016831.6	KMT2C	AC016831.6;KMT2C	1	1	lncRNA	protein_coding	European
AC016831.6	PRIM2	AC016831.6;PRIM2	1	1	protein_coding	lncRNA	African
AC016831.6	PUS7	AC016831.6;PUS7	1	1	protein_coding	lncRNA	European
AC016831.6	UGT1A8	AC016831.6;UGT1A8	1	1	protein_coding	lncRNA	African
AC016877.1	STK3	AC016877.1;STK3	1	1	protein_coding	lncRNA	African
AC016885.1	PI15	AC016885.1;PI15	1	1	protein_coding	lncRNA	African
AC016912.1	NRXN1	AC016912.1;NRXN1	1	1	lncRNA	protein_coding	African
AC017037.5	AC084740.1	AC017037.5;AC084740.1	3	2	lncRNA	lncRNA	African,African
AC017083.3	PNO1	AC017083.3;PNO1	2	1	protein_coding	protein_coding	European
AC017091.1	ADGRL3	AC017091.1;ADGRL3	1	1	lncRNA	protein_coding	African
AC017091.1	FUT9	AC017091.1;FUT9	1	1	lncRNA	protein_coding	African
AC017091.1	LINC02429	AC017091.1;LINC02429	1	1	lncRNA	lncRNA	African
AC017091.1	LINC02619	AC017091.1;LINC02619	1	1	lncRNA	lncRNA	African
AC017101.1	AC093865.1	AC017101.1;AC093865.1	1	1	lncRNA	lncRNA	European
AC018359.1	AC123023.1	AC018359.1;AC123023.1	1	1	lncRNA	lncRNA	African
AC018359.1	LINC01811	AC018359.1;LINC01811	1	1	lncRNA	lncRNA	African
AC018442.1	RGS22	AC018442.1;RGS22	1	1	processed_pseudogene	protein_coding	African
AC018511.2	CTNNA3	AC018511.2;CTNNA3	1	1	protein_coding	lncRNA	African
AC018511.2	LRRTM3	AC018511.2;LRRTM3	1	1	protein_coding	lncRNA	African
AC018512.1	SERF2	AC018512.1;SERF2	2	1	protein_coding	protein_coding	European
AC018630.2	C12orf4	AC018630.2;C12orf4	1	1	protein_coding	protein_coding	European
AC018630.2	RBM19	AC018630.2;RBM19	1	1	protein_coding	protein_coding	European
AC018637.1	N4BP1	AC018637.1;N4BP1	1	1	lncRNA	protein_coding	African
AC018637.1	ZNF423	AC018637.1;ZNF423	1	1	lncRNA	protein_coding	African
AC018647.1	TYW1	AC018647.1;TYW1	1	1	lncRNA	protein_coding	European
AC018680.1	AC073429.1	AC018680.1;AC073429.1	1	1	lncRNA	lncRNA	African
AC018680.1	AL357075.4	AC018680.1;AL357075.4	1	1	lncRNA	protein_coding	African
AC018680.1	IPCEF1	AC018680.1;IPCEF1	1	1	lncRNA	protein_coding	African
AC018680.1	LINC00499	AC018680.1;LINC00499	1	1	lncRNA	lncRNA	African
AC018680.1	LINC02269	AC018680.1;LINC02269	1	1	lncRNA	lncRNA	African
AC018709.1	IRF2	AC018709.1;IRF2	1	1	protein_coding	protein_coding	African
AC018709.1	LINC01060	AC018709.1;LINC01060	1	1	protein_coding	lncRNA	African
AC018731.1	AC104777.1	AC018731.1;AC104777.1	1	1	lncRNA	lncRNA	European
AC018754.1	AC114971.1	AC018754.1;AC114971.1	1	1	lncRNA	lncRNA	African
AC018754.1	EDIL3-DT	AC018754.1;EDIL3-DT	1	1	lncRNA	lncRNA	African
AC018754.1	LINC02144	AC018754.1;LINC02144	1	1	lncRNA	lncRNA	African
AC018754.1	LINC02488	AC018754.1;LINC02488	1	1	lncRNA	lncRNA	African
AC018754.1	SRFBP1	AC018754.1;SRFBP1	1	1	lncRNA	protein_coding	African
AC018755.5	ZNF613	AC018755.5;ZNF613	1	1	lncRNA	protein_coding	African
AC019080.1	NFE2L2	AC019080.1;NFE2L2	6	3	lncRNA	protein_coding	European,African,African
AC019117.2	SNX13	AC019117.2;SNX13	1	1	lncRNA	protein_coding	African
AC019117.2	TBXAS1	AC019117.2;TBXAS1	1	1	lncRNA	protein_coding	European
AC019117.4	SLC26A5	AC019117.4;SLC26A5	1	1	protein_coding	protein_coding	European
AC019131.1	MTTP	AC019131.1;MTTP	1	1	lncRNA	protein_coding	African
AC019131.1	TRPC3	AC019131.1;TRPC3	1	1	lncRNA	protein_coding	African
AC019155.2	CXCL13	AC019155.2;CXCL13	1	1	protein_coding	lncRNA	African
AC019155.2	POT1-AS1	AC019155.2;POT1-AS1	3	1	lncRNA	lncRNA	African
AC019197.1	COBLL1	AC019197.1;COBLL1	1	1	protein_coding	lncRNA	African
AC019197.1	SCN2A	AC019197.1;SCN2A	1	1	lncRNA	protein_coding	African
AC019197.1	SCN3A	AC019197.1;SCN3A	2	1	protein_coding	lncRNA	European
AC019197.1	SLC38A11	AC019197.1;SLC38A11	3	2	protein_coding	lncRNA	African,African
AC019205.1	AL365232.1	AC019205.1;AL365232.1	1	1	protein_coding	lncRNA	African
AC019211.1	KCNE4	AC019211.1;KCNE4	1	1	lncRNA	protein_coding	African
AC019330.1	AC020584.1	AC019330.1;AC020584.1	1	1	lncRNA	lncRNA	African
AC019330.1	DNAH7	AC019330.1;DNAH7	1	1	protein_coding	lncRNA	African
AC020551.1	AC078881.1	AC020551.1;AC078881.1	1	1	lncRNA	lncRNA	African
AC020551.1	AC129807.1	AC020551.1;AC129807.1	1	1	lncRNA	lncRNA	African
AC020558.6	ATPAF2	AC020558.6;ATPAF2	1	1	lncRNA	protein_coding	African
AC020584.1	PDE1A	AC020584.1;PDE1A	1	1	protein_coding	lncRNA	African
AC020611.2	GNS	AC020611.2;GNS	1	1	lncRNA	protein_coding	African
AC020637.1	AC084816.1	AC020637.1;AC084816.1	1	1	lncRNA	lncRNA	African
AC020637.1	AC087235.2	AC020637.1;AC087235.2	1	1	lncRNA	lncRNA	African
AC020637.1	ENDOU	AC020637.1;ENDOU	1	1	protein_coding	lncRNA	African
AC020663.5	PIGQ	AC020663.5;PIGQ	1	1	protein_coding	lncRNA	African
AC020663.5	Z98883.1	AC020663.5;Z98883.1	1	1	lncRNA	lncRNA	African
AC020704.1	LINC02253	AC020704.1;LINC02253	2	1	lncRNA	lncRNA	European
AC020907.1	HPN-AS1	AC020907.1;HPN-AS1	2	1	lncRNA	lncRNA	African
AC021074.3	ATR	AC021074.3;ATR	1	1	protein_coding	lncRNA	African
AC021086.1	AC091987.1	AC021086.1;AC091987.1	1	1	lncRNA	lncRNA	European
AC021086.1	AC099520.1	AC021086.1;AC099520.1	1	1	lncRNA	lncRNA	European
AC021086.1	ARRDC3-AS1	AC021086.1;ARRDC3-AS1	2	1	lncRNA	lncRNA	European
AC021088.1	DIAPH1	AC021088.1;DIAPH1	1	1	lncRNA	protein_coding	African
AC021134.1	AC023136.1	AC021134.1;AC023136.1	1	1	lncRNA	lncRNA	African
AC021134.1	AC093849.4	AC021134.1;AC093849.4	1	1	lncRNA	lncRNA	European
AC021134.1	FSTL5	AC021134.1;FSTL5	2	1	protein_coding	lncRNA	African
AC021134.1	SCRG1	AC021134.1;SCRG1	1	1	lncRNA	protein_coding	European
AC021134.2	AC023136.1	AC021134.2;AC023136.1	1	1	lncRNA	lncRNA	African
AC021134.2	AC093849.4	AC021134.2;AC093849.4	1	1	lncRNA	lncRNA	European
AC021134.2	FSTL5	AC021134.2;FSTL5	1	1	protein_coding	lncRNA	African
AC021134.2	SCRG1	AC021134.2;SCRG1	1	1	lncRNA	protein_coding	European
AC021351.1	TESMIN	AC021351.1;TESMIN	1	1	protein_coding	lncRNA	African
AC021393.1	LINC01301	AC021393.1;LINC01301	1	1	lncRNA	lncRNA	African
AC021393.1	ZFPM2	AC021393.1;ZFPM2	1	1	lncRNA	protein_coding	African
AC021517.1	ERG	AC021517.1;ERG	1	1	lncRNA	protein_coding	European
AC021517.1	TMPRSS2	AC021517.1;TMPRSS2	1	1	lncRNA	protein_coding	European
AC021660.3	AC021660.4	AC021660.3;AC021660.4	1	1	lncRNA	protein_coding	European
AC021678.2	ATP6V1H	AC021678.2;ATP6V1H	1	1	lncRNA	protein_coding	European
AC021678.2	LZTS1	AC021678.2;LZTS1	1	1	protein_coding	lncRNA	European
AC021678.2	LZTS1-AS1	AC021678.2;LZTS1-AS1	1	1	lncRNA	lncRNA	European
AC021678.2	MYSM1	AC021678.2;MYSM1	1	1	protein_coding	lncRNA	European
AC021733.4	PPFIA4	AC021733.4;PPFIA4	1	1	protein_coding	lncRNA	African
AC021752.1	LDB3	AC021752.1;LDB3	1	1	protein_coding	lncRNA	European
AC021752.1	RNLS	AC021752.1;RNLS	1	1	protein_coding	lncRNA	European
AC021851.2	ZNF804A	AC021851.2;ZNF804A	1	1	lncRNA	protein_coding	African
AC022023.2	C10orf91	AC022023.2;C10orf91	1	1	lncRNA	lncRNA	European
AC022023.2	EPHA1-AS1	AC022023.2;EPHA1-AS1	1	1	lncRNA	lncRNA	European
AC022023.2	INPP5A	AC022023.2;INPP5A	1	1	lncRNA	protein_coding	European
AC022031.2	AC244502.1	AC022031.2;AC244502.1	1	1	lncRNA	lncRNA	European
AC022031.2	VTI1A	AC022031.2;VTI1A	1	1	protein_coding	lncRNA	European
AC022031.2	WDR7	AC022031.2;WDR7	1	1	lncRNA	protein_coding	European
AC022031.2	ZNF518A	AC022031.2;ZNF518A	1	1	protein_coding	lncRNA	European
AC022075.1	DERA	AC022075.1;DERA	1	1	lncRNA	protein_coding	African
AC022126.1	CKMT2-AS1	AC022126.1;CKMT2-AS1	1	1	lncRNA	lncRNA	European
AC022126.1	RASGRF2	AC022126.1;RASGRF2	1	1	lncRNA	protein_coding	European
AC022140.1	AC099499.1	AC022140.1;AC099499.1	1	1	lncRNA	lncRNA	African
AC022140.1	AL355672.1	AC022140.1;AL355672.1	1	1	lncRNA	lncRNA	African
AC022140.1	LINC02211	AC022140.1;LINC02211	1	1	lncRNA	lncRNA	African
AC022150.4	PRKCE	AC022150.4;PRKCE	1	1	protein_coding	lncRNA	European
AC022154.1	MAMSTR	AC022154.1;MAMSTR	1	1	lncRNA	protein_coding	African
AC022182.1	AC113143.3	AC022182.1;AC113143.3	1	1	lncRNA	lncRNA	African
AC022325.2	AC097518.2	AC022325.2;AC097518.2	1	1	lncRNA	lncRNA	African
AC022325.2	GALNTL6	AC022325.2;GALNTL6	1	1	protein_coding	lncRNA	African
AC022335.1	ZSWIM8	AC022335.1;ZSWIM8	1	1	protein_coding	protein_coding	European
AC022414.1	ESM1	AC022414.1;ESM1	1	1	protein_coding	protein_coding	European
AC022414.1	IL6ST	AC022414.1;IL6ST	1	1	protein_coding	protein_coding	European
AC022414.1	LINC01006	AC022414.1;LINC01006	1	1	protein_coding	lncRNA	European
AC022433.1	LINC00382	AC022433.1;LINC00382	1	1	lncRNA	lncRNA	African
AC022509.1	EEF2	AC022509.1;EEF2	1	1	lncRNA	protein_coding	African
AC022509.2	EEF2	AC022509.2;EEF2	1	1	lncRNA	protein_coding	African
AC022509.5	MRPS35	AC022509.5;MRPS35	2	1	lncRNA	protein_coding	African
AC022523.1	TXNRD1	AC022523.1;TXNRD1	1	1	protein_coding	lncRNA	African
AC022523.3	TXNRD1	AC022523.3;TXNRD1	1	1	protein_coding	lncRNA	African
AC022540.1	CFAP70	AC022540.1;CFAP70	1	1	protein_coding	lncRNA	African
AC022679.2	XKR4	AC022679.2;XKR4	3	1	protein_coding	lncRNA	European
AC022733.1	PRKDC	AC022733.1;PRKDC	1	1	lncRNA	protein_coding	African
AC022748.2	AC113208.4	AC022748.2;AC113208.4	1	1	transcribed_unitary_pseudogene	transcribed_unprocessed_pseudogene	African
AC022748.2	AC113208.6	AC022748.2;AC113208.6	1	1	lncRNA	transcribed_unprocessed_pseudogene	African
AC022784.1	KIF20B	AC022784.1;KIF20B	1	1	lncRNA	protein_coding	European
AC022826.2	JPH1	AC022826.2;JPH1	1	1	protein_coding	protein_coding	African
AC022826.2	LY96	AC022826.2;LY96	1	1	protein_coding	protein_coding	African
AC022826.2	NIPAL2	AC022826.2;NIPAL2	1	1	protein_coding	protein_coding	African
AC022858.1	C8orf34	AC022858.1;C8orf34	1	1	protein_coding	lncRNA	African
AC023034.1	DNAH9	AC023034.1;DNAH9	1	1	lncRNA	protein_coding	African
AC023055.1	AC122685.1	AC023055.1;AC122685.1	1	1	lncRNA	protein_coding	European
AC023300.2	CCDC33	AC023300.2;CCDC33	1	1	lncRNA	protein_coding	African
AC023503.1	CADM2	AC023503.1;CADM2	1	1	lncRNA	protein_coding	African
AC023590.1	AC091163.2	AC023590.1;AC091163.2	1	1	lncRNA	lncRNA	African
AC023590.1	SAMD12	AC023590.1;SAMD12	1	1	lncRNA	protein_coding	African
AC023790.2	RNF139	AC023790.2;RNF139	1	1	protein_coding	lncRNA	African
AC023790.2	TESPA1	AC023790.2;TESPA1	1	1	lncRNA	protein_coding	European
AC023794.3	PDE1B	AC023794.3;PDE1B	1	1	lncRNA	protein_coding	African
AC023906.5	MAPK6	AC023906.5;MAPK6	1	1	protein_coding	lncRNA	African
AC024084.2	COL1A2	AC024084.2;COL1A2	1	1	protein_coding	lncRNA	European
AC024085.1	NRCAM	AC024085.1;NRCAM	1	1	protein_coding	processed_pseudogene	African
AC024132.4	LINC02261	AC024132.4;LINC02261	1	1	lncRNA	lncRNA	African
AC024145.1	AC092747.4	AC024145.1;AC092747.4	1	1	lncRNA	lncRNA	African
AC024145.1	ITPR2	AC024145.1;ITPR2	2	1	protein_coding	lncRNA	African
AC024145.1	MED21	AC024145.1;MED21	1	1	lncRNA	protein_coding	African
AC024145.1	PDZRN4	AC024145.1;PDZRN4	1	1	lncRNA	protein_coding	African
AC024145.1	PLEKHA8P1	AC024145.1;PLEKHA8P1	1	1	lncRNA	transcribed_processed_pseudogene	African
AC024382.1	CASC8	AC024382.1;CASC8	1	1	lncRNA	lncRNA	African
AC024405.2	LGR4	AC024405.2;LGR4	1	1	protein_coding	transcribed_unprocessed_pseudogene	European
AC024598.1	SOCS6	AC024598.1;SOCS6	1	1	lncRNA	protein_coding	African
AC024598.1	ZNF385D	AC024598.1;ZNF385D	1	1	protein_coding	lncRNA	African
AC024610.2	SIPA1L2	AC024610.2;SIPA1L2	1	1	protein_coding	lncRNA	European
AC024901.1	CDKN1B	AC024901.1;CDKN1B	1	1	protein_coding	lncRNA	African
AC024901.1	LDHB	AC024901.1;LDHB	2	1	lncRNA	polymorphic_pseudogene	African
AC024901.1	NOS1	AC024901.1;NOS1	1	1	lncRNA	protein_coding	European
AC024901.1	PTPRM	AC024901.1;PTPRM	1	1	lncRNA	protein_coding	African
AC024901.1	RALBP1	AC024901.1;RALBP1	1	1	lncRNA	protein_coding	African
AC024958.1	PIWIL2	AC024958.1;PIWIL2	1	1	protein_coding	lncRNA	African
AC025034.1	MGAT4C	AC025034.1;MGAT4C	1	1	protein_coding	lncRNA	African
AC025164.2	KIF9-AS1	AC025164.2;KIF9-AS1	1	1	lncRNA	lncRNA	African
AC025165.2	AC026333.3	AC025165.2;AC026333.3	1	1	lncRNA	lncRNA	European
AC025165.2	HCAR2	AC025165.2;HCAR2	1	1	lncRNA	protein_coding	European
AC025165.2	WBP11	AC025165.2;WBP11	1	1	protein_coding	lncRNA	European
AC025180.1	AC092042.3	AC025180.1;AC092042.3	1	1	protein_coding	lncRNA	African
AC025180.1	AC099329.1	AC025180.1;AC099329.1	1	1	lncRNA	lncRNA	African
AC025180.1	AC099329.2	AC025180.1;AC099329.2	1	1	lncRNA	lncRNA	African
AC025180.1	ACKR2	AC025180.1;ACKR2	1	1	protein_coding	lncRNA	African
AC025180.1	KRBOX1	AC025180.1;KRBOX1	1	1	protein_coding	lncRNA	African
AC025283.2	DLGAP2	AC025283.2;DLGAP2	1	1	protein_coding	protein_coding	European
AC025283.2	DLGAP2-AS1	AC025283.2;DLGAP2-AS1	1	1	lncRNA	protein_coding	European
AC025287.1	SOGA1	AC025287.1;SOGA1	1	1	lncRNA	protein_coding	European
AC025470.2	LINC02147	AC025470.2;LINC02147	1	1	lncRNA	lncRNA	African
AC025470.2	LINC02208	AC025470.2;LINC02208	1	1	lncRNA	lncRNA	African
AC025470.2	VPS29	AC025470.2;VPS29	1	1	lncRNA	protein_coding	African
AC025470.2	YTHDC2	AC025470.2;YTHDC2	1	1	lncRNA	protein_coding	African
AC025508.1	RSPO2	AC025508.1;RSPO2	2	1	protein_coding	lncRNA	European
AC025539.1	AC097515.1	AC025539.1;AC097515.1	1	1	lncRNA	lncRNA	African
AC025569.1	NTN4	AC025569.1;NTN4	1	1	lncRNA	protein_coding	European
AC025569.1	PTPRB	AC025569.1;PTPRB	2	1	protein_coding	lncRNA	African
AC025580.2	EMC7	AC025580.2;EMC7	1	1	protein_coding	lncRNA	European
AC025580.2	PARP11	AC025580.2;PARP11	2	1	protein_coding	lncRNA	European
AC025580.2	SORD2P	AC025580.2;SORD2P	1	1	transcribed_unprocessed_pseudogene	lncRNA	European
AC025810.1	BRD7	AC025810.1;BRD7	1	1	protein_coding	lncRNA	African
AC025871.2	MAP2K1	AC025871.2;MAP2K1	1	1	lncRNA	protein_coding	African
AC025887.2	WBP11P1	AC025887.2;WBP11P1	2	1	lncRNA	transcribed_processed_pseudogene	African
AC026108.1	C12orf42	AC026108.1;C12orf42	1	1	lncRNA	protein_coding	African
AC026116.1	AC067751.1	AC026116.1;AC067751.1	1	1	lncRNA	lncRNA	African
AC026316.4	CPNE4	AC026316.4;CPNE4	1	1	protein_coding	protein_coding	African
AC026320.3	FGF12	AC026320.3;FGF12	1	1	lncRNA	protein_coding	African
AC026333.3	OS9	AC026333.3;OS9	1	1	protein_coding	lncRNA	European
AC026341.1	GSK3B	AC026341.1;GSK3B	1	1	lncRNA	protein_coding	African
AC026341.1	LGI2	AC026341.1;LGI2	1	1	lncRNA	protein_coding	African
AC026341.1	LSAMP	AC026341.1;LSAMP	1	1	lncRNA	protein_coding	African
AC026341.1	ZBTB20	AC026341.1;ZBTB20	1	1	protein_coding	lncRNA	African
AC026369.2	MS4A6A	AC026369.2;MS4A6A	1	1	protein_coding	lncRNA	African
AC026371.1	UVSSA	AC026371.1;UVSSA	1	1	protein_coding	unprocessed_pseudogene	European
AC026391.1	BICC1	AC026391.1;BICC1	1	1	protein_coding	lncRNA	African
AC026433.1	SLIT3	AC026433.1;SLIT3	1	1	lncRNA	protein_coding	African
AC026461.1	NUP93	AC026461.1;NUP93	1	1	lncRNA	protein_coding	African
AC026620.2	MYO1D	AC026620.2;MYO1D	1	1	lncRNA	protein_coding	African
AC026620.2	RASGEF1B	AC026620.2;RASGEF1B	3	1	protein_coding	lncRNA	African
AC026689.1	TENM2	AC026689.1;TENM2	2	1	protein_coding	lncRNA	African
AC026704.1	FAM216A	AC026704.1;FAM216A	1	1	lncRNA	protein_coding	African
AC026704.1	IL31RA	AC026704.1;IL31RA	1	1	lncRNA	protein_coding	African
AC026780.1	RNF180	AC026780.1;RNF180	1	1	protein_coding	lncRNA	African
AC026786.1	ZNF268	AC026786.1;ZNF268	2	1	protein_coding	protein_coding	European
AC026992.2	DRAIC	AC026992.2;DRAIC	1	1	lncRNA	lncRNA	African
AC027329.1	SLCO6A1	AC027329.1;SLCO6A1	1	1	lncRNA	protein_coding	European
AC027601.6	FMOD	AC027601.6;FMOD	2	1	protein_coding	lncRNA	African
AC027601.6	PPFIA4	AC027601.6;PPFIA4	1	1	protein_coding	lncRNA	African
AC027613.1	ANK2	AC027613.1;ANK2	1	1	protein_coding	transcribed_processed_pseudogene	African
AC027613.1	NDST3	AC027613.1;NDST3	1	1	transcribed_processed_pseudogene	protein_coding	African
AC027613.1	NDST4	AC027613.1;NDST4	1	1	protein_coding	transcribed_processed_pseudogene	European
AC027613.1	PRSS12	AC027613.1;PRSS12	1	1	transcribed_processed_pseudogene	protein_coding	European
AC027613.1	SNHG8	AC027613.1;SNHG8	1	1	transcribed_processed_pseudogene	lncRNA	European
AC027644.4	AUTS2	AC027644.4;AUTS2	1	1	protein_coding	protein_coding	African
AC027644.4	TMEM243	AC027644.4;TMEM243	1	1	protein_coding	protein_coding	European
AC027763.2	ALOX12-AS1	AC027763.2;ALOX12-AS1	2	1	lncRNA	lncRNA	European
AC034102.2	AC122685.1	AC034102.2;AC122685.1	1	1	lncRNA	protein_coding	African
AC034102.4	AC122685.1	AC034102.4;AC122685.1	1	1	lncRNA	lncRNA	African
AC034114.2	RAD51B	AC034114.2;RAD51B	1	1	lncRNA	protein_coding	European
AC034114.2	SH3BGRL2	AC034114.2;SH3BGRL2	1	1	protein_coding	lncRNA	European
AC034154.1	IL21-AS1	AC034154.1;IL21-AS1	1	1	lncRNA	lncRNA	African
AC034154.1	METAP1	AC034154.1;METAP1	1	1	lncRNA	protein_coding	African
AC034154.1	PKN2-AS1	AC034154.1;PKN2-AS1	1	1	lncRNA	lncRNA	African
AC034205.2	ATP10B	AC034205.2;ATP10B	1	1	transcribed_unprocessed_pseudogene	protein_coding	African
AC034205.2	LINC01470	AC034205.2;LINC01470	1	1	transcribed_unprocessed_pseudogene	lncRNA	African
AC034228.2	FNIP1	AC034228.2;FNIP1	1	1	protein_coding	lncRNA	African
AC034228.3	FNIP1	AC034228.3;FNIP1	1	1	protein_coding	protein_coding	African
AC034228.3	NEK1	AC034228.3;NEK1	1	1	protein_coding	protein_coding	African
AC034238.3	DDX4	AC034238.3;DDX4	1	1	lncRNA	protein_coding	European
AC034238.3	ESM1	AC034238.3;ESM1	1	1	protein_coding	lncRNA	European
AC034238.3	SLC38A9	AC034238.3;SLC38A9	1	1	lncRNA	protein_coding	European
AC034244.3	BAG3	AC034244.3;BAG3	1	1	processed_pseudogene	protein_coding	African
AC034268.2	BCAS3	AC034268.2;BCAS3	2	1	lncRNA	protein_coding	European
AC034268.2	STXBP4	AC034268.2;STXBP4	1	1	lncRNA	protein_coding	African
AC036108.1	IGF1R	AC036108.1;IGF1R	1	1	protein_coding	lncRNA	African
AC037450.1	AC062004.1	AC037450.1;AC062004.1	2	1	lncRNA	lncRNA	African
AC037450.1	AC100801.1	AC037450.1;AC100801.1	1	1	lncRNA	lncRNA	African
AC037486.1	CNTN4	AC037486.1;CNTN4	1	1	protein_coding	lncRNA	African
AC044893.1	EXT1	AC044893.1;EXT1	1	1	lncRNA	protein_coding	African
AC046134.2	CCDC14	AC046134.2;CCDC14	1	1	protein_coding	lncRNA	African
AC046134.2	CEP70	AC046134.2;CEP70	1	1	protein_coding	lncRNA	African
AC046134.2	DZIP1L	AC046134.2;DZIP1L	1	1	protein_coding	lncRNA	African
AC046134.2	NMNAT3	AC046134.2;NMNAT3	2	1	lncRNA	protein_coding	African
AC046195.1	AC090983.2	AC046195.1;AC090983.2	1	1	lncRNA	lncRNA	African
AC046195.1	PCAT1	AC046195.1;PCAT1	1	1	lncRNA	lncRNA	African
AC046195.1	PWRN1	AC046195.1;PWRN1	1	1	lncRNA	lncRNA	African
AC046195.1	TRAPPC9	AC046195.1;TRAPPC9	1	1	lncRNA	protein_coding	African
AC046195.1	ZFAT	AC046195.1;ZFAT	1	1	protein_coding	lncRNA	African
AC046195.2	AC090983.2	AC046195.2;AC090983.2	1	1	lncRNA	lncRNA	African
AC046195.2	PCAT1	AC046195.2;PCAT1	1	1	lncRNA	lncRNA	African
AC046195.2	PWRN1	AC046195.2;PWRN1	1	1	lncRNA	lncRNA	African
AC046195.2	TRAPPC9	AC046195.2;TRAPPC9	1	1	lncRNA	protein_coding	African
AC051619.10	KCNMA1	AC051619.10;KCNMA1	1	1	protein_coding	lncRNA	African
AC051619.4	AL050404.1	AC051619.4;AL050404.1	1	1	lncRNA	lncRNA	African
AC051619.4	FAM21EP	AC051619.4;FAM21EP	1	1	transcribed_unprocessed_pseudogene	lncRNA	African
AC051619.4	KCNG1	AC051619.4;KCNG1	1	1	lncRNA	protein_coding	African
AC051619.4	WAPL	AC051619.4;WAPL	1	1	protein_coding	lncRNA	African
AC053513.1	AC084816.1	AC053513.1;AC084816.1	1	1	lncRNA	lncRNA	African
AC053527.2	JCHAIN	AC053527.2;JCHAIN	1	1	protein_coding	lncRNA	African
AC053527.2	SLC4A4	AC053527.2;SLC4A4	1	1	protein_coding	lncRNA	African
AC055860.1	GAS2	AC055860.1;GAS2	1	1	lncRNA	protein_coding	European
AC058822.1	FAM13A	AC058822.1;FAM13A	1	1	protein_coding	protein_coding	African
AC058822.1	KIT	AC058822.1;KIT	1	1	protein_coding	protein_coding	African
AC058822.1	SEL1L3	AC058822.1;SEL1L3	1	1	protein_coding	protein_coding	African
AC058822.1	SEPSECS	AC058822.1;SEPSECS	1	1	protein_coding	protein_coding	African
AC060765.1	AC060765.2	AC060765.1;AC060765.2	3	2	lncRNA	lncRNA	African,African
AC060765.2	GPR19	AC060765.2;GPR19	1	1	lncRNA	protein_coding	African
AC060765.2	LINC01935	AC060765.2;LINC01935	1	1	lncRNA	lncRNA	African
AC060765.2	OSGIN2	AC060765.2;OSGIN2	1	1	lncRNA	protein_coding	African
AC060765.2	RALYL	AC060765.2;RALYL	1	1	lncRNA	protein_coding	African
AC060765.2	TMEM182	AC060765.2;TMEM182	1	1	protein_coding	lncRNA	African
AC060780.1	MAP2K6	AC060780.1;MAP2K6	1	1	lncRNA	protein_coding	African
AC060809.1	DNAH9	AC060809.1;DNAH9	1	1	lncRNA	protein_coding	African
AC061708.1	PHACTR2	AC061708.1;PHACTR2	1	1	lncRNA	protein_coding	African
AC061708.1	SETX	AC061708.1;SETX	1	1	lncRNA	protein_coding	European
AC061708.1	TBL1XR1	AC061708.1;TBL1XR1	1	1	lncRNA	protein_coding	European
AC061958.1	KCNH8	AC061958.1;KCNH8	3	2	lncRNA	protein_coding	European,African
AC063919.2	OPCML	AC063919.2;OPCML	1	1	lncRNA	protein_coding	European
AC063944.1	DUBR	AC063944.1;DUBR	2	1	lncRNA	lncRNA	European
AC063952.1	AC079781.5	AC063952.1;AC079781.5	1	1	transcribed_unitary_pseudogene	lncRNA	European
AC063952.1	ASNS	AC063952.1;ASNS	1	1	transcribed_unitary_pseudogene	protein_coding	European
AC063965.2	RNLS	AC063965.2;RNLS	1	1	lncRNA	protein_coding	European
AC063979.2	HK1	AC063979.2;HK1	1	1	lncRNA	protein_coding	European
AC064807.1	CSMD3	AC064807.1;CSMD3	1	1	lncRNA	protein_coding	European
AC064834.1	AC090204.1	AC064834.1;AC090204.1	1	1	lncRNA	lncRNA	African
AC064875.1	NUP210L	AC064875.1;NUP210L	2	1	protein_coding	lncRNA	African
AC066595.2	CHL1-AS2	AC066595.2;CHL1-AS2	1	1	lncRNA	lncRNA	Admixed
AC067750.1	ATAD1	AC067750.1;ATAD1	1	1	lncRNA	protein_coding	African
AC067751.1	AL157838.1	AC067751.1;AL157838.1	1	1	lncRNA	lncRNA	African
AC067852.1	FAM76A	AC067852.1;FAM76A	1	1	protein_coding	lncRNA	African
AC067852.2	FAM76A	AC067852.2;FAM76A	1	1	protein_coding	lncRNA	African
AC067930.4	DYNC1I1	AC067930.4;DYNC1I1	2	1	protein_coding	lncRNA	African
AC068057.4	PANTR1	AC068057.4;PANTR1	1	1	lncRNA	lncRNA	European
AC068205.2	ALX4	AC068205.2;ALX4	1	1	lncRNA	protein_coding	African
AC068282.1	MAP3K2	AC068282.1;MAP3K2	2	1	protein_coding	lncRNA	African
AC068533.4	DGKB	AC068533.4;DGKB	1	1	protein_coding	protein_coding	European
AC068580.4	CTSD	AC068580.4;CTSD	2	1	protein_coding	protein_coding	African
AC068633.1	AC069410.1	AC068633.1;AC069410.1	1	1	lncRNA	lncRNA	African
AC068633.1	C3orf67	AC068633.1;C3orf67	1	1	protein_coding	lncRNA	African
AC068633.1	C3orf67-AS1	AC068633.1;C3orf67-AS1	1	1	lncRNA	lncRNA	African
AC068633.1	GSK3B	AC068633.1;GSK3B	1	1	lncRNA	protein_coding	African
AC068633.1	IGSF11	AC068633.1;IGSF11	1	1	lncRNA	protein_coding	African
AC068633.1	LINC02045	AC068633.1;LINC02045	1	1	lncRNA	lncRNA	African
AC068633.1	LSAMP	AC068633.1;LSAMP	1	1	protein_coding	lncRNA	African
AC068722.1	PPP2R2A	AC068722.1;PPP2R2A	1	1	protein_coding	lncRNA	African
AC068733.1	STIM1	AC068733.1;STIM1	1	1	protein_coding	lncRNA	African
AC068759.1	ATG7	AC068759.1;ATG7	1	1	protein_coding	lncRNA	African
AC068759.1	TBL1XR1	AC068759.1;TBL1XR1	1	1	lncRNA	protein_coding	African
AC068759.1	VGLL4	AC068759.1;VGLL4	1	1	protein_coding	lncRNA	African
AC068787.2	LINC00907	AC068787.2;LINC00907	1	1	lncRNA	lncRNA	European
AC068790.8	VPS37B	AC068790.8;VPS37B	1	1	protein_coding	lncRNA	African
AC068946.1	NHEJ1	AC068946.1;NHEJ1	2	1	protein_coding	protein_coding	African
AC068946.1	TUBA4A	AC068946.1;TUBA4A	1	1	protein_coding	protein_coding	African
AC068946.1	TUBA4B	AC068946.1;TUBA4B	1	1	protein_coding	protein_coding	African
AC068985.2	ENOX1	AC068985.2;ENOX1	1	1	lncRNA	protein_coding	African
AC068985.2	NAALADL2	AC068985.2;NAALADL2	1	1	lncRNA	protein_coding	African
AC068989.1	ANXA10	AC068989.1;ANXA10	1	1	protein_coding	lncRNA	African
AC069133.1	KCNB2	AC069133.1;KCNB2	1	1	lncRNA	protein_coding	African
AC069228.1	PPFIA2	AC069228.1;PPFIA2	2	1	lncRNA	protein_coding	European
AC069257.4	PCYT1A	AC069257.4;PCYT1A	2	1	protein_coding	protein_coding	African
AC069272.1	ARHGAP10	AC069272.1;ARHGAP10	1	1	protein_coding	lncRNA	African
AC069288.1	AC079336.5	AC069288.1;AC079336.5	1	1	protein_coding	lncRNA	African
AC069288.1	CARD11	AC069288.1;CARD11	1	1	protein_coding	protein_coding	African
AC069288.1	EXTL3	AC069288.1;EXTL3	1	1	protein_coding	protein_coding	African
AC069288.1	GPHN	AC069288.1;GPHN	1	1	protein_coding	protein_coding	African
AC069288.1	MAD1L1	AC069288.1;MAD1L1	2	1	protein_coding	protein_coding	African
AC069288.1	MYO1D	AC069288.1;MYO1D	1	1	protein_coding	protein_coding	African
AC069288.1	TTYH3	AC069288.1;TTYH3	1	1	protein_coding	protein_coding	African
AC069368.1	AL137782.1	AC069368.1;AL137782.1	1	1	lncRNA	protein_coding	European
AC069368.1	LMO7	AC069368.1;LMO7	1	1	protein_coding	protein_coding	European
AC069410.1	CPB1	AC069410.1;CPB1	1	1	lncRNA	protein_coding	African
AC069410.1	LINC02046	AC069410.1;LINC02046	1	1	lncRNA	lncRNA	African
AC069410.1	ZBTB20	AC069410.1;ZBTB20	1	1	protein_coding	lncRNA	African
AC069410.1	ZIC1	AC069410.1;ZIC1	1	1	protein_coding	lncRNA	African
AC069437.1	ANKS1B	AC069437.1;ANKS1B	2	1	protein_coding	lncRNA	African
AC069549.2	NEBL	AC069549.2;NEBL	1	1	lncRNA	protein_coding	African
AC073091.3	AC109466.1	AC073091.3;AC109466.1	1	1	lncRNA	lncRNA	African
AC073091.4	AC109466.1	AC073091.4;AC109466.1	1	1	lncRNA	lncRNA	African
AC073114.1	EPDR1	AC073114.1;EPDR1	1	1	protein_coding	lncRNA	European
AC073114.1	NME8	AC073114.1;NME8	1	1	protein_coding	lncRNA	European
AC073172.1	LIN28B-AS1	AC073172.1;LIN28B-AS1	1	1	lncRNA	lncRNA	African
AC073176.2	NPFFR1	AC073176.2;NPFFR1	1	1	protein_coding	lncRNA	African
AC073225.1	FRMPD4	AC073225.1;FRMPD4	2	1	lncRNA	protein_coding	European
AC073236.1	MTERF1	AC073236.1;MTERF1	1	1	protein_coding	lncRNA	African
AC073320.2	USP2-AS1	AC073320.2;USP2-AS1	1	1	lncRNA	lncRNA	African
AC073332.1	ATXN1L	AC073332.1;ATXN1L	1	1	lncRNA	protein_coding	African
AC073332.1	HDAC9	AC073332.1;HDAC9	1	1	lncRNA	protein_coding	European
AC073332.1	IST1	AC073332.1;IST1	1	1	lncRNA	protein_coding	African
AC073332.1	LINC01162	AC073332.1;LINC01162	1	1	lncRNA	lncRNA	European
AC073359.2	AC092691.1	AC073359.2;AC092691.1	1	1	lncRNA	lncRNA	African
AC073365.1	CCDC50	AC073365.1;CCDC50	2	1	protein_coding	lncRNA	European
AC073475.1	TBCK	AC073475.1;TBCK	1	1	protein_coding	lncRNA	African
AC073475.1	WDR59	AC073475.1;WDR59	1	1	lncRNA	protein_coding	African
AC073508.2	SH3BP1	AC073508.2;SH3BP1	1	1	protein_coding	protein_coding	African
AC073508.2	Z83844.2	AC073508.2;Z83844.2	1	1	protein_coding	lncRNA	African
AC073508.2	Z83844.3	AC073508.2;Z83844.3	1	1	protein_coding	protein_coding	African
AC073569.2	CSRP2	AC073569.2;CSRP2	1	1	protein_coding	lncRNA	African
AC073896.1	AC073896.4	AC073896.1;AC073896.4	1	1	lncRNA	protein_coding	African
AC073896.1	SMARCC2	AC073896.1;SMARCC2	1	1	protein_coding	protein_coding	African
AC073896.1	WSCD2	AC073896.1;WSCD2	1	1	protein_coding	protein_coding	European
AC073896.2	AC073896.4	AC073896.2;AC073896.4	1	1	lncRNA	lncRNA	African
AC073896.2	SMARCC2	AC073896.2;SMARCC2	1	1	protein_coding	lncRNA	African
AC073896.4	AL591463.1	AC073896.4;AL591463.1	1	1	lncRNA	lncRNA	African
AC073968.2	ADCY1	AC073968.2;ADCY1	1	1	lncRNA	protein_coding	African
AC073968.2	GRM8	AC073968.2;GRM8	1	1	lncRNA	protein_coding	European
AC073987.1	AL445584.2	AC073987.1;AL445584.2	1	1	lncRNA	lncRNA	European
AC073987.1	NXPH2	AC073987.1;NXPH2	1	1	lncRNA	protein_coding	African
AC074091.2	BABAM2	AC074091.2;BABAM2	1	1	lncRNA	protein_coding	African
AC074091.2	DPYSL5	AC074091.2;DPYSL5	1	1	protein_coding	lncRNA	African
AC076968.1	AC093459.1	AC076968.1;AC093459.1	1	1	lncRNA	lncRNA	African
AC076968.1	OSMR-AS1	AC076968.1;OSMR-AS1	1	1	lncRNA	lncRNA	African
AC076968.2	AC093459.1	AC076968.2;AC093459.1	1	1	lncRNA	lncRNA	African
AC076968.2	HULC	AC076968.2;HULC	1	1	lncRNA	lncRNA	African
AC076968.2	OSMR-AS1	AC076968.2;OSMR-AS1	1	1	lncRNA	lncRNA	African
AC078828.1	CMSS1	AC078828.1;CMSS1	1	1	lncRNA	protein_coding	African
AC078828.1	FILIP1L	AC078828.1;FILIP1L	1	1	lncRNA	protein_coding	African
AC078881.1	AC097518.2	AC078881.1;AC097518.2	2	2	lncRNA	lncRNA	African,African
AC078881.1	AGA	AC078881.1;AGA	1	1	protein_coding	lncRNA	African
AC078881.1	ENPEP	AC078881.1;ENPEP	1	1	protein_coding	lncRNA	African
AC078881.1	FSTL5	AC078881.1;FSTL5	1	1	protein_coding	lncRNA	African
AC078881.1	LINC00907	AC078881.1;LINC00907	1	1	lncRNA	lncRNA	African
AC078881.1	LINC01098	AC078881.1;LINC01098	2	2	lncRNA	lncRNA	African,African
AC078881.1	LINC02509	AC078881.1;LINC02509	1	1	lncRNA	lncRNA	African
AC078923.1	ARID2	AC078923.1;ARID2	1	1	protein_coding	lncRNA	African
AC078925.1	FOLH1B	AC078925.1;FOLH1B	1	1	transcribed_unprocessed_pseudogene	lncRNA	European
AC078950.1	BCL2L14	AC078950.1;BCL2L14	1	1	lncRNA	protein_coding	African
AC078962.5	RBM19	AC078962.5;RBM19	1	1	lncRNA	protein_coding	European
AC078980.1	DPPA2	AC078980.1;DPPA2	1	1	protein_coding	lncRNA	African
AC078980.1	IQCB1	AC078980.1;IQCB1	1	1	lncRNA	protein_coding	African
AC078980.1	LINC00882	AC078980.1;LINC00882	1	1	lncRNA	lncRNA	African
AC078980.1	TBL1XR1	AC078980.1;TBL1XR1	1	1	lncRNA	protein_coding	African
AC079052.1	LINC00907	AC079052.1;LINC00907	1	1	lncRNA	lncRNA	African
AC079089.2	SBSPON	AC079089.2;SBSPON	1	1	processed_pseudogene	protein_coding	African
AC079160.1	BOC	AC079160.1;BOC	1	1	protein_coding	lncRNA	African
AC079163.2	TMEM132B	AC079163.2;TMEM132B	1	1	lncRNA	protein_coding	African
AC079298.3	LINC00290	AC079298.3;LINC00290	1	1	lncRNA	lncRNA	African
AC079313.1	ATP5MC2	AC079313.1;ATP5MC2	1	1	protein_coding	lncRNA	African
AC079313.2	ATP5MC2	AC079313.2;ATP5MC2	1	1	protein_coding	lncRNA	African
AC079313.2	TRHDE	AC079313.2;TRHDE	1	1	lncRNA	protein_coding	African
AC079313.2	TRHDE-AS1	AC079313.2;TRHDE-AS1	1	1	lncRNA	lncRNA	African
AC079336.5	GPHN	AC079336.5;GPHN	1	1	protein_coding	lncRNA	African
AC079336.5	MAD1L1	AC079336.5;MAD1L1	1	1	protein_coding	lncRNA	African
AC079336.5	SLC38A6	AC079336.5;SLC38A6	1	1	protein_coding	lncRNA	African
AC079380.1	GALNTL6	AC079380.1;GALNTL6	1	1	lncRNA	protein_coding	African
AC079380.1	LINC02462	AC079380.1;LINC02462	2	2	lncRNA	lncRNA	European,African
AC079385.1	ACACB	AC079385.1;ACACB	1	1	lncRNA	protein_coding	European
AC079385.1	ACTR6	AC079385.1;ACTR6	1	1	protein_coding	lncRNA	European
AC079385.1	CRY1	AC079385.1;CRY1	1	1	lncRNA	protein_coding	African
AC079385.1	DEPDC4	AC079385.1;DEPDC4	1	1	protein_coding	lncRNA	European
AC079385.1	SLC4A8	AC079385.1;SLC4A8	1	1	protein_coding	lncRNA	European
AC079385.3	CRY1	AC079385.3;CRY1	1	1	lncRNA	protein_coding	African
AC079447.1	FBXL17	AC079447.1;FBXL17	1	1	protein_coding	protein_coding	European
AC079447.1	TSGA10	AC079447.1;TSGA10	1	1	protein_coding	protein_coding	African
AC079594.2	ACBD5	AC079594.2;ACBD5	1	1	protein_coding	protein_coding	European
AC079594.2	PROS1	AC079594.2;PROS1	1	1	protein_coding	protein_coding	European
AC079594.2	SMC4	AC079594.2;SMC4	2	1	protein_coding	protein_coding	African
AC079600.3	NCOR1	AC079600.3;NCOR1	1	1	lncRNA	protein_coding	African
AC079772.1	EMCN	AC079772.1;EMCN	1	1	lncRNA	protein_coding	European
AC079772.1	PCDH7	AC079772.1;PCDH7	1	1	protein_coding	lncRNA	African
AC079781.5	ASNS	AC079781.5;ASNS	1	1	protein_coding	lncRNA	European
AC079793.1	ARHGAP15	AC079793.1;ARHGAP15	4	2	protein_coding	lncRNA	African,African
AC079793.1	KYNU	AC079793.1;KYNU	1	1	protein_coding	lncRNA	African
AC079841.2	GSK3B	AC079841.2;GSK3B	1	1	protein_coding	lncRNA	European
AC079841.2	RYR2	AC079841.2;RYR2	1	1	protein_coding	lncRNA	African
AC079906.1	MUC19	AC079906.1;MUC19	1	1	protein_coding	lncRNA	African
AC079907.2	AL133493.1	AC079907.2;AL133493.1	1	1	lncRNA	lncRNA	European
AC080013.1	FANCD2	AC080013.1;FANCD2	1	1	protein_coding	lncRNA	European
AC080068.1	DNAH11	AC080068.1;DNAH11	1	1	lncRNA	protein_coding	African
AC080080.1	DNAH11	AC080080.1;DNAH11	1	1	TEC	protein_coding	European
AC080132.1	AC108467.1	AC080132.1;AC108467.1	1	1	lncRNA	lncRNA	African
AC080132.1	ATP8A1	AC080132.1;ATP8A1	1	1	protein_coding	lncRNA	African
AC083795.2	LINC02428	AC083795.2;LINC02428	1	1	lncRNA	lncRNA	African
AC083836.1	CLPX	AC083836.1;CLPX	1	1	lncRNA	protein_coding	African
AC083837.1	CLVS1	AC083837.1;CLVS1	1	1	protein_coding	lncRNA	African
AC083837.1	KCNQ3	AC083837.1;KCNQ3	1	1	lncRNA	protein_coding	African
AC083906.3	AC084816.1	AC083906.3;AC084816.1	1	1	lncRNA	lncRNA	European
AC083923.1	PCAT1	AC083923.1;PCAT1	2	1	lncRNA	processed_pseudogene	African
AC084116.2	NSMCE2	AC084116.2;NSMCE2	1	1	protein_coding	lncRNA	African
AC084357.2	CACNA1E	AC084357.2;CACNA1E	1	1	protein_coding	lncRNA	African
AC084816.1	C1S	AC084816.1;C1S	1	1	protein_coding	lncRNA	African
AC084816.1	IGF2R	AC084816.1;IGF2R	2	1	protein_coding	lncRNA	European
AC084816.1	LINC02388	AC084816.1;LINC02388	1	1	lncRNA	lncRNA	African
AC084816.1	ZC3H18	AC084816.1;ZC3H18	1	1	lncRNA	protein_coding	African
AC087235.2	LINC02388	AC087235.2;LINC02388	1	1	lncRNA	lncRNA	African
AC087428.1	BHLHE40-AS1	AC087428.1;BHLHE40-AS1	1	1	lncRNA	lncRNA	African
AC087477.2	FAM184B	AC087477.2;FAM184B	1	1	protein_coding	lncRNA	African
AC087477.2	MED28	AC087477.2;MED28	1	1	protein_coding	lncRNA	African
AC087490.1	LINC02346	AC087490.1;LINC02346	1	1	lncRNA	lncRNA	African
AC087490.1	PWRN1	AC087490.1;PWRN1	1	1	lncRNA	lncRNA	African
AC087521.2	ALX4	AC087521.2;ALX4	1	1	lncRNA	protein_coding	African
AC087533.1	POMK	AC087533.1;POMK	1	1	lncRNA	protein_coding	African
AC087627.1	MIR2052HG	AC087627.1;MIR2052HG	1	1	lncRNA	lncRNA	European
AC087627.1	RALYL	AC087627.1;RALYL	1	1	lncRNA	protein_coding	African
AC087627.1	SAMD12-AS1	AC087627.1;SAMD12-AS1	2	1	lncRNA	lncRNA	African
AC087633.2	AC090983.2	AC087633.2;AC090983.2	1	1	lncRNA	transcribed_processed_pseudogene	African
AC087633.2	PWRN1	AC087633.2;PWRN1	1	1	lncRNA	transcribed_processed_pseudogene	African
AC087639.2	C6orf58	AC087639.2;C6orf58	1	1	protein_coding	lncRNA	African
AC087672.2	SAMD12-AS1	AC087672.2;SAMD12-AS1	1	1	lncRNA	lncRNA	African
AC087863.2	SRRM4	AC087863.2;SRRM4	1	1	lncRNA	protein_coding	African
AC089987.1	SEMA3E	AC089987.1;SEMA3E	1	1	protein_coding	transcribed_processed_pseudogene	African
AC090001.1	CFAP54	AC090001.1;CFAP54	1	1	lncRNA	protein_coding	African
AC090015.1	MSRB3	AC090015.1;MSRB3	1	1	protein_coding	lncRNA	European
AC090015.1	TMEM117	AC090015.1;TMEM117	2	1	protein_coding	lncRNA	African
AC090114.3	WASL	AC090114.3;WASL	1	1	protein_coding	unprocessed_pseudogene	African
AC090155.1	SNTG1	AC090155.1;SNTG1	1	1	lncRNA	protein_coding	African
AC090197.1	ZNRF3	AC090197.1;ZNRF3	1	1	lncRNA	protein_coding	European
AC090198.1	HELZ	AC090198.1;HELZ	1	1	lncRNA	protein_coding	African
AC090358.1	CDH7	AC090358.1;CDH7	1	1	lncRNA	protein_coding	European
AC090502.2	TMEM117	AC090502.2;TMEM117	1	1	protein_coding	lncRNA	African
AC090517.4	FAM81A	AC090517.4;FAM81A	1	1	protein_coding	protein_coding	African
AC090517.4	ZNF280D	AC090517.4;ZNF280D	2	1	protein_coding	protein_coding	African
AC090517.5	FAM81A	AC090517.5;FAM81A	1	1	lncRNA	protein_coding	African
AC090527.3	SHF	AC090527.3;SHF	1	1	protein_coding	protein_coding	Admixed
AC090527.3	SQOR	AC090527.3;SQOR	2	1	protein_coding	protein_coding	European
AC090527.3	WDYHV1	AC090527.3;WDYHV1	1	1	protein_coding	protein_coding	European
AC090572.3	AF117829.1	AC090572.3;AF117829.1	1	1	lncRNA	lncRNA	African
AC090572.3	RIPK2	AC090572.3;RIPK2	1	1	lncRNA	protein_coding	African
AC090577.1	ST3GAL1	AC090577.1;ST3GAL1	1	1	lncRNA	protein_coding	African
AC090578.1	LINC00534	AC090578.1;LINC00534	1	1	lncRNA	lncRNA	African
AC090578.1	MMP16	AC090578.1;MMP16	2	1	protein_coding	lncRNA	European
AC090617.4	NOP53	AC090617.4;NOP53	1	1	lncRNA	protein_coding	African
AC090617.4	ZNF594	AC090617.4;ZNF594	1	1	lncRNA	protein_coding	African
AC090630.1	GLRA3	AC090630.1;GLRA3	1	1	protein_coding	lncRNA	African
AC090630.1	PDZRN4	AC090630.1;PDZRN4	1	1	protein_coding	lncRNA	African
AC090720.1	LRRC4C	AC090720.1;LRRC4C	3	2	transcribed_processed_pseudogene	protein_coding	African,African
AC090720.1	THYN1	AC090720.1;THYN1	1	1	transcribed_processed_pseudogene	protein_coding	African
AC090791.1	AC110058.1	AC090791.1;AC110058.1	1	1	lncRNA	lncRNA	European
AC090791.1	LINC02742	AC090791.1;LINC02742	1	1	lncRNA	lncRNA	African
AC090791.1	LINC02755	AC090791.1;LINC02755	1	1	lncRNA	lncRNA	European
AC090791.1	THEM7P	AC090791.1;THEM7P	1	1	lncRNA	transcribed_unitary_pseudogene	European
AC090809.1	SFRP1	AC090809.1;SFRP1	1	1	lncRNA	protein_coding	African
AC090809.1	TBCK	AC090809.1;TBCK	1	1	protein_coding	lncRNA	African
AC090907.2	TPD52	AC090907.2;TPD52	1	1	protein_coding	lncRNA	African
AC090912.1	PRKAG2	AC090912.1;PRKAG2	1	1	protein_coding	lncRNA	African
AC090936.1	CDH2	AC090936.1;CDH2	1	1	lncRNA	protein_coding	African
AC090983.2	AC135983.3	AC090983.2;AC135983.3	1	1	lncRNA	transcribed_processed_pseudogene	African
AC090993.1	AL031123.1	AC090993.1;AL031123.1	1	1	lncRNA	lncRNA	African
AC090993.1	AQP4-AS1	AC090993.1;AQP4-AS1	1	1	lncRNA	lncRNA	African
AC090993.1	CHST9	AC090993.1;CHST9	1	1	lncRNA	protein_coding	African
AC090993.1	NDUFA9	AC090993.1;NDUFA9	1	1	lncRNA	protein_coding	African
AC090993.1	OSGIN2	AC090993.1;OSGIN2	1	1	lncRNA	protein_coding	African
AC090994.1	STAU2	AC090994.1;STAU2	1	1	protein_coding	lncRNA	African
AC091076.1	FAM189A2	AC091076.1;FAM189A2	1	1	unprocessed_pseudogene	protein_coding	European
AC091096.1	RUNX1T1	AC091096.1;RUNX1T1	1	1	protein_coding	lncRNA	African
AC091151.2	ERG	AC091151.2;ERG	1	1	lncRNA	protein_coding	European
AC091151.2	TMPRSS2	AC091151.2;TMPRSS2	1	1	lncRNA	protein_coding	European
AC091163.2	SAMD12	AC091163.2;SAMD12	1	1	lncRNA	protein_coding	African
AC091167.6	C8orf74	AC091167.6;C8orf74	1	1	protein_coding	protein_coding	African
AC091167.6	RP1L1	AC091167.6;RP1L1	1	1	protein_coding	protein_coding	African
AC091180.3	TNRC6C	AC091180.3;TNRC6C	1	1	lncRNA	protein_coding	Admixed
AC091212.1	CADM2	AC091212.1;CADM2	1	1	protein_coding	lncRNA	African
AC091212.1	ZPLD1	AC091212.1;ZPLD1	1	1	lncRNA	protein_coding	African
AC091551.1	GSTO2	AC091551.1;GSTO2	1	1	protein_coding	protein_coding	European
AC091576.1	AC113137.1	AC091576.1;AC113137.1	1	1	lncRNA	lncRNA	African
AC091691.3	AL133318.1	AC091691.3;AL133318.1	1	1	lncRNA	lncRNA	African
AC091691.3	FOXO1	AC091691.3;FOXO1	1	1	protein_coding	lncRNA	African
AC091812.1	DNAH11	AC091812.1;DNAH11	1	1	protein_coding	unprocessed_pseudogene	African
AC091812.1	SEPTIN14	AC091812.1;SEPTIN14	1	1	unprocessed_pseudogene	protein_coding	African
AC091819.1	ITSN2	AC091819.1;ITSN2	1	1	protein_coding	lncRNA	African
AC091838.1	AC091912.3	AC091838.1;AC091912.3	1	1	lncRNA	lncRNA	African
AC091912.3	DERA	AC091912.3;DERA	1	1	lncRNA	protein_coding	European
AC091912.3	LINC02112	AC091912.3;LINC02112	1	1	lncRNA	lncRNA	African
AC091973.1	AC109466.1	AC091973.1;AC109466.1	1	1	lncRNA	lncRNA	African
AC091987.1	AC099520.1	AC091987.1;AC099520.1	2	1	lncRNA	lncRNA	African
AC091987.1	AC113385.1	AC091987.1;AC113385.1	1	1	lncRNA	lncRNA	European
AC091987.1	ADGRV1	AC091987.1;ADGRV1	1	1	protein_coding	lncRNA	African
AC091987.1	PHACTR1	AC091987.1;PHACTR1	1	1	lncRNA	protein_coding	European
AC091987.1	PKN2-AS1	AC091987.1;PKN2-AS1	1	1	lncRNA	lncRNA	European
AC092042.3	FRMD4B	AC092042.3;FRMD4B	1	1	protein_coding	protein_coding	African
AC092078.2	GABRG3	AC092078.2;GABRG3	1	1	protein_coding	lncRNA	African
AC092078.2	GABRG3-AS1	AC092078.2;GABRG3-AS1	1	1	lncRNA	lncRNA	African
AC092110.1	FAM234B	AC092110.1;FAM234B	1	1	protein_coding	lncRNA	African
AC092110.1	NFASC	AC092110.1;NFASC	1	1	protein_coding	lncRNA	African
AC092110.1	VEGFC	AC092110.1;VEGFC	1	1	protein_coding	lncRNA	African
AC092111.3	GRIN2B	AC092111.3;GRIN2B	1	1	protein_coding	protein_coding	European
AC092118.1	AMFR	AC092118.1;AMFR	1	1	protein_coding	lncRNA	African
AC092131.1	AC138305.1	AC092131.1;AC138305.1	1	1	lncRNA	lncRNA	African
AC092131.1	LINGO2	AC092131.1;LINGO2	1	1	protein_coding	lncRNA	European
AC092153.1	BRS3	AC092153.1;BRS3	1	1	lncRNA	protein_coding	European
AC092275.1	SORCS2	AC092275.1;SORCS2	1	1	protein_coding	lncRNA	African
AC092329.3	ZNF724	AC092329.3;ZNF724	2	1	protein_coding	protein_coding	European
AC092338.3	AC105036.3	AC092338.3;AC105036.3	2	1	lncRNA	lncRNA	African
AC092338.3	PTPN9	AC092338.3;PTPN9	2	1	protein_coding	lncRNA	African
AC092343.1	PDE4D	AC092343.1;PDE4D	2	1	protein_coding	lncRNA	European
AC092422.1	RARB	AC092422.1;RARB	1	1	lncRNA	protein_coding	African
AC092422.1	THRB-AS1	AC092422.1;THRB-AS1	1	1	lncRNA	lncRNA	African
AC092447.1	SLC25A13	AC092447.1;SLC25A13	1	1	processed_pseudogene	protein_coding	European
AC092447.7	PDE1C	AC092447.7;PDE1C	1	1	protein_coding	transcribed_unprocessed_pseudogene	African
AC092587.1	FBXL17	AC092587.1;FBXL17	1	1	protein_coding	protein_coding	European
AC092650.1	NRXN1	AC092650.1;NRXN1	1	1	lncRNA	protein_coding	African
AC092652.1	ARHGAP15	AC092652.1;ARHGAP15	2	1	protein_coding	lncRNA	African
AC092652.1	GALNT13	AC092652.1;GALNT13	1	1	lncRNA	protein_coding	African
AC092666.1	PLXNA4	AC092666.1;PLXNA4	1	1	protein_coding	lncRNA	European
AC092691.1	CD96	AC092691.1;CD96	1	1	protein_coding	lncRNA	European
AC092691.1	DRD3	AC092691.1;DRD3	1	1	protein_coding	lncRNA	European
AC092691.1	LSAMP	AC092691.1;LSAMP	1	1	protein_coding	lncRNA	African
AC092691.1	PLCH1	AC092691.1;PLCH1	1	1	lncRNA	protein_coding	African
AC092691.3	LSAMP	AC092691.3;LSAMP	1	1	protein_coding	lncRNA	African
AC092747.4	ITPR2	AC092747.4;ITPR2	1	1	protein_coding	lncRNA	African
AC092802.2	BOLA1	AC092802.2;BOLA1	1	1	lncRNA	protein_coding	European
AC092802.2	TLCD4	AC092802.2;TLCD4	1	1	protein_coding	lncRNA	European
AC092802.2	TLCD4-RWDD3	AC092802.2;TLCD4-RWDD3	1	1	protein_coding	lncRNA	European
AC092802.4	TTLL7	AC092802.4;TTLL7	1	1	protein_coding	lncRNA	European
AC092828.1	PLEKHA5	AC092828.1;PLEKHA5	2	1	protein_coding	lncRNA	African
AC092839.1	ASB3	AC092839.1;ASB3	1	1	protein_coding	lncRNA	African
AC092844.1	PTH2R	AC092844.1;PTH2R	1	1	protein_coding	lncRNA	African
AC092894.1	CACNA2D1	AC092894.1;CACNA2D1	1	1	lncRNA	protein_coding	African
AC092916.1	TRIM59	AC092916.1;TRIM59	1	1	lncRNA	protein_coding	African
AC092957.1	GPR156	AC092957.1;GPR156	1	1	protein_coding	lncRNA	African
AC092957.1	LSAMP	AC092957.1;LSAMP	1	1	protein_coding	lncRNA	African
AC092957.1	STAG1	AC092957.1;STAG1	1	1	protein_coding	lncRNA	European
AC092957.1	TTC28	AC092957.1;TTC28	1	1	lncRNA	protein_coding	African
AC092958.1	CRYBG3	AC092958.1;CRYBG3	1	1	protein_coding	lncRNA	African
AC092969.1	SCN1A-AS1	AC092969.1;SCN1A-AS1	1	1	lncRNA	lncRNA	European
AC092969.1	SCN9A	AC092969.1;SCN9A	1	1	protein_coding	lncRNA	European
AC093012.1	ANKS1B	AC093012.1;ANKS1B	1	1	protein_coding	protein_coding	African
AC093152.1	TXK	AC093152.1;TXK	1	1	lncRNA	protein_coding	African
AC093206.1	AC114311.1	AC093206.1;AC114311.1	2	1	lncRNA	lncRNA	African
AC093298.2	MCTP1	AC093298.2;MCTP1	1	1	lncRNA	protein_coding	African
AC093330.1	MIR646HG	AC093330.1;MIR646HG	1	1	lncRNA	lncRNA	African
AC093423.2	AC093423.3	AC093423.2;AC093423.3	2	1	protein_coding	lncRNA	African
AC093423.2	LRRC8C	AC093423.2;LRRC8C	2	1	protein_coding	lncRNA	African
AC093423.3	LRRC8C	AC093423.3;LRRC8C	2	1	protein_coding	protein_coding	African
AC093423.3	ZNF326	AC093423.3;ZNF326	1	1	protein_coding	protein_coding	European
AC093459.1	OSMR-AS1	AC093459.1;OSMR-AS1	1	1	lncRNA	lncRNA	African
AC093515.1	UBALD1	AC093515.1;UBALD1	1	1	protein_coding	lncRNA	African
AC093523.2	AC106795.3	AC093523.2;AC106795.3	1	1	lncRNA	lncRNA	African
AC093523.2	CTNNA1	AC093523.2;CTNNA1	1	1	lncRNA	protein_coding	African
AC093534.2	AP3B1	AC093534.2;AP3B1	1	1	protein_coding	lncRNA	European
AC093534.2	PAIP1	AC093534.2;PAIP1	1	1	protein_coding	lncRNA	European
AC093722.1	AC096763.1	AC093722.1;AC096763.1	1	1	lncRNA	lncRNA	African
AC093725.2	ADAMTS3	AC093725.2;ADAMTS3	1	1	lncRNA	protein_coding	African
AC093725.2	MOB1B	AC093725.2;MOB1B	1	1	lncRNA	protein_coding	African
AC093752.1	NDST3	AC093752.1;NDST3	1	1	protein_coding	transcribed_unprocessed_pseudogene	African
AC093765.2	ALPK1	AC093765.2;ALPK1	1	1	protein_coding	lncRNA	African
AC093765.2	ANK2	AC093765.2;ANK2	1	1	protein_coding	lncRNA	African
AC093765.2	NDST3	AC093765.2;NDST3	1	1	lncRNA	protein_coding	African
AC093765.3	ALPK1	AC093765.3;ALPK1	1	1	protein_coding	lncRNA	African
AC093765.3	ANK2	AC093765.3;ANK2	1	1	protein_coding	lncRNA	African
AC093765.3	NDST3	AC093765.3;NDST3	1	1	lncRNA	protein_coding	African
AC093772.1	PDE5A	AC093772.1;PDE5A	1	1	protein_coding	lncRNA	African
AC093821.1	AC104664.1	AC093821.1;AC104664.1	1	1	lncRNA	lncRNA	European
AC093821.1	SPATA5	AC093821.1;SPATA5	1	1	protein_coding	lncRNA	European
AC093831.1	LINC02377	AC093831.1;LINC02377	1	1	lncRNA	lncRNA	African
AC093849.1	AC106895.2	AC093849.1;AC106895.2	1	1	lncRNA	lncRNA	African
AC093849.1	LINC02269	AC093849.1;LINC02269	1	1	lncRNA	lncRNA	African
AC093865.1	ERBB4	AC093865.1;ERBB4	1	1	protein_coding	lncRNA	African
AC093865.1	ITGAV	AC093865.1;ITGAV	1	1	protein_coding	lncRNA	European
AC093865.1	SOX5	AC093865.1;SOX5	1	1	lncRNA	protein_coding	African
AC093865.1	TMEM132D	AC093865.1;TMEM132D	2	1	lncRNA	protein_coding	African
AC093866.1	AC108516.2	AC093866.1;AC108516.2	1	1	lncRNA	lncRNA	European
AC093866.1	CCSER1	AC093866.1;CCSER1	2	2	lncRNA	protein_coding	African,African
AC093866.1	HSD17B11	AC093866.1;HSD17B11	1	1	protein_coding	lncRNA	European
AC093884.1	MGA	AC093884.1;MGA	1	1	protein_coding	protein_coding	African
AC093884.1	ROMO1	AC093884.1;ROMO1	1	1	protein_coding	protein_coding	African
AC093898.1	COPB1	AC093898.1;COPB1	1	1	lncRNA	protein_coding	African
AC093898.1	EIF2AK2	AC093898.1;EIF2AK2	1	1	protein_coding	lncRNA	African
AC093898.1	PLET1	AC093898.1;PLET1	1	1	lncRNA	protein_coding	African
AC093898.1	PTS	AC093898.1;PTS	1	1	lncRNA	protein_coding	African
AC093898.1	TAPT1-AS1	AC093898.1;TAPT1-AS1	1	1	lncRNA	lncRNA	African
AC093916.1	LINC01091	AC093916.1;LINC01091	1	1	lncRNA	lncRNA	African
AC095032.1	AGL	AC095032.1;AGL	1	1	protein_coding	lncRNA	African
AC095050.1	DENND11	AC095050.1;DENND11	1	1	lncRNA	protein_coding	African
AC095050.1	GALNTL6	AC095050.1;GALNTL6	1	1	protein_coding	lncRNA	African
AC096536.3	NDUFV3	AC096536.3;NDUFV3	1	1	lncRNA	protein_coding	African
AC096564.1	SEC24B	AC096564.1;SEC24B	1	1	lncRNA	protein_coding	African
AC096577.1	ARHGEF38	AC096577.1;ARHGEF38	2	1	lncRNA	protein_coding	European
AC096577.1	CXXC4-AS1	AC096577.1;CXXC4-AS1	1	1	lncRNA	lncRNA	African
AC096633.1	ZNF385D	AC096633.1;ZNF385D	1	1	processed_pseudogene	protein_coding	African
AC096669.1	LINC01789	AC096669.1;LINC01789	2	1	lncRNA	lncRNA	African
AC096711.2	AC115622.1	AC096711.2;AC115622.1	1	1	lncRNA	lncRNA	African
AC096751.1	LINC02269	AC096751.1;LINC02269	1	1	lncRNA	transcribed_processed_pseudogene	African
AC096751.2	LINC02269	AC096751.2;LINC02269	1	1	lncRNA	lncRNA	African
AC096751.2	SLC2A9	AC096751.2;SLC2A9	1	1	protein_coding	lncRNA	African
AC096861.2	GSK3B	AC096861.2;GSK3B	1	1	protein_coding	lncRNA	African
AC096887.1	RFT1	AC096887.1;RFT1	1	1	protein_coding	protein_coding	European
AC097104.1	GTF2IRD2B	AC097104.1;GTF2IRD2B	1	1	protein_coding	protein_coding	European
AC097459.1	EMCN	AC097459.1;EMCN	2	1	protein_coding	lncRNA	African
AC097462.3	FAM241A	AC097462.3;FAM241A	1	1	protein_coding	lncRNA	African
AC097462.3	LINC02511	AC097462.3;LINC02511	1	1	lncRNA	lncRNA	African
AC097462.3	RANBP6	AC097462.3;RANBP6	1	1	lncRNA	protein_coding	African
AC097462.3	STARD13	AC097462.3;STARD13	1	1	lncRNA	protein_coding	African
AC097467.3	AL162457.2	AC097467.3;AL162457.2	1	1	lncRNA	lncRNA	European
AC097467.3	CCDC80	AC097467.3;CCDC80	2	1	protein_coding	lncRNA	European
AC097467.3	CDH4	AC097467.3;CDH4	1	1	lncRNA	protein_coding	European
AC097478.4	CCSER1	AC097478.4;CCSER1	2	2	lncRNA	protein_coding	African,African
AC097480.1	MARCHF1	AC097480.1;MARCHF1	1	1	lncRNA	protein_coding	African
AC097499.2	CNTNAP5	AC097499.2;CNTNAP5	1	1	protein_coding	lncRNA	African
AC097499.2	DPP10	AC097499.2;DPP10	1	1	protein_coding	lncRNA	African
AC097512.1	KCNIP4	AC097512.1;KCNIP4	1	1	protein_coding	lncRNA	European
AC097515.1	PPAT	AC097515.1;PPAT	1	1	lncRNA	protein_coding	European
AC097518.2	GRID2	AC097518.2;GRID2	1	1	protein_coding	lncRNA	African
AC097518.2	LINC00907	AC097518.2;LINC00907	1	1	lncRNA	lncRNA	African
AC097518.2	RAPGEF2	AC097518.2;RAPGEF2	1	1	protein_coding	lncRNA	African
AC097518.2	WDR17	AC097518.2;WDR17	1	1	protein_coding	lncRNA	African
AC097522.2	BAHD1	AC097522.2;BAHD1	1	1	lncRNA	protein_coding	European
AC097522.2	FGGY	AC097522.2;FGGY	1	1	protein_coding	lncRNA	European
AC097522.2	LINC01618	AC097522.2;LINC01618	1	1	lncRNA	lncRNA	African
AC097523.2	BX284613.2	AC097523.2;BX284613.2	1	1	lncRNA	processed_pseudogene	African
AC097528.1	AC104664.1	AC097528.1;AC104664.1	1	1	lncRNA	lncRNA	African
AC097528.1	LARP1B	AC097528.1;LARP1B	1	1	lncRNA	protein_coding	European
AC097634.3	AL139815.1	AC097634.3;AL139815.1	1	1	lncRNA	lncRNA	European
AC097634.3	ARMC3	AC097634.3;ARMC3	1	1	lncRNA	protein_coding	European
AC097634.3	LINC00882	AC097634.3;LINC00882	1	1	lncRNA	lncRNA	Admixed
AC097634.3	SAMMSON	AC097634.3;SAMMSON	1	1	lncRNA	lncRNA	Admixed
AC097634.3	TAFA4	AC097634.3;TAFA4	2	1	protein_coding	lncRNA	Admixed
AC097634.4	AL133538.1	AC097634.4;AL133538.1	1	1	protein_coding	lncRNA	European
AC097634.4	AL139815.1	AC097634.4;AL139815.1	1	1	protein_coding	lncRNA	European
AC097634.4	ARMC3	AC097634.4;ARMC3	1	1	protein_coding	protein_coding	European
AC097634.4	EIF4E3	AC097634.4;EIF4E3	1	1	protein_coding	protein_coding	European
AC097634.4	FOXP1	AC097634.4;FOXP1	7	2	protein_coding	protein_coding	European,African
AC097634.4	GRIN3A	AC097634.4;GRIN3A	1	1	protein_coding	protein_coding	African
AC097634.4	KCNAB3	AC097634.4;KCNAB3	1	1	protein_coding	protein_coding	European
AC097634.4	LINC00882	AC097634.4;LINC00882	1	1	protein_coding	lncRNA	Admixed
AC097634.4	PACRG	AC097634.4;PACRG	1	1	protein_coding	protein_coding	European
AC097634.4	PACRG-AS2	AC097634.4;PACRG-AS2	1	1	protein_coding	lncRNA	European
AC097634.4	ROBO2	AC097634.4;ROBO2	1	1	protein_coding	protein_coding	European
AC097634.4	RYBP	AC097634.4;RYBP	1	1	protein_coding	protein_coding	African
AC097634.4	SAMMSON	AC097634.4;SAMMSON	1	1	lncRNA	protein_coding	Admixed
AC097634.4	SHQ1	AC097634.4;SHQ1	1	1	protein_coding	protein_coding	European
AC097634.4	TAFA4	AC097634.4;TAFA4	3	2	protein_coding	protein_coding	European,Admixed
AC098484.2	AC098484.4	AC098484.2;AC098484.4	1	1	lncRNA	lncRNA	African
AC098484.3	ZSWIM5	AC098484.3;ZSWIM5	1	1	protein_coding	protein_coding	African
AC098582.1	AFF1	AC098582.1;AFF1	1	1	protein_coding	protein_coding	African
AC098588.2	AC098588.3	AC098588.2;AC098588.3	1	1	lncRNA	protein_coding	African
AC098588.2	ANAPC10	AC098588.2;ANAPC10	3	2	protein_coding	protein_coding	European,African
AC098588.2	GAB1	AC098588.2;GAB1	1	1	protein_coding	protein_coding	European
AC098588.2	NR3C2	AC098588.2;NR3C2	1	1	protein_coding	protein_coding	African
AC098588.2	PRDM16	AC098588.2;PRDM16	1	1	protein_coding	protein_coding	African
AC098588.3	ANAPC10	AC098588.3;ANAPC10	1	1	lncRNA	protein_coding	African
AC098588.3	GAB1	AC098588.3;GAB1	1	1	protein_coding	lncRNA	European
AC098588.3	PRDM16	AC098588.3;PRDM16	1	1	protein_coding	lncRNA	African
AC098650.1	CMC1	AC098650.1;CMC1	1	1	protein_coding	protein_coding	African
AC098650.1	GIN1	AC098650.1;GIN1	1	1	protein_coding	protein_coding	African
AC098650.1	RBMS3	AC098650.1;RBMS3	12	3	protein_coding	protein_coding	African,African,African
AC098650.1	RBMS3-AS2	AC098650.1;RBMS3-AS2	4	1	protein_coding	lncRNA	African
AC098650.1	RBMS3-AS3	AC098650.1;RBMS3-AS3	3	2	protein_coding	lncRNA	African,African
AC098650.1	WWOX	AC098650.1;WWOX	1	1	protein_coding	protein_coding	European
AC098820.2	CHN1	AC098820.2;CHN1	1	1	protein_coding	lncRNA	African
AC098820.2	TTL	AC098820.2;TTL	1	1	protein_coding	lncRNA	African
AC098848.1	NEDD4L	AC098848.1;NEDD4L	1	1	lncRNA	protein_coding	African
AC099314.1	SMPD3	AC099314.1;SMPD3	1	1	protein_coding	lncRNA	European
AC099329.1	FRMD4B	AC099329.1;FRMD4B	1	1	lncRNA	protein_coding	African
AC099329.2	FRMD4B	AC099329.2;FRMD4B	1	1	lncRNA	protein_coding	African
AC099517.1	GABRP	AC099517.1;GABRP	1	1	lncRNA	protein_coding	African
AC099518.3	TFB1M	AC099518.3;TFB1M	1	1	protein_coding	lncRNA	European
AC099518.3	ZNF213-AS1	AC099518.3;ZNF213-AS1	1	1	lncRNA	lncRNA	European
AC099520.1	AC099520.2	AC099520.1;AC099520.2	1	1	lncRNA	lncRNA	European
AC099520.1	AC109492.1	AC099520.1;AC109492.1	1	1	lncRNA	lncRNA	African
AC099520.1	AC113385.1	AC099520.1;AC113385.1	1	1	lncRNA	lncRNA	European
AC099520.1	ADGRV1	AC099520.1;ADGRV1	1	1	protein_coding	lncRNA	African
AC099520.1	LINC02163	AC099520.1;LINC02163	2	1	lncRNA	lncRNA	African
AC099520.1	LUZP4	AC099520.1;LUZP4	1	1	lncRNA	protein_coding	African
AC099520.1	PHACTR1	AC099520.1;PHACTR1	1	1	lncRNA	protein_coding	European
AC099520.1	PKN2-AS1	AC099520.1;PKN2-AS1	1	1	lncRNA	lncRNA	European
AC099550.1	KPNA3	AC099550.1;KPNA3	1	1	lncRNA	protein_coding	African
AC099560.1	EIF1B-AS1	AC099560.1;EIF1B-AS1	1	1	lncRNA	lncRNA	African
AC099563.2	GFM1	AC099563.2;GFM1	1	1	lncRNA	protein_coding	European
AC099671.1	ADGRL4	AC099671.1;ADGRL4	1	1	protein_coding	lncRNA	African
AC099753.1	SGO1-AS1	AC099753.1;SGO1-AS1	2	1	lncRNA	lncRNA	African
AC099788.1	AGBL4	AC099788.1;AGBL4	1	1	lncRNA	protein_coding	African
AC099788.1	AGBL4-IT1	AC099788.1;AGBL4-IT1	1	1	lncRNA	lncRNA	African
AC099788.1	ANKRD36C	AC099788.1;ANKRD36C	1	1	lncRNA	protein_coding	African
AC099850.2	SKA2	AC099850.2;SKA2	2	1	protein_coding	lncRNA	African
AC100810.1	CTNNA1	AC100810.1;CTNNA1	1	1	protein_coding	lncRNA	European
AC100822.1	LINC00536	AC100822.1;LINC00536	1	1	lncRNA	lncRNA	African
AC100822.1	LNC-LBCS	AC100822.1;LNC-LBCS	1	1	lncRNA	lncRNA	African
AC102797.1	MIR4527HG	AC102797.1;MIR4527HG	2	1	lncRNA	lncRNA	African
AC102797.1	SKOR2	AC102797.1;SKOR2	1	1	protein_coding	lncRNA	African
AC102797.1	SLCO1B3-SLCO1B7	AC102797.1;SLCO1B3-SLCO1B7	1	1	protein_coding	lncRNA	African
AC103681.2	TSPAN18	AC103681.2;TSPAN18	1	1	protein_coding	lncRNA	African
AC103718.1	EXT1	AC103718.1;EXT1	1	1	protein_coding	lncRNA	African
AC103740.1	CKAP5	AC103740.1;CKAP5	1	1	protein_coding	lncRNA	European
AC103760.1	ATP6V0D2	AC103760.1;ATP6V0D2	1	1	protein_coding	lncRNA	African
AC103855.2	AMBRA1	AC103855.2;AMBRA1	1	1	lncRNA	protein_coding	African
AC104009.1	ZBTB16	AC104009.1;ZBTB16	1	1	lncRNA	protein_coding	African
AC104051.1	LRRTM4	AC104051.1;LRRTM4	1	1	protein_coding	lncRNA	African
AC104051.1	LRRTM4-AS1	AC104051.1;LRRTM4-AS1	1	1	lncRNA	lncRNA	African
AC104078.2	C4orf19	AC104078.2;C4orf19	1	1	lncRNA	protein_coding	African
AC104109.3	C8orf37-AS1	AC104109.3;C8orf37-AS1	2	1	protein_coding	lncRNA	European
AC104109.4	FAM153CP	AC104109.4;FAM153CP	1	1	lncRNA	lncRNA	African
AC104109.4	PLPP1	AC104109.4;PLPP1	1	1	protein_coding	lncRNA	African
AC104119.1	PRR16	AC104119.1;PRR16	1	1	lncRNA	protein_coding	European
AC104123.1	ARSK	AC104123.1;ARSK	1	1	protein_coding	lncRNA	African
AC104123.1	HAPLN1	AC104123.1;HAPLN1	1	1	protein_coding	lncRNA	African
AC104123.1	LINC02163	AC104123.1;LINC02163	1	1	lncRNA	lncRNA	African
AC104123.1	LIX1-AS1	AC104123.1;LIX1-AS1	1	1	lncRNA	lncRNA	European
AC104123.1	MCTP1	AC104123.1;MCTP1	1	1	protein_coding	lncRNA	African
AC104123.1	MGST2	AC104123.1;MGST2	1	1	protein_coding	lncRNA	African
AC104123.1	PCSK1	AC104123.1;PCSK1	2	1	lncRNA	protein_coding	European
AC104123.1	TMEM161B-AS1	AC104123.1;TMEM161B-AS1	1	1	lncRNA	lncRNA	African
AC104211.1	PTDSS1	AC104211.1;PTDSS1	1	1	lncRNA	protein_coding	African
AC104232.2	ASPH	AC104232.2;ASPH	1	1	protein_coding	lncRNA	European
AC104248.1	YTHDF3	AC104248.1;YTHDF3	1	1	protein_coding	lncRNA	African
AC104316.1	DERL1	AC104316.1;DERL1	2	1	protein_coding	lncRNA	African
AC104365.2	MALT1	AC104365.2;MALT1	8	3	lncRNA	protein_coding	European,African,African
AC104365.2	NEDD4L	AC104365.2;NEDD4L	3	2	protein_coding	lncRNA	African,African
AC104389.5	TENM2	AC104389.5;TENM2	1	1	protein_coding	protein_coding	African
AC104452.1	ITGA9	AC104452.1;ITGA9	1	1	protein_coding	protein_coding	African
AC104472.3	QRICH1	AC104472.3;QRICH1	1	1	protein_coding	protein_coding	African
AC104561.1	SH2D4A	AC104561.1;SH2D4A	1	1	protein_coding	lncRNA	African
AC104664.1	LINC02435	AC104664.1;LINC02435	1	1	lncRNA	lncRNA	European
AC104770.1	AGBL4	AC104770.1;AGBL4	1	1	protein_coding	lncRNA	European
AC104770.1	UBE2E2	AC104770.1;UBE2E2	1	1	protein_coding	lncRNA	European
AC104777.1	NCKAP1	AC104777.1;NCKAP1	1	1	lncRNA	protein_coding	African
AC105213.1	ZFAT	AC105213.1;ZFAT	1	1	protein_coding	lncRNA	European
AC105230.1	AF279873.3	AC105230.1;AF279873.3	1	1	lncRNA	lncRNA	African
AC105411.1	LINC01229	AC105411.1;LINC01229	1	1	lncRNA	lncRNA	African
AC105430.1	AC138627.1	AC105430.1;AC138627.1	1	1	lncRNA	lncRNA	African
AC105450.1	ASB3	AC105450.1;ASB3	2	1	lncRNA	protein_coding	African
AC105450.1	CHAC2	AC105450.1;CHAC2	1	1	lncRNA	protein_coding	African
AC105460.2	BDH2	AC105460.2;BDH2	1	1	protein_coding	lncRNA	African
AC105460.2	NWD2	AC105460.2;NWD2	1	1	protein_coding	lncRNA	African
AC105460.2	SLC9B2	AC105460.2;SLC9B2	1	1	protein_coding	lncRNA	African
AC105935.1	DOCK3	AC105935.1;DOCK3	1	1	lncRNA	protein_coding	African
AC105999.1	ZMAT4	AC105999.1;ZMAT4	1	1	lncRNA	protein_coding	European
AC106741.2	CNTNAP4	AC106741.2;CNTNAP4	2	1	protein_coding	protein_coding	African
AC106793.1	LINC00922	AC106793.1;LINC00922	1	1	lncRNA	lncRNA	African
AC106793.1	NUP93	AC106793.1;NUP93	1	1	protein_coding	lncRNA	African
AC106795.3	COL23A1	AC106795.3;COL23A1	1	1	lncRNA	protein_coding	African
AC106795.3	MACROH2A1	AC106795.3;MACROH2A1	1	1	protein_coding	lncRNA	African
AC106806.1	PRDM6	AC106806.1;PRDM6	1	1	processed_pseudogene	protein_coding	African
AC106895.2	GLRA3	AC106895.2;GLRA3	2	1	lncRNA	protein_coding	African
AC107068.2	NFXL1	AC107068.2;NFXL1	1	1	lncRNA	protein_coding	African
AC107204.1	ZPLD1	AC107204.1;ZPLD1	1	1	lncRNA	protein_coding	African
AC107208.1	LINC02336	AC107208.1;LINC02336	1	1	lncRNA	lncRNA	European
AC107223.1	FREM3	AC107223.1;FREM3	2	1	protein_coding	lncRNA	African
AC107223.1	GAB1	AC107223.1;GAB1	1	1	protein_coding	lncRNA	African
AC107398.2	ATP10D	AC107398.2;ATP10D	2	1	protein_coding	lncRNA	African
AC107398.4	AC107398.5	AC107398.4;AC107398.5	1	1	lncRNA	lncRNA	African
AC107398.4	GABRB1	AC107398.4;GABRB1	1	1	protein_coding	lncRNA	African
AC107398.4	KDM4C	AC107398.4;KDM4C	2	1	lncRNA	protein_coding	African
AC107398.4	TEC	AC107398.4;TEC	1	1	lncRNA	protein_coding	African
AC107871.1	THSD4	AC107871.1;THSD4	1	1	protein_coding	protein_coding	African
AC107959.4	CHMP7	AC107959.4;CHMP7	1	1	lncRNA	protein_coding	Admixed
AC107959.5	CHMP7	AC107959.5;CHMP7	1	1	protein_coding	protein_coding	Admixed
AC108010.1	WASL	AC108010.1;WASL	1	1	protein_coding	lncRNA	African
AC108047.1	C2orf88	AC108047.1;C2orf88	1	1	protein_coding	lncRNA	African
AC108047.1	NEMP2	AC108047.1;NEMP2	1	1	protein_coding	lncRNA	African
AC108136.1	HAS2	AC108136.1;HAS2	1	1	protein_coding	lncRNA	European
AC108156.1	TRIM2	AC108156.1;TRIM2	1	1	lncRNA	protein_coding	African
AC108169.1	GPR19	AC108169.1;GPR19	1	1	lncRNA	protein_coding	African
AC108517.1	AC108517.2	AC108517.1;AC108517.2	1	1	lncRNA	lncRNA	African
AC108690.1	EPHA6	AC108690.1;EPHA6	1	1	lncRNA	protein_coding	African
AC108690.1	ROBO2	AC108690.1;ROBO2	1	1	protein_coding	lncRNA	African
AC108721.1	ANO6	AC108721.1;ANO6	1	1	protein_coding	lncRNA	European
AC108721.2	ANO6	AC108721.2;ANO6	1	1	protein_coding	lncRNA	European
AC108734.4	CCDC39	AC108734.4;CCDC39	2	1	lncRNA	lncRNA	European
AC108734.4	SOX2-OT	AC108734.4;SOX2-OT	1	1	lncRNA	lncRNA	African
AC109349.1	CORIN	AC109349.1;CORIN	1	1	lncRNA	protein_coding	African
AC109454.3	ADGRL2	AC109454.3;ADGRL2	1	1	protein_coding	lncRNA	African
AC109454.3	HNRNPH1	AC109454.3;HNRNPH1	1	1	lncRNA	protein_coding	African
AC109462.1	AC136621.1	AC109462.1;AC136621.1	1	1	lncRNA	TEC	European
AC109462.1	SLC6A2	AC109462.1;SLC6A2	1	1	lncRNA	protein_coding	European
AC109466.1	AC110614.1	AC109466.1;AC110614.1	1	1	lncRNA	lncRNA	African
AC109466.1	ADAM19	AC109466.1;ADAM19	1	1	protein_coding	lncRNA	African
AC109466.1	ATP10B	AC109466.1;ATP10B	1	1	protein_coding	lncRNA	African
AC109466.1	EBF1	AC109466.1;EBF1	1	1	protein_coding	lncRNA	African
AC109466.1	GABRG2	AC109466.1;GABRG2	1	1	protein_coding	lncRNA	European
AC109466.1	LGR5	AC109466.1;LGR5	1	1	lncRNA	protein_coding	European
AC109466.1	RANBP17	AC109466.1;RANBP17	1	1	lncRNA	protein_coding	European
AC109466.1	TENM2	AC109466.1;TENM2	1	1	lncRNA	protein_coding	European
AC109583.1	AC109583.4	AC109583.1;AC109583.4	2	1	lncRNA	protein_coding	African
AC109587.1	FRMD4B	AC109587.1;FRMD4B	1	1	lncRNA	protein_coding	African
AC109635.4	CELF1	AC109635.4;CELF1	1	1	protein_coding	unprocessed_pseudogene	African
AC109927.1	ETFDH	AC109927.1;ETFDH	1	1	lncRNA	protein_coding	African
AC109927.1	FSTL5	AC109927.1;FSTL5	1	1	lncRNA	protein_coding	African
AC109927.1	PRMT9	AC109927.1;PRMT9	1	1	lncRNA	protein_coding	African
AC110058.1	THEM7P	AC110058.1;THEM7P	1	1	lncRNA	transcribed_unitary_pseudogene	European
AC110079.1	EXOSC9	AC110079.1;EXOSC9	1	1	transcribed_unprocessed_pseudogene	protein_coding	African
AC110491.2	EPHA6	AC110491.2;EPHA6	1	1	protein_coding	lncRNA	European
AC110491.2	NSUN3	AC110491.2;NSUN3	1	1	protein_coding	lncRNA	African
AC110614.1	EXOC6B	AC110614.1;EXOC6B	1	1	protein_coding	lncRNA	European
AC110760.1	CCNY	AC110760.1;CCNY	1	1	lncRNA	protein_coding	African
AC110794.1	CNTN1	AC110794.1;CNTN1	1	1	processed_pseudogene	protein_coding	African
AC110992.1	CDKL1	AC110992.1;CDKL1	1	1	lncRNA	protein_coding	African
AC110995.1	DCLK2	AC110995.1;DCLK2	1	1	protein_coding	lncRNA	African
AC111149.1	TATDN1	AC111149.1;TATDN1	1	1	lncRNA	protein_coding	African
AC112128.1	ITPR1	AC112128.1;ITPR1	1	1	protein_coding	protein_coding	African
AC112176.1	PLD5	AC112176.1;PLD5	2	1	protein_coding	lncRNA	European
AC112198.2	GPBP1	AC112198.2;GPBP1	1	1	unitary_pseudogene	protein_coding	African
AC112198.2	TBCA	AC112198.2;TBCA	1	1	unitary_pseudogene	protein_coding	African
AC112203.1	RGMB	AC112203.1;RGMB	1	1	processed_pseudogene	protein_coding	African
AC112206.2	ARHGEF28	AC112206.2;ARHGEF28	1	1	lncRNA	protein_coding	European
AC112206.2	HK1	AC112206.2;HK1	1	1	lncRNA	protein_coding	European
AC112206.2	PIK3R1	AC112206.2;PIK3R1	1	1	lncRNA	protein_coding	African
AC112481.2	AC138123.1	AC112481.2;AC138123.1	1	1	lncRNA	lncRNA	African
AC112481.2	EPYC	AC112481.2;EPYC	1	1	lncRNA	protein_coding	African
AC112493.1	AP2S1	AC112493.1;AP2S1	1	1	protein_coding	lncRNA	African
AC113137.1	PTEN	AC113137.1;PTEN	1	1	protein_coding	lncRNA	African
AC113167.1	COMMD10	AC113167.1;COMMD10	1	1	lncRNA	protein_coding	African
AC113208.4	CHRNB4	AC113208.4;CHRNB4	1	1	transcribed_unitary_pseudogene	protein_coding	African
AC113208.6	CHRNB4	AC113208.6;CHRNB4	1	1	lncRNA	protein_coding	African
AC113370.1	HAPLN1	AC113370.1;HAPLN1	1	1	lncRNA	protein_coding	African
AC113385.1	ARRDC3-AS1	AC113385.1;ARRDC3-AS1	2	1	lncRNA	lncRNA	European
AC113414.1	ADRA1B	AC113414.1;ADRA1B	1	1	protein_coding	lncRNA	African
AC113414.1	GABRG2	AC113414.1;GABRG2	2	1	protein_coding	lncRNA	European
AC113414.1	LINC01470	AC113414.1;LINC01470	1	1	lncRNA	lncRNA	African
AC113414.1	LINC01847	AC113414.1;LINC01847	1	1	lncRNA	lncRNA	African
AC113414.1	NKAIN3	AC113414.1;NKAIN3	1	1	lncRNA	protein_coding	African
AC113418.1	DLGAP2	AC113418.1;DLGAP2	1	1	lncRNA	protein_coding	African
AC113418.1	EIF2B3	AC113418.1;EIF2B3	1	1	protein_coding	lncRNA	European
AC113418.1	GPA33	AC113418.1;GPA33	1	1	protein_coding	lncRNA	European
AC113418.1	SNRPE	AC113418.1;SNRPE	1	1	protein_coding	lncRNA	European
AC114316.1	AC117528.1	AC114316.1;AC117528.1	1	1	lncRNA	lncRNA	African
AC114316.1	EPB41L4A	AC114316.1;EPB41L4A	1	1	lncRNA	protein_coding	African
AC114316.1	FAM172A	AC114316.1;FAM172A	1	1	lncRNA	protein_coding	African
AC114316.1	FER	AC114316.1;FER	1	1	lncRNA	protein_coding	African
AC114316.1	REEP5	AC114316.1;REEP5	1	1	lncRNA	protein_coding	African
AC114316.1	SRP19	AC114316.1;SRP19	1	1	lncRNA	protein_coding	African
AC114485.1	LINC01307	AC114485.1;LINC01307	1	1	lncRNA	lncRNA	African
AC114689.3	LINC01924	AC114689.3;LINC01924	2	1	lncRNA	lncRNA	European
AC114689.3	NPAS3	AC114689.3;NPAS3	1	1	protein_coding	lncRNA	African
AC114930.1	IL6ST	AC114930.1;IL6ST	1	1	lncRNA	protein_coding	European
AC114971.1	CCNH	AC114971.1;CCNH	1	1	protein_coding	lncRNA	European
AC114971.1	RASA1	AC114971.1;RASA1	1	1	protein_coding	lncRNA	European
AC114971.1	TENM2	AC114971.1;TENM2	1	1	lncRNA	protein_coding	African
AC115100.1	TMEM241	AC115100.1;TMEM241	1	1	protein_coding	lncRNA	European
AC116317.2	TP53	AC116317.2;TP53	1	1	lncRNA	protein_coding	Admixed
AC116345.1	ARHGEF28	AC116345.1;ARHGEF28	1	1	lncRNA	protein_coding	African
AC116353.5	CTNNA1	AC116353.5;CTNNA1	1	1	protein_coding	lncRNA	African
AC116353.6	CTNNA1	AC116353.6;CTNNA1	1	1	protein_coding	transcribed_unitary_pseudogene	African
AC116362.1	ADAMTS19	AC116362.1;ADAMTS19	1	1	lncRNA	protein_coding	African
AC116362.1	CCDC192	AC116362.1;CCDC192	1	1	lncRNA	protein_coding	African
AC116534.1	ANO5	AC116534.1;ANO5	2	1	lncRNA	protein_coding	African
AC116534.1	GAS2	AC116534.1;GAS2	1	1	lncRNA	protein_coding	African
AC116534.1	SERGEF	AC116534.1;SERGEF	1	1	protein_coding	lncRNA	European
AC116634.1	ANXA10	AC116634.1;ANXA10	2	1	protein_coding	lncRNA	African
AC116634.1	LSAMP	AC116634.1;LSAMP	1	1	protein_coding	lncRNA	African
AC116634.1	TBL1XR1	AC116634.1;TBL1XR1	1	1	protein_coding	lncRNA	African
AC116903.1	AC116903.2	AC116903.1;AC116903.2	1	1	lncRNA	lncRNA	African
AC116903.2	SLCO3A1	AC116903.2;SLCO3A1	1	1	protein_coding	lncRNA	African
AC117377.1	ANKS1B	AC117377.1;ANKS1B	1	1	protein_coding	lncRNA	European
AC117453.1	LINC00578	AC117453.1;LINC00578	1	1	lncRNA	lncRNA	African
AC117457.1	CFAP77	AC117457.1;CFAP77	1	1	protein_coding	protein_coding	European
AC117457.1	KCNMB2	AC117457.1;KCNMB2	2	1	protein_coding	protein_coding	European
AC117457.1	KCNMB2-AS1	AC117457.1;KCNMB2-AS1	1	1	protein_coding	lncRNA	European
AC117461.1	ROBO2	AC117461.1;ROBO2	1	1	protein_coding	lncRNA	European
AC117464.1	CADM2	AC117464.1;CADM2	1	1	lncRNA	protein_coding	African
AC117464.1	LINC00971	AC117464.1;LINC00971	2	1	lncRNA	lncRNA	European
AC117464.1	LINC02008	AC117464.1;LINC02008	1	1	lncRNA	lncRNA	African
AC117473.1	EPHA6	AC117473.1;EPHA6	3	3	protein_coding	lncRNA	African,African,African
AC117489.1	ITPR1	AC117489.1;ITPR1	1	1	protein_coding	TEC	African
AC117528.1	LUCAT1	AC117528.1;LUCAT1	1	1	lncRNA	lncRNA	African
AC117834.2	PTDSS1	AC117834.2;PTDSS1	1	1	lncRNA	protein_coding	African
AC118549.1	AL136234.1	AC118549.1;AL136234.1	1	1	protein_coding	lncRNA	European
AC118549.1	ARHGAP29-AS1	AC118549.1;ARHGAP29-AS1	1	1	protein_coding	lncRNA	European
AC118549.1	COL24A1	AC118549.1;COL24A1	1	1	protein_coding	protein_coding	African
AC118549.1	LINC01781	AC118549.1;LINC01781	1	1	protein_coding	lncRNA	European
AC118549.1	TTLL7	AC118549.1;TTLL7	1	1	protein_coding	protein_coding	European
AC118553.2	SRSF11	AC118553.2;SRSF11	2	1	protein_coding	protein_coding	European
AC118942.1	PDGFD	AC118942.1;PDGFD	1	1	transcribed_unprocessed_pseudogene	protein_coding	African
AC119674.1	AC119674.2	AC119674.1;AC119674.2	2	1	protein_coding	lncRNA	African
AC119674.1	C8A	AC119674.1;C8A	1	1	lncRNA	protein_coding	African
AC119674.1	ESR1	AC119674.1;ESR1	1	1	lncRNA	protein_coding	African
AC119674.1	KIF1B	AC119674.1;KIF1B	1	1	protein_coding	lncRNA	European
AC119674.1	MTHFD1L	AC119674.1;MTHFD1L	1	1	lncRNA	protein_coding	African
AC119674.2	C8A	AC119674.2;C8A	1	1	protein_coding	protein_coding	African
AC119674.2	ESR1	AC119674.2;ESR1	1	1	protein_coding	protein_coding	African
AC119674.2	KIF1B	AC119674.2;KIF1B	1	1	protein_coding	protein_coding	European
AC119674.2	MTHFD1L	AC119674.2;MTHFD1L	1	1	protein_coding	protein_coding	African
AC119868.2	DOK6	AC119868.2;DOK6	2	1	lncRNA	protein_coding	African
AC119868.2	RAB27B	AC119868.2;RAB27B	1	1	protein_coding	lncRNA	African
AC120193.1	LINC02653	AC120193.1;LINC02653	1	1	lncRNA	lncRNA	European
AC120193.1	PHF21B	AC120193.1;PHF21B	1	1	lncRNA	protein_coding	African
AC120193.1	PIWIL2	AC120193.1;PIWIL2	1	1	protein_coding	lncRNA	African
AC120193.1	TBC1D22A	AC120193.1;TBC1D22A	2	1	lncRNA	protein_coding	African
AC120193.1	VIT	AC120193.1;VIT	1	1	protein_coding	lncRNA	African
AC121154.1	SPATA5	AC121154.1;SPATA5	2	1	protein_coding	lncRNA	European
AC121334.3	DDX10	AC121334.3;DDX10	1	1	protein_coding	lncRNA	African
AC121338.1	AC138904.3	AC121338.1;AC138904.3	1	1	lncRNA	lncRNA	African
AC121338.1	SBK1	AC121338.1;SBK1	1	1	lncRNA	protein_coding	African
AC121338.1	SIRT1	AC121338.1;SIRT1	1	1	protein_coding	lncRNA	African
AC122685.1	PA2G4	AC122685.1;PA2G4	1	1	lncRNA	protein_coding	African
AC122685.1	SARNP	AC122685.1;SARNP	1	1	lncRNA	protein_coding	European
AC122697.1	GLIS3	AC122697.1;GLIS3	1	1	lncRNA	protein_coding	African
AC123023.1	LINC01811	AC123023.1;LINC01811	1	1	lncRNA	lncRNA	African
AC123767.1	PRKDC	AC123767.1;PRKDC	1	1	transcribed_unitary_pseudogene	protein_coding	European
AC124045.1	MACROH2A1	AC124045.1;MACROH2A1	1	1	lncRNA	protein_coding	African
AC124254.2	GALR1	AC124254.2;GALR1	1	1	protein_coding	lncRNA	African
AC124254.2	MBP	AC124254.2;MBP	1	1	protein_coding	lncRNA	African
AC124290.1	LINC01449	AC124290.1;LINC01449	1	1	lncRNA	lncRNA	African
AC124290.1	NRG1	AC124290.1;NRG1	1	1	protein_coding	lncRNA	African
AC124290.2	NRG1	AC124290.2;NRG1	1	1	protein_coding	lncRNA	African
AC124854.1	FAM172A	AC124854.1;FAM172A	1	1	lncRNA	protein_coding	African
AC124854.1	RASA1	AC124854.1;RASA1	1	1	protein_coding	lncRNA	African
AC125618.2	ATP13A4	AC125618.2;ATP13A4	2	1	lncRNA	protein_coding	African
AC125793.1	CDH13	AC125793.1;CDH13	2	1	protein_coding	lncRNA	European
AC125793.1	FOXC2	AC125793.1;FOXC2	1	1	lncRNA	protein_coding	European
AC126121.3	ZBTB20	AC126121.3;ZBTB20	1	1	lncRNA	protein_coding	African
AC126182.3	ANKUB1	AC126182.3;ANKUB1	1	1	lncRNA	protein_coding	African
AC126182.3	RARB	AC126182.3;RARB	1	1	protein_coding	lncRNA	African
AC127522.1	GNG12-AS1	AC127522.1;GNG12-AS1	1	1	lncRNA	lncRNA	European
AC128685.1	LINC01192	AC128685.1;LINC01192	4	1	lncRNA	lncRNA	African
AC129492.6	BAIAP2L1	AC129492.6;BAIAP2L1	1	1	protein_coding	unprocessed_pseudogene	African
AC129492.6	ELK4	AC129492.6;ELK4	1	1	protein_coding	unprocessed_pseudogene	Admixed
AC129492.6	GMCL1	AC129492.6;GMCL1	1	1	protein_coding	unprocessed_pseudogene	African
AC129803.1	ACPP	AC129803.1;ACPP	1	1	lncRNA	protein_coding	African
AC130456.2	ACSM3	AC130456.2;ACSM3	1	1	lncRNA	protein_coding	African
AC130456.2	THUMPD1	AC130456.2;THUMPD1	1	1	lncRNA	protein_coding	African
AC130456.3	LCA5L	AC130456.3;LCA5L	1	1	lncRNA	protein_coding	African
AC130456.3	ROMO1	AC130456.3;ROMO1	1	1	lncRNA	protein_coding	African
AC130456.3	WRB-SH3BGR	AC130456.3;WRB-SH3BGR	1	1	lncRNA	protein_coding	African
AC131160.1	SATB1-AS1	AC131160.1;SATB1-AS1	1	1	lncRNA	protein_coding	European
AC131237.1	CCDC14	AC131237.1;CCDC14	1	1	lncRNA	protein_coding	African
AC131254.1	B3GLCT	AC131254.1;B3GLCT	1	1	lncRNA	protein_coding	African
AC131568.1	ASAP1	AC131568.1;ASAP1	1	1	lncRNA	protein_coding	African
AC131571.1	TRIM44	AC131571.1;TRIM44	1	1	lncRNA	protein_coding	African
AC131956.3	LINC02511	AC131956.3;LINC02511	1	1	lncRNA	lncRNA	African
AC132807.1	AC132807.2	AC132807.1;AC132807.2	1	1	lncRNA	lncRNA	African
AC132807.1	TBC1D5	AC132807.1;TBC1D5	1	1	lncRNA	protein_coding	African
AC132807.2	TBC1D5	AC132807.2;TBC1D5	3	2	protein_coding	lncRNA	African,African
AC132872.3	ASPSCR1	AC132872.3;ASPSCR1	1	1	protein_coding	lncRNA	African
AC132872.4	PDE6G	AC132872.4;PDE6G	1	1	protein_coding	TEC	African
AC133644.3	CRIM1	AC133644.3;CRIM1	1	1	protein_coding	lncRNA	African
AC134772.1	CDKN1B	AC134772.1;CDKN1B	1	1	lncRNA	protein_coding	Admixed
AC135048.2	SMAD3	AC135048.2;SMAD3	1	1	protein_coding	lncRNA	European
AC135048.2	UGGT1	AC135048.2;UGGT1	1	1	protein_coding	lncRNA	European
AC135457.1	DNAJC18	AC135457.1;DNAJC18	1	1	lncRNA	protein_coding	African
AC135457.1	FCHO2	AC135457.1;FCHO2	1	1	protein_coding	lncRNA	African
AC135506.1	SLC6A20	AC135506.1;SLC6A20	1	1	protein_coding	unprocessed_pseudogene	European
AC135983.3	PWRN1	AC135983.3;PWRN1	1	1	lncRNA	transcribed_processed_pseudogene	African
AC136431.1	VPS35L	AC136431.1;VPS35L	1	1	lncRNA	protein_coding	African
AC136431.2	VPS35L	AC136431.2;VPS35L	1	1	lncRNA	protein_coding	African
AC136489.1	GABRA3	AC136489.1;GABRA3	1	1	lncRNA	protein_coding	African
AC136621.1	IRX6	AC136621.1;IRX6	1	1	protein_coding	TEC	European
AC137579.2	DOCK5	AC137579.2;DOCK5	1	1	protein_coding	lncRNA	African
AC137735.1	RNF157	AC137735.1;RNF157	1	1	lncRNA	protein_coding	African
AC137810.1	SPEF2	AC137810.1;SPEF2	2	1	protein_coding	lncRNA	European
AC137834.1	ITGA7	AC137834.1;ITGA7	1	1	protein_coding	protein_coding	African
AC138123.1	LINC02822	AC138123.1;LINC02822	1	1	lncRNA	lncRNA	African
AC138305.1	CARD16	AC138305.1;CARD16	1	1	protein_coding	lncRNA	African
AC138305.1	CARD18	AC138305.1;CARD18	1	1	protein_coding	lncRNA	African
AC138305.1	CASP1P2	AC138305.1;CASP1P2	1	1	unprocessed_pseudogene	lncRNA	African
AC138627.1	AFDN	AC138627.1;AFDN	1	1	protein_coding	lncRNA	African
AC138627.1	CCDC171	AC138627.1;CCDC171	2	1	protein_coding	lncRNA	African
AC138627.1	CYLD	AC138627.1;CYLD	1	1	protein_coding	lncRNA	African
AC138627.1	FCGRT	AC138627.1;FCGRT	1	1	lncRNA	protein_coding	Admixed
AC138627.1	TXNL4B	AC138627.1;TXNL4B	1	1	protein_coding	lncRNA	European
AC138904.3	SEC24C	AC138904.3;SEC24C	1	1	protein_coding	lncRNA	African
AC138904.3	VDR	AC138904.3;VDR	1	1	polymorphic_pseudogene	lncRNA	African
AC140118.2	TBC1D8	AC140118.2;TBC1D8	1	1	protein_coding	lncRNA	African
AC140847.1	LRRIQ1	AC140847.1;LRRIQ1	1	1	lncRNA	protein_coding	European
AC145207.5	SEPTIN9-DT	AC145207.5;SEPTIN9-DT	1	1	lncRNA	lncRNA	European
AC145207.6	SEPTIN9-DT	AC145207.6;SEPTIN9-DT	1	1	lncRNA	lncRNA	European
AC188616.1	AL158828.1	AC188616.1;AL158828.1	1	1	lncRNA	lncRNA	African
AC211429.2	PDE1C	AC211429.2;PDE1C	1	1	protein_coding	transcribed_unprocessed_pseudogene	European
AC231759.2	AF241726.2	AC231759.2;AF241726.2	2	1	protein_coding	lncRNA	European
AC234644.1	ELN	AC234644.1;ELN	1	1	protein_coding	processed_pseudogene	European
AC239727.1	AL031073.2	AC239727.1;AL031073.2	1	1	lncRNA	lncRNA	European
AC241644.2	NPY1R	AC241644.2;NPY1R	1	1	lncRNA	protein_coding	African
AC241644.2	NPY5R	AC241644.2;NPY5R	1	1	lncRNA	protein_coding	African
AC243967.2	ALKBH6	AC243967.2;ALKBH6	1	1	protein_coding	lncRNA	African
AC244258.1	KHDRBS2	AC244258.1;KHDRBS2	1	1	transcribed_unprocessed_pseudogene	protein_coding	African
AC244258.1	PTP4A1	AC244258.1;PTP4A1	1	1	transcribed_unprocessed_pseudogene	protein_coding	African
AC244502.1	CACUL1	AC244502.1;CACUL1	1	1	protein_coding	lncRNA	European
AC244502.1	TCF4	AC244502.1;TCF4	1	1	lncRNA	protein_coding	European
AC244502.1	ZBTB7C	AC244502.1;ZBTB7C	1	1	lncRNA	protein_coding	European
AC244517.11	PCDHB12	AC244517.11;PCDHB12	1	1	protein_coding	lncRNA	African
AC244517.11	PCDHB13	AC244517.11;PCDHB13	1	1	lncRNA	protein_coding	African
AC244517.2	PCDHA1	AC244517.2;PCDHA1	1	1	protein_coding	lncRNA	European
AC244517.2	PCDHA2	AC244517.2;PCDHA2	1	1	protein_coding	lncRNA	European
AC244517.2	PCDHA3	AC244517.2;PCDHA3	1	1	protein_coding	lncRNA	European
AC244517.2	PCDHA4	AC244517.2;PCDHA4	1	1	protein_coding	lncRNA	European
AC244517.2	PCDHA5	AC244517.2;PCDHA5	1	1	protein_coding	lncRNA	European
AC244517.2	PCDHA6	AC244517.2;PCDHA6	1	1	protein_coding	lncRNA	European
AC245187.1	MYOM2	AC245187.1;MYOM2	1	1	protein_coding	lncRNA	African
AC245187.2	MYOM2	AC245187.2;MYOM2	1	1	protein_coding	lncRNA	African
AC254629.1	MUC3A	AC254629.1;MUC3A	1	1	protein_coding	lncRNA	African
ACACA	HS3ST3A1	ACACA;HS3ST3A1	3	1	protein_coding	protein_coding	European
ACACA	NRG3	ACACA;NRG3	1	1	protein_coding	protein_coding	African
ACACA	TADA2A	ACACA;TADA2A	1	1	protein_coding	protein_coding	European
ACACB	ACTR6	ACACB;ACTR6	1	1	protein_coding	protein_coding	European
ACACB	DEPDC4	ACACB;DEPDC4	1	1	protein_coding	protein_coding	European
ACACB	RFX4	ACACB;RFX4	1	1	protein_coding	protein_coding	European
ACACB	RPH3A	ACACB;RPH3A	1	1	protein_coding	protein_coding	African
ACACB	SLC4A8	ACACB;SLC4A8	1	1	protein_coding	protein_coding	European
ACAD10	LINC02356	ACAD10;LINC02356	1	1	lncRNA	protein_coding	African
ACAD11	LINC01471	ACAD11;LINC01471	1	1	lncRNA	protein_coding	African
ACAP2	SLC66A2	ACAP2;SLC66A2	2	1	protein_coding	protein_coding	European
ACAP2	UBE2E2	ACAP2;UBE2E2	1	1	protein_coding	protein_coding	European
ACAT2	AL078604.4	ACAT2;AL078604.4	1	1	lncRNA	protein_coding	European
ACBD3	MIR29B2CHG	ACBD3;MIR29B2CHG	1	1	lncRNA	protein_coding	African
ACBD5	SMC4	ACBD5;SMC4	1	1	protein_coding	protein_coding	European
ACBD6	AL592435.1	ACBD6;AL592435.1	1	1	lncRNA	protein_coding	African
ACBD6	ERVMER61-1	ACBD6;ERVMER61-1	1	1	protein_coding	lncRNA	African
ACBD6	GORAB	ACBD6;GORAB	1	1	protein_coding	protein_coding	African
ACBD6	NUF2	ACBD6;NUF2	1	1	protein_coding	protein_coding	African
ACBD6	RGS5	ACBD6;RGS5	1	1	protein_coding	protein_coding	African
ACCS	CD82	ACCS;CD82	1	1	protein_coding	protein_coding	African
ACCS	EXT2	ACCS;EXT2	1	1	protein_coding	protein_coding	European
ACER2	NRG1	ACER2;NRG1	1	1	protein_coding	protein_coding	European
ACER3	AP001978.1	ACER3;AP001978.1	1	1	protein_coding	lncRNA	African
ACHE	PDIA3	ACHE;PDIA3	1	1	protein_coding	protein_coding	African
ACHE	RPAP1	ACHE;RPAP1	1	1	protein_coding	protein_coding	African
ACKR2	FRMD4B	ACKR2;FRMD4B	1	1	protein_coding	protein_coding	African
ACO1	ITGBL1	ACO1;ITGBL1	1	1	protein_coding	protein_coding	European
ACO1	LINC00032	ACO1;LINC00032	1	1	transcribed_unprocessed_pseudogene	protein_coding	African
ACOT12	HAPLN1	ACOT12;HAPLN1	1	1	protein_coding	protein_coding	African
ACOT13	CARMIL1	ACOT13;CARMIL1	1	1	protein_coding	protein_coding	African
ACOT13	CMAHP	ACOT13;CMAHP	1	1	protein_coding	transcribed_unitary_pseudogene	African
ACOT9	ARHGAP29-AS1	ACOT9;ARHGAP29-AS1	1	1	lncRNA	protein_coding	African
ACOX3	PTEN	ACOX3;PTEN	1	1	protein_coding	protein_coding	African
ACP1	MTA3	ACP1;MTA3	1	1	protein_coding	protein_coding	African
ACP7	AP001407.1	ACP7;AP001407.1	1	1	protein_coding	lncRNA	Admixed
ACP7	CALM3	ACP7;CALM3	1	1	protein_coding	protein_coding	Admixed
ACPP	CASC11	ACPP;CASC11	1	1	protein_coding	lncRNA	African
ACPP	CEP164P1	ACPP;CEP164P1	2	1	protein_coding	transcribed_processed_pseudogene	European
ACPP	CPNE4	ACPP;CPNE4	2	2	protein_coding	protein_coding	African,African
ACPP	LSAMP	ACPP;LSAMP	1	1	protein_coding	protein_coding	African
ACPP	RSPH9	ACPP;RSPH9	1	1	protein_coding	protein_coding	European
ACPP	SKIL	ACPP;SKIL	1	1	protein_coding	protein_coding	African
ACPP	TMEM30CP	ACPP;TMEM30CP	1	1	transcribed_unitary_pseudogene	protein_coding	African
ACPP	ZNF22	ACPP;ZNF22	2	1	protein_coding	protein_coding	European
ACSL3	ETV1	ACSL3;ETV1	1	1	protein_coding	protein_coding	European
ACTA2-AS1	SLC8A1-AS1	ACTA2-AS1;SLC8A1-AS1	1	1	lncRNA	lncRNA	European
ACTB	FBXL18	ACTB;FBXL18	1	1	protein_coding	protein_coding	African
ACTN4	BICRA	ACTN4;BICRA	1	1	protein_coding	protein_coding	African
ACTN4	PPP5C	ACTN4;PPP5C	2	1	protein_coding	protein_coding	African
ACTR1A	C10orf95	ACTR1A;C10orf95	1	1	protein_coding	protein_coding	African
ACTR1A	RPARP-AS1	ACTR1A;RPARP-AS1	1	1	lncRNA	protein_coding	African
ACTR6	DEPDC4	ACTR6;DEPDC4	2	1	protein_coding	protein_coding	European
ACTR6	RFX4	ACTR6;RFX4	1	1	protein_coding	protein_coding	European
ACTR6	SLC4A8	ACTR6;SLC4A8	2	1	protein_coding	protein_coding	European
ACVRL1	MSI2	ACVRL1;MSI2	1	1	protein_coding	protein_coding	African
ACYP2	CTNNA2	ACYP2;CTNNA2	1	1	protein_coding	protein_coding	African
ACYP2	EML6	ACYP2;EML6	1	1	protein_coding	protein_coding	African
ACYP2	NRXN1	ACYP2;NRXN1	1	1	protein_coding	protein_coding	African
ADA2	ZSCAN16-AS1	ADA2;ZSCAN16-AS1	1	1	lncRNA	protein_coding	African
ADAM18	ORAI2	ADAM18;ORAI2	1	1	protein_coding	protein_coding	African
ADAM23	FGF14	ADAM23;FGF14	1	1	protein_coding	protein_coding	European
ADAM29	ADAMTS20	ADAM29;ADAMTS20	1	1	protein_coding	protein_coding	African
ADAM7	PIWIL2	ADAM7;PIWIL2	1	1	protein_coding	protein_coding	African
ADAMTS15	LRRC4C	ADAMTS15;LRRC4C	1	1	protein_coding	protein_coding	African
ADAMTS16	AL035555.2	ADAMTS16;AL035555.2	1	1	protein_coding	processed_pseudogene	European
ADAMTS16	DNAH8	ADAMTS16;DNAH8	1	1	protein_coding	protein_coding	European
ADAMTS19	AL359813.1	ADAMTS19;AL359813.1	1	1	protein_coding	lncRNA	African
ADAMTS19	LINC02039	ADAMTS19;LINC02039	1	1	lncRNA	protein_coding	African
ADAMTS20	GPM6A	ADAMTS20;GPM6A	1	1	protein_coding	protein_coding	African
ADAMTS20	PUS7L	ADAMTS20;PUS7L	1	1	protein_coding	protein_coding	European
ADAMTS6	MCTP1	ADAMTS6;MCTP1	1	1	protein_coding	protein_coding	African
ADAMTS7P1	XKR6	ADAMTS7P1;XKR6	1	1	protein_coding	transcribed_unprocessed_pseudogene	African
ADAMTS9-AS1	PRICKLE2	ADAMTS9-AS1;PRICKLE2	1	1	protein_coding	lncRNA	African
ADAMTS9-AS2	PARVB	ADAMTS9-AS2;PARVB	1	1	lncRNA	protein_coding	African
ADAMTS9-AS2	SDF2	ADAMTS9-AS2;SDF2	1	1	lncRNA	protein_coding	African
ADAMTS9	PRICKLE2	ADAMTS9;PRICKLE2	1	1	protein_coding	protein_coding	African
ADAMTSL1	CNTLN	ADAMTSL1;CNTLN	2	1	protein_coding	protein_coding	European
ADAMTSL1	DAZAP1	ADAMTSL1;DAZAP1	1	1	protein_coding	protein_coding	African
ADAMTSL1	HYDIN	ADAMTSL1;HYDIN	1	1	protein_coding	protein_coding	African
ADAMTSL1	TRPM3	ADAMTSL1;TRPM3	1	1	protein_coding	protein_coding	European
ADARB2	AL023574.1	ADARB2;AL023574.1	1	1	protein_coding	lncRNA	African
ADARB2	AMELY	ADARB2;AMELY	1	1	protein_coding	protein_coding	African
ADARB2	C10orf53	ADARB2;C10orf53	1	1	protein_coding	protein_coding	African
ADAT1	SOGA1	ADAT1;SOGA1	1	1	protein_coding	protein_coding	European
ADAT2	UTRN	ADAT2;UTRN	1	1	protein_coding	protein_coding	African
ADCK1	AL355838.1	ADCK1;AL355838.1	1	1	protein_coding	lncRNA	African
ADCY5	OSCP1	ADCY5;OSCP1	1	1	protein_coding	protein_coding	European
ADCY5	ROPN1	ADCY5;ROPN1	1	1	protein_coding	protein_coding	African
ADCY5	ZNF148	ADCY5;ZNF148	2	1	protein_coding	protein_coding	European
ADCY7	SLC15A4	ADCY7;SLC15A4	1	1	protein_coding	protein_coding	European
ADCY8	SAMD12-AS1	ADCY8;SAMD12-AS1	1	1	lncRNA	protein_coding	African
ADD3-AS1	PCDH15	ADD3-AS1;PCDH15	1	1	protein_coding	lncRNA	African
ADD3	PTEN	ADD3;PTEN	1	1	protein_coding	protein_coding	African
ADGB	EPM2A	ADGB;EPM2A	1	1	protein_coding	protein_coding	African
ADGB	NOX3	ADGB;NOX3	1	1	protein_coding	protein_coding	European
ADGRA1	CLCA2	ADGRA1;CLCA2	1	1	protein_coding	protein_coding	African
ADGRA1	GRID1	ADGRA1;GRID1	1	1	protein_coding	protein_coding	African
ADGRA1	LDB3	ADGRA1;LDB3	1	1	protein_coding	protein_coding	African
ADGRA2	C8orf34	ADGRA2;C8orf34	1	1	protein_coding	protein_coding	African
ADGRB3	AL357375.1	ADGRB3;AL357375.1	1	1	lncRNA	protein_coding	African
ADGRB3	B3GAT2	ADGRB3;B3GAT2	1	1	protein_coding	protein_coding	African
ADGRB3	COL19A1	ADGRB3;COL19A1	2	1	protein_coding	protein_coding	African
ADGRB3	EYS	ADGRB3;EYS	2	2	protein_coding	protein_coding	African,African
ADGRB3	HDDC2	ADGRB3;HDDC2	1	1	protein_coding	protein_coding	African
ADGRB3	TPD52L1	ADGRB3;TPD52L1	1	1	protein_coding	protein_coding	African
ADGRD1	FOLH1B	ADGRD1;FOLH1B	1	1	transcribed_unprocessed_pseudogene	protein_coding	European
ADGRE1	C3	ADGRE1;C3	1	1	protein_coding	protein_coding	African
ADGRF2	RRAGB	ADGRF2;RRAGB	1	1	protein_coding	protein_coding	African
ADGRF4	RRAGB	ADGRF4;RRAGB	1	1	protein_coding	protein_coding	African
ADGRF5	VEGFA	ADGRF5;VEGFA	1	1	polymorphic_pseudogene	protein_coding	African
ADGRG6	AL355596.1	ADGRG6;AL355596.1	1	1	lncRNA	protein_coding	African
ADGRG7	LINC01411	ADGRG7;LINC01411	1	1	protein_coding	lncRNA	African
ADGRL2	ADGRL4	ADGRL2;ADGRL4	1	1	protein_coding	protein_coding	African
ADGRL2	MCTP1	ADGRL2;MCTP1	1	1	protein_coding	protein_coding	African
ADGRL2	MIGA1	ADGRL2;MIGA1	1	1	protein_coding	protein_coding	African
ADGRL2	TXNDC16	ADGRL2;TXNDC16	1	1	protein_coding	protein_coding	European
ADGRL3-AS1	NDST4	ADGRL3-AS1;NDST4	1	1	lncRNA	protein_coding	African
ADGRL3	FAM13A	ADGRL3;FAM13A	1	1	protein_coding	protein_coding	African
ADGRL3	LINC00504	ADGRL3;LINC00504	1	1	lncRNA	protein_coding	European
ADGRL4	MIGA1	ADGRL4;MIGA1	1	1	protein_coding	protein_coding	African
ADGRL4	SLC44A5	ADGRL4;SLC44A5	1	1	protein_coding	protein_coding	African
ADGRV1	ATP6AP1L	ADGRV1;ATP6AP1L	2	1	protein_coding	protein_coding	African
ADGRV1	LUCAT1	ADGRV1;LUCAT1	1	1	protein_coding	lncRNA	African
ADGRV1	NR2F1-AS1	ADGRV1;NR2F1-AS1	2	2	protein_coding	lncRNA	African,African
ADIRF-AS1	LINC02647	ADIRF-AS1;LINC02647	1	1	lncRNA	lncRNA	African
ADK	C10orf55	ADK;C10orf55	1	1	protein_coding	protein_coding	African
ADK	CFAP70	ADK;CFAP70	1	1	protein_coding	protein_coding	African
ADK	PLAU	ADK;PLAU	1	1	protein_coding	protein_coding	African
ADORA2B	CDRT1	ADORA2B;CDRT1	1	1	protein_coding	protein_coding	African
ADORA2B	TRPV2	ADORA2B;TRPV2	1	1	protein_coding	protein_coding	African
ADPRM	MROH1	ADPRM;MROH1	1	1	protein_coding	protein_coding	African
ADPRM	ZNF367	ADPRM;ZNF367	1	1	protein_coding	protein_coding	African
ADTRP	NEDD9	ADTRP;NEDD9	1	1	protein_coding	protein_coding	African
AEBP2	ATF7IP	AEBP2;ATF7IP	1	1	protein_coding	protein_coding	European
AEBP2	ROBO2	AEBP2;ROBO2	1	1	protein_coding	protein_coding	African
AEBP2	SORD2P	AEBP2;SORD2P	1	1	protein_coding	transcribed_unprocessed_pseudogene	European
AEBP2	STEAP2-AS1	AEBP2;STEAP2-AS1	1	1	lncRNA	protein_coding	European
AF117829.1	CNGB3	AF117829.1;CNGB3	2	1	protein_coding	lncRNA	African
AF117829.1	LINC02823	AF117829.1;LINC02823	1	1	lncRNA	lncRNA	African
AF117829.1	MMP16	AF117829.1;MMP16	1	1	protein_coding	lncRNA	African
AF117829.1	STAB2	AF117829.1;STAB2	1	1	lncRNA	protein_coding	African
AF117829.1	VPS13B	AF117829.1;VPS13B	1	1	lncRNA	protein_coding	African
AF121898.1	CNBD1	AF121898.1;CNBD1	1	1	protein_coding	lncRNA	African
AF146191.1	MTA3	AF146191.1;MTA3	1	1	protein_coding	processed_pseudogene	European
AF241726.2	AFG1L	AF241726.2;AFG1L	1	1	protein_coding	protein_coding	European
AF241726.2	FYTTD1	AF241726.2;FYTTD1	1	1	protein_coding	protein_coding	African
AF241726.2	LCOR	AF241726.2;LCOR	1	1	protein_coding	protein_coding	European
AF279873.3	FGFR1	AF279873.3;FGFR1	1	1	lncRNA	protein_coding	European
AF279873.3	LEPROTL1	AF279873.3;LEPROTL1	1	1	protein_coding	lncRNA	African
AF279873.3	LINC01288	AF279873.3;LINC01288	1	1	lncRNA	lncRNA	African
AF279873.3	MBOAT4	AF279873.3;MBOAT4	1	1	protein_coding	lncRNA	African
AF279873.3	NRG1	AF279873.3;NRG1	1	1	protein_coding	lncRNA	African
AF279873.3	TRIO	AF279873.3;TRIO	1	1	protein_coding	lncRNA	European
AF279873.3	UNC5D	AF279873.3;UNC5D	1	1	lncRNA	protein_coding	African
AFAP1L2	PCDH15	AFAP1L2;PCDH15	1	1	protein_coding	protein_coding	European
AFDN	AL049844.3	AFDN;AL049844.3	1	1	protein_coding	protein_coding	African
AFDN	PRKN	AFDN;PRKN	1	1	protein_coding	protein_coding	African
AFDN	ZC2HC1B	AFDN;ZC2HC1B	1	1	protein_coding	protein_coding	African
AFF1	FGFR3	AFF1;FGFR3	1	1	protein_coding	protein_coding	African
AFF1	HERC3	AFF1;HERC3	1	1	protein_coding	protein_coding	African
AFF1	KLHL8	AFF1;KLHL8	1	1	protein_coding	protein_coding	European
AFF1	PTPN13	AFF1;PTPN13	1	1	protein_coding	protein_coding	African
AFF1	STARD13	AFF1;STARD13	1	1	protein_coding	protein_coding	African
AFF1	STARD13-AS	AFF1;STARD13-AS	1	1	protein_coding	lncRNA	African
AFF2	AL109653.3	AFF2;AL109653.3	1	1	lncRNA	protein_coding	African
AFF2	BPIFB4	AFF2;BPIFB4	1	1	protein_coding	protein_coding	European
AFF3	IFT81	AFF3;IFT81	1	1	protein_coding	protein_coding	African
AFF3	KIF1A	AFF3;KIF1A	1	1	protein_coding	protein_coding	African
AFF3	MYC	AFF3;MYC	2	1	protein_coding	protein_coding	African
AFG1L	SYTL5	AFG1L;SYTL5	1	1	protein_coding	protein_coding	European
AFG3L2	PTPRM	AFG3L2;PTPRM	1	1	protein_coding	protein_coding	African
AGBL1	CADPS	AGBL1;CADPS	1	1	protein_coding	protein_coding	African
AGBL4	AGBL4-IT1	AGBL4;AGBL4-IT1	1	1	protein_coding	lncRNA	African
AGBL4	ANKRD36C	AGBL4;ANKRD36C	1	1	protein_coding	protein_coding	African
AGBL4	IL4I1	AGBL4;IL4I1	1	1	protein_coding	protein_coding	African
AGBL4	NUP62	AGBL4;NUP62	1	1	protein_coding	protein_coding	African
AGBL4	PTEN	AGBL4;PTEN	1	1	protein_coding	protein_coding	European
AGBL4	TRABD2B	AGBL4;TRABD2B	1	1	protein_coding	protein_coding	African
AGBL5	SLC4A1AP	AGBL5;SLC4A1AP	1	1	protein_coding	protein_coding	African
AGMO	TPK1	AGMO;TPK1	1	1	protein_coding	protein_coding	European
AGO4	THRAP3	AGO4;THRAP3	1	1	protein_coding	protein_coding	African
AGPAT3	PDXK	AGPAT3;PDXK	1	1	protein_coding	protein_coding	African
AGPAT4	AL078602.1	AGPAT4;AL078602.1	1	1	protein_coding	lncRNA	African
AGR3	EGFR	AGR3;EGFR	1	1	protein_coding	protein_coding	European
AGTPBP1	ARHGAP20	AGTPBP1;ARHGAP20	2	1	protein_coding	protein_coding	European
AGTPBP1	GOLM1	AGTPBP1;GOLM1	1	1	protein_coding	protein_coding	African
AGTPBP1	LINC01344	AGTPBP1;LINC01344	1	1	lncRNA	protein_coding	African
AHCYL2	TENT5A	AHCYL2;TENT5A	3	1	protein_coding	protein_coding	African
AHCYP5	LPP	AHCYP5;LPP	1	1	processed_pseudogene	protein_coding	African
AHDC1	MYDGF	AHDC1;MYDGF	1	1	protein_coding	protein_coding	African
AHI1	AL358777.3	AHI1;AL358777.3	1	1	lncRNA	protein_coding	European
AHI1	C6orf52	AHI1;C6orf52	1	1	protein_coding	protein_coding	European
AHI1	TENT5A	AHI1;TENT5A	1	1	protein_coding	protein_coding	African
AHNAK	AP002990.1	AHNAK;AP002990.1	1	1	protein_coding	protein_coding	African
AHNAK	TUT1	AHNAK;TUT1	1	1	protein_coding	protein_coding	African
AHR	ATXN1L	AHR;ATXN1L	1	1	protein_coding	protein_coding	African
AHR	HDAC9	AHR;HDAC9	1	1	protein_coding	protein_coding	European
AHR	IST1	AHR;IST1	1	1	protein_coding	protein_coding	African
AHR	LINC01162	AHR;LINC01162	1	1	protein_coding	lncRNA	European
AHR	SLC26A5	AHR;SLC26A5	1	1	protein_coding	protein_coding	European
AHR	SRI	AHR;SRI	1	1	protein_coding	protein_coding	European
AIM2	AL353593.2	AIM2;AL353593.2	1	1	protein_coding	lncRNA	African
AIM2	FLG-AS1	AIM2;FLG-AS1	1	1	lncRNA	protein_coding	African
AIM2	OBSCN	AIM2;OBSCN	1	1	protein_coding	protein_coding	African
AIM2	RUNX1	AIM2;RUNX1	1	1	protein_coding	protein_coding	African
AIMP2	RNF216	AIMP2;RNF216	1	1	protein_coding	protein_coding	African
AJ009632.2	STX8	AJ009632.2;STX8	1	1	protein_coding	lncRNA	African
AJ009632.2	USP25	AJ009632.2;USP25	1	1	lncRNA	protein_coding	African
AK2	TMEM50A	AK2;TMEM50A	1	1	protein_coding	protein_coding	African
AK7	PAPLN	AK7;PAPLN	1	1	protein_coding	protein_coding	African
AKAP13	CPLX2	AKAP13;CPLX2	1	1	protein_coding	protein_coding	African
AKAP5	AL122035.1	AKAP5;AL122035.1	2	1	lncRNA	protein_coding	African
AKAP5	MTHFD1	AKAP5;MTHFD1	2	1	protein_coding	protein_coding	African
AKAP5	SPTB	AKAP5;SPTB	1	1	protein_coding	protein_coding	African
AKAP6	ARHGAP5	AKAP6;ARHGAP5	1	1	protein_coding	protein_coding	African
AKAP6	VTI1A	AKAP6;VTI1A	1	1	protein_coding	protein_coding	European
AKAP7	DNAH8	AKAP7;DNAH8	1	1	protein_coding	protein_coding	European
AKNA	LINC01505	AKNA;LINC01505	1	1	lncRNA	protein_coding	African
AKNAD1	CORO2A	AKNAD1;CORO2A	1	1	protein_coding	protein_coding	African
AKNAD1	SLC11A2	AKNAD1;SLC11A2	1	1	protein_coding	protein_coding	European
AKR1B10	GSK3A	AKR1B10;GSK3A	1	1	protein_coding	protein_coding	African
AKT3	AL662889.1	AKT3;AL662889.1	2	2	protein_coding	lncRNA	African,European
AL008633.1	SMARCA1	AL008633.1;SMARCA1	2	2	lncRNA	protein_coding	African,African
AL020998.1	VWA5B1	AL020998.1;VWA5B1	2	1	lncRNA	protein_coding	African
AL021026.1	KYNU	AL021026.1;KYNU	2	1	lncRNA	protein_coding	African
AL021707.1	SUN2	AL021707.1;SUN2	1	1	lncRNA	protein_coding	African
AL021707.1	ZNF678	AL021707.1;ZNF678	1	1	protein_coding	lncRNA	African
AL021940.1	AL135926.1	AL021940.1;AL135926.1	1	1	lncRNA	lncRNA	African
AL021940.1	C1orf112	AL021940.1;C1orf112	1	1	protein_coding	lncRNA	African
AL021940.1	LINC00970	AL021940.1;LINC00970	1	1	lncRNA	lncRNA	African
AL021940.1	SELE	AL021940.1;SELE	1	1	protein_coding	lncRNA	African
AL022238.4	TAB1	AL022238.4;TAB1	1	1	protein_coding	protein_coding	European
AL022332.1	EYS	AL022332.1;EYS	1	1	protein_coding	lncRNA	African
AL022400.1	RABGAP1L	AL022400.1;RABGAP1L	1	1	processed_pseudogene	protein_coding	African
AL023495.1	KIFAP3	AL023495.1;KIFAP3	1	1	protein_coding	lncRNA	European
AL024498.1	MAP3K5	AL024498.1;MAP3K5	1	1	lncRNA	protein_coding	European
AL024498.2	AL512283.3	AL024498.2;AL512283.3	1	1	protein_coding	lncRNA	European
AL024498.2	NEDD9	AL024498.2;NEDD9	1	1	protein_coding	protein_coding	African
AL024498.2	PKIB	AL024498.2;PKIB	1	1	protein_coding	protein_coding	European
AL024498.2	SYCP2L	AL024498.2;SYCP2L	1	1	protein_coding	protein_coding	African
AL024498.2	TMEM14B	AL024498.2;TMEM14B	2	1	protein_coding	protein_coding	African
AL031073.2	ATP11C	AL031073.2;ATP11C	1	1	protein_coding	lncRNA	African
AL031073.2	COL4A6	AL031073.2;COL4A6	2	1	protein_coding	lncRNA	African
AL031073.2	FGF13	AL031073.2;FGF13	2	2	protein_coding	lncRNA	African,African
AL031073.2	PCDH11X	AL031073.2;PCDH11X	1	1	protein_coding	lncRNA	African
AL031121.2	PACRG	AL031121.2;PACRG	2	1	protein_coding	lncRNA	African
AL031123.1	FAM167A	AL031123.1;FAM167A	1	1	lncRNA	protein_coding	African
AL031123.4	FAM167A	AL031123.4;FAM167A	1	1	lncRNA	protein_coding	African
AL031275.1	AL135926.1	AL031275.1;AL135926.1	6	1	lncRNA	lncRNA	African
AL031275.1	CLDN12	AL031275.1;CLDN12	1	1	lncRNA	protein_coding	African
AL031315.1	WDR27	AL031315.1;WDR27	2	1	protein_coding	protein_coding	African
AL031595.3	PARVB	AL031595.3;PARVB	1	1	lncRNA	protein_coding	African
AL031599.1	GRM8	AL031599.1;GRM8	1	1	lncRNA	protein_coding	African
AL031713.1	CLEC16A	AL031713.1;CLEC16A	1	1	unprocessed_pseudogene	protein_coding	African
AL031772.1	AL158850.1	AL031772.1;AL158850.1	2	1	lncRNA	lncRNA	European
AL031772.1	AL162417.1	AL031772.1;AL162417.1	1	1	lncRNA	protein_coding	African
AL031772.1	GBGT1	AL031772.1;GBGT1	1	1	lncRNA	protein_coding	African
AL031772.1	PRRT2	AL031772.1;PRRT2	1	1	lncRNA	protein_coding	European
AL032819.2	AL354989.1	AL032819.2;AL354989.1	1	1	lncRNA	TEC	European
AL033397.1	AL590652.1	AL033397.1;AL590652.1	1	1	lncRNA	lncRNA	African
AL033504.1	GRM1	AL033504.1;GRM1	1	1	protein_coding	lncRNA	African
AL033529.1	SERPINE2	AL033529.1;SERPINE2	1	1	protein_coding	protein_coding	European
AL034348.1	CYB5R4	AL034348.1;CYB5R4	1	1	protein_coding	lncRNA	African
AL034348.1	NKAIN2	AL034348.1;NKAIN2	1	1	lncRNA	protein_coding	African
AL034417.3	EPB41L4A	AL034417.3;EPB41L4A	1	1	lncRNA	protein_coding	African
AL034417.3	EPB41L4A-AS1	AL034417.3;EPB41L4A-AS1	1	1	lncRNA	lncRNA	African
AL034417.3	TGFBR2	AL034417.3;TGFBR2	1	1	lncRNA	protein_coding	African
AL034417.4	PARK7	AL034417.4;PARK7	1	1	protein_coding	lncRNA	African
AL034417.5	PARK7	AL034417.5;PARK7	1	1	protein_coding	lncRNA	African
AL034555.1	PTEN	AL034555.1;PTEN	1	1	unprocessed_pseudogene	protein_coding	African
AL035078.4	PAUPAR	AL035078.4;PAUPAR	2	1	protein_coding	lncRNA	African
AL035555.2	PKD2L1	AL035555.2;PKD2L1	1	1	processed_pseudogene	protein_coding	European
AL035670.1	USP49	AL035670.1;USP49	1	1	protein_coding	lncRNA	African
AL049552.2	AL358777.3	AL049552.2;AL358777.3	1	1	lncRNA	lncRNA	European
AL049552.2	C6orf52	AL049552.2;C6orf52	1	1	protein_coding	lncRNA	European
AL049569.2	CROCC	AL049569.2;CROCC	1	1	protein_coding	lncRNA	African
AL049646.1	ZNF608	AL049646.1;ZNF608	1	1	protein_coding	lncRNA	African
AL049697.1	HDAC2-AS2	AL049697.1;HDAC2-AS2	1	1	protein_coding	lncRNA	African
AL049697.1	SLC35A1	AL049697.1;SLC35A1	2	1	protein_coding	protein_coding	European
AL049697.1	UFL1-AS1	AL049697.1;UFL1-AS1	1	1	protein_coding	lncRNA	European
AL049828.1	LINC01572	AL049828.1;LINC01572	1	1	lncRNA	lncRNA	African
AL049828.1	LINC02325	AL049828.1;LINC02325	1	1	lncRNA	lncRNA	African
AL049844.3	ZC2HC1B	AL049844.3;ZC2HC1B	2	1	protein_coding	protein_coding	African
AL049874.3	RTN1	AL049874.3;RTN1	1	1	protein_coding	lncRNA	African
AL050403.2	DAAM1	AL050403.2;DAAM1	1	1	protein_coding	lncRNA	European
AL050404.1	USP2-AS1	AL050404.1;USP2-AS1	1	1	lncRNA	lncRNA	African
AL078459.1	AL157944.1	AL078459.1;AL157944.1	1	1	lncRNA	lncRNA	African
AL078459.1	ANKRD36C	AL078459.1;ANKRD36C	1	1	lncRNA	protein_coding	African
AL078602.1	PRKN	AL078602.1;PRKN	1	1	protein_coding	lncRNA	African
AL078602.1	SMOC2	AL078602.1;SMOC2	1	1	lncRNA	protein_coding	European
AL078602.1	UNC93A	AL078602.1;UNC93A	1	1	lncRNA	protein_coding	African
AL078604.4	ANKRD12	AL078604.4;ANKRD12	1	1	lncRNA	protein_coding	African
AL078604.4	AP005263.1	AL078604.4;AP005263.1	1	1	lncRNA	lncRNA	African
AL078604.4	EYS	AL078604.4;EYS	1	1	protein_coding	lncRNA	African
AL079301.1	LINC02112	AL079301.1;LINC02112	1	1	lncRNA	lncRNA	African
AL079338.1	MACROD2	AL079338.1;MACROD2	2	1	protein_coding	lncRNA	African
AL079342.3	CPNE4	AL079342.3;CPNE4	1	1	protein_coding	TEC	African
AL079342.3	PRKCI	AL079342.3;PRKCI	1	1	protein_coding	TEC	African
AL096711.2	AL356534.1	AL096711.2;AL356534.1	1	1	transcribed_processed_pseudogene	protein_coding	African
AL096711.2	ENPP3	AL096711.2;ENPP3	1	1	protein_coding	protein_coding	European
AL096711.2	ZNF292	AL096711.2;ZNF292	1	1	protein_coding	protein_coding	African
AL096803.2	CCDC201	AL096803.2;CCDC201	1	1	lncRNA	protein_coding	African
AL096854.1	GRM1	AL096854.1;GRM1	2	1	lncRNA	protein_coding	European
AL096854.1	TBC1D32	AL096854.1;TBC1D32	2	1	lncRNA	protein_coding	European
AL109615.2	GLDN	AL109615.2;GLDN	1	1	lncRNA	protein_coding	African
AL109653.3	SPANXA2-OT1	AL109653.3;SPANXA2-OT1	2	1	lncRNA	lncRNA	African
AL109930.1	AL354993.1	AL109930.1;AL354993.1	1	1	lncRNA	lncRNA	African
AL109930.1	BCAS1	AL109930.1;BCAS1	1	1	lncRNA	protein_coding	African
AL109930.1	TSHZ2	AL109930.1;TSHZ2	2	1	lncRNA	protein_coding	African
AL110292.1	AL132718.1	AL110292.1;AL132718.1	1	1	lncRNA	lncRNA	African
AL110292.1	LINC02294	AL110292.1;LINC02294	1	1	lncRNA	lncRNA	African
AL110292.1	LINC02588	AL110292.1;LINC02588	5	2	lncRNA	lncRNA	African,African
AL117336.2	FAM13A	AL117336.2;FAM13A	1	1	protein_coding	lncRNA	African
AL117336.2	SH3D19	AL117336.2;SH3D19	1	1	protein_coding	lncRNA	African
AL117378.1	MOXD1	AL117378.1;MOXD1	1	1	lncRNA	protein_coding	African
AL121582.1	MACROD2	AL121582.1;MACROD2	1	1	protein_coding	lncRNA	African
AL121582.1	RPS3P1	AL121582.1;RPS3P1	1	1	processed_pseudogene	lncRNA	African
AL121594.1	AL121790.1	AL121594.1;AL121790.1	1	1	protein_coding	lncRNA	European
AL121594.1	AXIN2	AL121594.1;AXIN2	1	1	protein_coding	protein_coding	European
AL121594.1	BAZ1A	AL121594.1;BAZ1A	1	1	protein_coding	protein_coding	African
AL121781.1	RPS4XP2	AL121781.1;RPS4XP2	1	1	lncRNA	transcribed_processed_pseudogene	African
AL121790.1	ERG	AL121790.1;ERG	1	1	lncRNA	protein_coding	European
AL121790.1	PRORP	AL121790.1;PRORP	1	1	protein_coding	lncRNA	European
AL121790.2	TTC6	AL121790.2;TTC6	1	1	lncRNA	protein_coding	African
AL121985.1	CD48	AL121985.1;CD48	1	1	lncRNA	protein_coding	African
AL122035.1	ZBTB25	AL122035.1;ZBTB25	2	1	lncRNA	protein_coding	African
AL132633.1	NRG3	AL132633.1;NRG3	1	1	protein_coding	lncRNA	European
AL132633.1	RNF212B	AL132633.1;RNF212B	1	1	protein_coding	lncRNA	European
AL132633.1	VTI1A	AL132633.1;VTI1A	1	1	protein_coding	lncRNA	European
AL132640.3	GPHN	AL132640.3;GPHN	1	1	protein_coding	transcribed_processed_pseudogene	African
AL132671.2	DSE	AL132671.2;DSE	1	1	protein_coding	protein_coding	African
AL132671.2	FRK	AL132671.2;FRK	1	1	protein_coding	protein_coding	African
AL132671.2	ROS1	AL132671.2;ROS1	2	1	protein_coding	protein_coding	African
AL132709.7	TRAF3	AL132709.7;TRAF3	1	1	lncRNA	protein_coding	African
AL132718.1	LINC02294	AL132718.1;LINC02294	1	1	lncRNA	lncRNA	African
AL132718.1	LINC02588	AL132718.1;LINC02588	1	1	lncRNA	lncRNA	African
AL132857.2	NPAS3	AL132857.2;NPAS3	1	1	protein_coding	lncRNA	African
AL132857.2	TTC6	AL132857.2;TTC6	1	1	lncRNA	protein_coding	African
AL133166.1	AL135878.1	AL133166.1;AL135878.1	2	1	lncRNA	lncRNA	African
AL133257.1	AL589740.1	AL133257.1;AL589740.1	2	1	lncRNA	lncRNA	European
AL133257.1	UFL1-AS1	AL133257.1;UFL1-AS1	1	1	lncRNA	lncRNA	European
AL133284.1	2001-12-01	AL133284.1;DEC1	1	1	lncRNA	lncRNA	African
AL133352.1	CWF19L1	AL133352.1;CWF19L1	1	1	protein_coding	protein_coding	African
AL133352.1	PHBP9	AL133352.1;PHBP9	1	1	processed_pseudogene	protein_coding	African
AL133372.2	PCNX1	AL133372.2;PCNX1	2	1	lncRNA	protein_coding	African
AL133372.2	PRKD1	AL133372.2;PRKD1	2	1	lncRNA	protein_coding	European
[truncated: 4,618 more rows]

## Sheet: DESCRIPTION
Table S4 Gene fusions identified from SVs
pos1_overlap_gene: interrupted gene by breakend one of SV
pos2_overlap_gene: interrupted gene by breakend two of SV
gene_fusions: fusion pair
SV_count: the number of SVs involved in this fusion
pos1_overlap_gene_biotype: protein coding status of interrupted gene by breakend one of SV
pos2_overlap_gene_biotype: protein coding status of interrupted gene by breakend two of SV
sample_count: the number tumour having this fusion
Ethnic_group: ethnic group of samples having the fusion
