# Supplementary material for: Genome-wide interrogation of structural variation reveals novel African-specific prostate cancer oncogenic drivers
Source: Genome Med. 2022 Aug 31;14:100. doi: 10.1186/s13073-022-01096-w (PMC9434886; doi:10.1186/s13073-022-01096-w)
Supplement: Supplementary file 2 — Additional file 2: Table S4. Summary of gene fusions identified from SVs. Table S5. SV calls resulting in gene fusions. [file 13073_2022_1096_MOESM2_ESM.zip › HRPCa_SV_TableS5.xlsx]

## Sheet: TableS4
Table S4 Summary of gene fusions identified from SVs
pos1_overlap_gene	pos2_overlap_gene	gene_fusions	breakpoint_count	sample_count	pos1_overlap_gene_biotype	pos2_overlap_gene_biotype	Ethnic_group
A2MP1	GRIN2B	A2MP1;GRIN2B	1	1	transcribed_unprocessed_pseudogene	protein_coding	African
AAK1	CNRIP1	AAK1;CNRIP1	1	1	protein_coding	protein_coding	African
AARD	DPP10	AARD;DPP10	1	1	protein_coding	protein_coding	African
AARD	RB1CC1	AARD;RB1CC1	1	1	protein_coding	protein_coding	European
AATK	ALOX12P2	AATK;ALOX12P2	1	1	transcribed_unprocessed_pseudogene	protein_coding	African
AATK	GUCY2D	AATK;GUCY2D	1	1	protein_coding	protein_coding	African
AATK	SMIM12	AATK;SMIM12	2	1	protein_coding	protein_coding	Admixed
AATK	ST6GALNAC2	AATK;ST6GALNAC2	1	1	protein_coding	protein_coding	African
ABAT	SPECC1	ABAT;SPECC1	1	1	protein_coding	protein_coding	African
ABAT	USP7	ABAT;USP7	1	1	protein_coding	protein_coding	African
ABBA01000935.2	CADM2	ABBA01000935.2;CADM2	1	1	protein_coding	unprocessed_pseudogene	African
ABBA01000935.2	CNTN4	ABBA01000935.2;CNTN4	1	1	protein_coding	unprocessed_pseudogene	African
ABBA01000935.2	EPHA3	ABBA01000935.2;EPHA3	1	1	protein_coding	unprocessed_pseudogene	African
ABCA1	AKNA	ABCA1;AKNA	1	1	protein_coding	protein_coding	African
ABCA12	KCNH7	ABCA12;KCNH7	1	1	protein_coding	protein_coding	African
ABCA13	AL157778.1	ABCA13;AL157778.1	1	1	protein_coding	lncRNA	African
ABCA2	INPP5E	ABCA2;INPP5E	1	1	protein_coding	protein_coding	African
ABCA4	ARHGAP29-AS1	ABCA4;ARHGAP29-AS1	1	1	protein_coding	lncRNA	African
ABCA4	PKN2-AS1	ABCA4;PKN2-AS1	1	1	lncRNA	protein_coding	European
ABCB1	CD36	ABCB1;CD36	1	1	protein_coding	protein_coding	African
ABCB1	GNAT3	ABCB1;GNAT3	1	1	protein_coding	protein_coding	African
ABCB1	GSAP	ABCB1;GSAP	1	1	protein_coding	protein_coding	European
ABCB1	LINC01446	ABCB1;LINC01446	1	1	lncRNA	protein_coding	African
ABCB10	EFNA5	ABCB10;EFNA5	1	1	protein_coding	protein_coding	European
ABCB4	AC004160.1	ABCB4;AC004160.1	1	1	lncRNA	protein_coding	European
ABCB4	AC007161.3	ABCB4;AC007161.3	1	1	lncRNA	protein_coding	European
ABCB4	THSD7A	ABCB4;THSD7A	1	1	protein_coding	protein_coding	European
ABCB4	UMAD1	ABCB4;UMAD1	1	1	protein_coding	protein_coding	European
ABCB5	ABCC3	ABCB5;ABCC3	1	1	protein_coding	protein_coding	European
ABCC1	ACSM3	ABCC1;ACSM3	1	1	protein_coding	protein_coding	African
ABCC1	DCTPP1	ABCC1;DCTPP1	1	1	protein_coding	protein_coding	African
ABCC1	ZNF771	ABCC1;ZNF771	1	1	protein_coding	protein_coding	African
ABCC11	AC024901.1	ABCC11;AC024901.1	1	1	lncRNA	protein_coding	African
ABCC2	GLRX3	ABCC2;GLRX3	1	1	protein_coding	protein_coding	European
ABCC3	RAPGEF5	ABCC3;RAPGEF5	1	1	protein_coding	protein_coding	European
ABCC3	SKAP1	ABCC3;SKAP1	1	1	protein_coding	protein_coding	African
ABCC3	YWHAEP7	ABCC3;YWHAEP7	1	1	transcribed_unprocessed_pseudogene	protein_coding	European
ABCC4	AC034234.1	ABCC4;AC034234.1	1	1	lncRNA	protein_coding	African
ABCC4	AL138694.1	ABCC4;AL138694.1	1	1	protein_coding	lncRNA	African
ABCC4	CLDN10	ABCC4;CLDN10	1	1	protein_coding	protein_coding	African
ABCC4	FRY	ABCC4;FRY	1	1	protein_coding	protein_coding	African
ABCC4	PDE4D	ABCC4;PDE4D	1	1	protein_coding	protein_coding	African
ABCC9	DYM	ABCC9;DYM	2	1	protein_coding	protein_coding	African
ABCD2	DDX10	ABCD2;DDX10	1	1	protein_coding	protein_coding	African
ABCD2	LMOD1	ABCD2;LMOD1	1	1	protein_coding	protein_coding	African
ABHD14A-ACY1	ABHD14B	ABHD14A-ACY1;ABHD14B	1	1	protein_coding	protein_coding	African
ABHD14A	ABHD14A-ACY1	ABHD14A;ABHD14A-ACY1	1	1	protein_coding	protein_coding	African
ABHD14A	ACY1	ABHD14A;ACY1	1	1	protein_coding	protein_coding	African
ABHD14B	ACY1	ABHD14B;ACY1	1	1	protein_coding	protein_coding	African
ABHD15-AS1	LINC00863	ABHD15-AS1;LINC00863	1	1	lncRNA	lncRNA	African
ABHD2	PARD3B	ABHD2;PARD3B	1	1	protein_coding	protein_coding	African
ABI1	AL512598.2	ABI1;AL512598.2	1	1	lncRNA	protein_coding	European
ABI1	APBB1IP	ABI1;APBB1IP	1	1	protein_coding	protein_coding	European
ABI1	ENKUR	ABI1;ENKUR	1	1	protein_coding	protein_coding	European
ABI2	KIAA2012	ABI2;KIAA2012	1	1	protein_coding	protein_coding	European
ABI3BP	DDX10	ABI3BP;DDX10	1	1	protein_coding	protein_coding	European
ABI3BP	ST3GAL6-AS1	ABI3BP;ST3GAL6-AS1	1	1	lncRNA	protein_coding	African
ABL2	SOAT1	ABL2;SOAT1	1	1	protein_coding	protein_coding	African
ABO	RAPGEF1	ABO;RAPGEF1	1	1	protein_coding	protein_coding	African
ABRA	NUDCD1	ABRA;NUDCD1	1	1	protein_coding	protein_coding	African
AC000061.1	CACNA2D1	AC000061.1;CACNA2D1	1	1	protein_coding	lncRNA	European
AC000061.1	CFTR	AC000061.1;CFTR	2	1	protein_coding	lncRNA	African
AC000085.1	AC010967.1	AC000085.1;AC010967.1	1	1	lncRNA	lncRNA	European
AC002057.2	CSMD1	AC002057.2;CSMD1	1	1	lncRNA	protein_coding	African
AC002057.2	RELN	AC002057.2;RELN	1	1	protein_coding	lncRNA	European
AC002066.1	AC011287.1	AC002066.1;AC011287.1	1	1	lncRNA	lncRNA	European
AC002069.2	LHFPL3	AC002069.2;LHFPL3	1	1	lncRNA	protein_coding	European
AC002069.2	ZNF804B	AC002069.2;ZNF804B	1	1	lncRNA	protein_coding	African
AC002070.1	LPAR5	AC002070.1;LPAR5	2	1	protein_coding	lncRNA	African
AC002076.1	CAMTA1	AC002076.1;CAMTA1	1	1	protein_coding	lncRNA	African
AC002076.1	GNGT1	AC002076.1;GNGT1	1	1	protein_coding	lncRNA	African
AC002076.1	TFPI2	AC002076.1;TFPI2	1	1	protein_coding	lncRNA	African
AC002116.1	AC243967.2	AC002116.1;AC243967.2	1	1	lncRNA	lncRNA	African
AC002116.2	WDR62	AC002116.2;WDR62	1	1	lncRNA	protein_coding	African
AC002316.1	STS	AC002316.1;STS	1	1	protein_coding	protein_coding	African
AC002331.1	AC106882.1	AC002331.1;AC106882.1	1	1	lncRNA	lncRNA	Admixed
AC002331.1	TMEM154	AC002331.1;TMEM154	1	1	protein_coding	lncRNA	Admixed
AC002377.1	DMD	AC002377.1;DMD	1	1	protein_coding	lncRNA	Admixed
AC002377.1	TTC28	AC002377.1;TTC28	1	1	protein_coding	lncRNA	European
AC002401.4	LINC02073	AC002401.4;LINC02073	1	1	lncRNA	lncRNA	African
AC002428.1	MACROH2A1	AC002428.1;MACROH2A1	1	1	protein_coding	lncRNA	African
AC002460.2	TTC29	AC002460.2;TTC29	1	1	protein_coding	lncRNA	African
AC003002.1	NLRP4	AC003002.1;NLRP4	1	1	protein_coding	protein_coding	African
AC003002.2	ZNF549	AC003002.2;ZNF549	1	1	protein_coding	protein_coding	African
AC003002.2	ZNF550	AC003002.2;ZNF550	1	1	protein_coding	protein_coding	African
AC003002.3	ZNF549	AC003002.3;ZNF549	1	1	protein_coding	protein_coding	African
AC003002.3	ZNF550	AC003002.3;ZNF550	1	1	protein_coding	protein_coding	African
AC003006.1	PALM2AKAP2	AC003006.1;PALM2AKAP2	1	1	protein_coding	protein_coding	African
AC003044.1	AC004593.2	AC003044.1;AC004593.2	1	1	lncRNA	protein_coding	European
AC003044.1	CHN2	AC003044.1;CHN2	1	1	lncRNA	protein_coding	European
AC003044.1	PPP1R3A	AC003044.1;PPP1R3A	1	1	lncRNA	protein_coding	European
AC003984.1	CFTR	AC003984.1;CFTR	1	1	lncRNA	protein_coding	European
AC003984.1	GRM3	AC003984.1;GRM3	1	1	lncRNA	protein_coding	African
AC003988.1	GNAI1	AC003988.1;GNAI1	1	1	protein_coding	lncRNA	African
AC003988.1	IMMP2L	AC003988.1;IMMP2L	1	1	lncRNA	protein_coding	European
AC003991.1	AHR	AC003991.1;AHR	1	1	protein_coding	lncRNA	European
AC003991.1	MAOB	AC003991.1;MAOB	1	1	lncRNA	protein_coding	African
AC003991.1	SKAP2	AC003991.1;SKAP2	1	1	protein_coding	lncRNA	European
AC003991.1	SLC26A4	AC003991.1;SLC26A4	1	1	lncRNA	protein_coding	African
AC003991.1	TMEM243	AC003991.1;TMEM243	1	1	protein_coding	lncRNA	European
AC004053.1	CXXC4-AS1	AC004053.1;CXXC4-AS1	1	1	lncRNA	lncRNA	African
AC004066.2	AC022267.1	AC004066.2;AC022267.1	1	1	lncRNA	lncRNA	African
AC004066.2	CRACD	AC004066.2;CRACD	1	1	protein_coding	lncRNA	African
AC004069.1	RNGTT	AC004069.1;RNGTT	1	1	lncRNA	protein_coding	European
AC004083.1	AC090578.1	AC004083.1;AC090578.1	1	1	lncRNA	lncRNA	African
AC004083.1	LINC00534	AC004083.1;LINC00534	2	1	lncRNA	lncRNA	African
AC004112.1	CTNND2	AC004112.1;CTNND2	1	1	protein_coding	lncRNA	African
AC004129.3	AC005100.2	AC004129.3;AC005100.2	1	1	processed_pseudogene	lncRNA	African
AC004147.4	SIPA1L2	AC004147.4;SIPA1L2	1	1	protein_coding	lncRNA	European
AC004151.1	AC005329.1	AC004151.1;AC005329.1	1	1	protein_coding	lncRNA	African
AC004151.1	NDUFS7	AC004151.1;NDUFS7	1	1	protein_coding	protein_coding	African
AC004158.1	AL049828.1	AC004158.1;AL049828.1	1	1	lncRNA	lncRNA	African
AC004158.1	TRPM3	AC004158.1;TRPM3	1	1	protein_coding	lncRNA	African
AC004160.1	AC083864.5	AC004160.1;AC083864.5	1	1	lncRNA	lncRNA	African
AC004160.1	THSD7A	AC004160.1;THSD7A	2	1	protein_coding	lncRNA	African
AC004241.1	AC020637.1	AC004241.1;AC020637.1	1	1	lncRNA	lncRNA	African
AC004241.1	LINC02388	AC004241.1;LINC02388	1	1	lncRNA	lncRNA	African
AC004381.3	AC130456.2	AC004381.3;AC130456.2	1	1	lncRNA	unprocessed_pseudogene	African
AC004408.1	RAPGEFL1	AC004408.1;RAPGEFL1	1	1	lncRNA	protein_coding	African
AC004470.2	MBTPS2	AC004470.2;MBTPS2	1	1	protein_coding	lncRNA	African
AC004540.1	SNX10	AC004540.1;SNX10	1	1	protein_coding	lncRNA	European
AC004549.1	AC016831.6	AC004549.1;AC016831.6	1	1	lncRNA	lncRNA	European
AC004549.1	LINC-PINT	AC004549.1;LINC-PINT	1	1	lncRNA	lncRNA	European
AC004554.2	MS4A2	AC004554.2;MS4A2	1	1	protein_coding	lncRNA	African
AC004593.2	AC005529.1	AC004593.2;AC005529.1	1	1	protein_coding	lncRNA	African
AC004593.2	AC008892.1	AC004593.2;AC008892.1	1	1	lncRNA	protein_coding	European
AC004593.2	BBS9	AC004593.2;BBS9	1	1	protein_coding	protein_coding	European
AC004593.2	CHN2	AC004593.2;CHN2	2	1	protein_coding	protein_coding	African
AC004593.2	CREB5	AC004593.2;CREB5	2	2	protein_coding	protein_coding	European,African
AC004593.2	IFRD1	AC004593.2;IFRD1	1	1	protein_coding	protein_coding	African
AC004593.2	IL6ST	AC004593.2;IL6ST	1	1	protein_coding	protein_coding	European
AC004593.2	IMMP2L	AC004593.2;IMMP2L	1	1	protein_coding	protein_coding	African
AC004593.2	NEFH	AC004593.2;NEFH	1	1	protein_coding	protein_coding	African
AC004593.2	SEMA3A	AC004593.2;SEMA3A	1	1	protein_coding	protein_coding	European
AC004593.2	THOC5	AC004593.2;THOC5	1	1	protein_coding	protein_coding	African
AC004594.1	LHFPL3	AC004594.1;LHFPL3	1	1	protein_coding	lncRNA	European
AC004691.2	AQP1	AC004691.2;AQP1	2	1	protein_coding	protein_coding	European
AC004702.1	TTC28	AC004702.1;TTC28	1	1	lncRNA	protein_coding	European
AC004704.1	ANK2	AC004704.1;ANK2	1	1	lncRNA	protein_coding	African
AC004784.1	MCU	AC004784.1;MCU	1	1	protein_coding	lncRNA	African
AC004805.1	AL121594.1	AC004805.1;AL121594.1	1	1	protein_coding	protein_coding	European
AC004805.1	AL353579.1	AC004805.1;AL353579.1	1	1	protein_coding	protein_coding	African
AC004805.1	AXIN2	AC004805.1;AXIN2	1	1	protein_coding	protein_coding	African
AC004805.1	ERG	AC004805.1;ERG	1	1	protein_coding	protein_coding	European
AC004805.1	PRORP	AC004805.1;PRORP	1	1	protein_coding	protein_coding	European
AC004805.1	RANBP6	AC004805.1;RANBP6	1	1	protein_coding	protein_coding	African
AC004805.1	TMEM217	AC004805.1;TMEM217	1	1	protein_coding	protein_coding	African
AC004830.2	PDE1C	AC004830.2;PDE1C	2	1	protein_coding	lncRNA	African
AC004852.2	DPY19L1P1	AC004852.2;DPY19L1P1	1	1	lncRNA	unprocessed_pseudogene	African
AC004852.2	PDE1C	AC004852.2;PDE1C	1	1	lncRNA	protein_coding	African
AC004852.2	ZNRF2P1	AC004852.2;ZNRF2P1	1	1	lncRNA	transcribed_processed_pseudogene	African
AC004862.1	PCLO	AC004862.1;PCLO	1	1	lncRNA	protein_coding	African
AC004869.1	COBL	AC004869.1;COBL	1	1	lncRNA	protein_coding	European
AC004870.3	AC098650.1	AC004870.3;AC098650.1	1	1	protein_coding	lncRNA	African
AC004870.3	RBMS3	AC004870.3;RBMS3	1	1	protein_coding	lncRNA	African
AC004875.1	ZNF804B	AC004875.1;ZNF804B	1	1	protein_coding	lncRNA	European
AC004917.1	AC005050.3	AC004917.1;AC005050.3	2	1	lncRNA	lncRNA	African
AC004917.1	AC069288.1	AC004917.1;AC069288.1	1	1	protein_coding	lncRNA	European
AC004917.1	IMMP2L	AC004917.1;IMMP2L	1	1	lncRNA	protein_coding	European
AC004917.1	MAD1L1	AC004917.1;MAD1L1	1	1	protein_coding	lncRNA	European
AC004936.1	BBS9	AC004936.1;BBS9	1	1	lncRNA	protein_coding	European
AC004936.1	KIAA1324L	AC004936.1;KIAA1324L	1	1	lncRNA	protein_coding	European
AC004936.1	PHF14	AC004936.1;PHF14	1	1	lncRNA	protein_coding	African
AC004943.2	ZFHX3	AC004943.2;ZFHX3	1	1	lncRNA	protein_coding	African
AC004947.3	GALNT17	AC004947.3;GALNT17	1	1	lncRNA	protein_coding	European
AC004949.1	AC011287.1	AC004949.1;AC011287.1	1	1	lncRNA	lncRNA	European
AC004949.1	NDUFA4	AC004949.1;NDUFA4	1	1	lncRNA	protein_coding	African
AC004949.1	TNRC18	AC004949.1;TNRC18	1	1	protein_coding	lncRNA	European
AC004949.1	VPS50	AC004949.1;VPS50	1	1	lncRNA	protein_coding	European
AC004980.1	KMT2C	AC004980.1;KMT2C	1	1	transcribed_unprocessed_pseudogene	protein_coding	African
AC005009.1	GRM3	AC005009.1;GRM3	2	1	protein_coding	lncRNA	European
AC005064.1	IKZF1	AC005064.1;IKZF1	1	1	protein_coding	lncRNA	European
AC005064.1	SEMA3A	AC005064.1;SEMA3A	1	1	protein_coding	lncRNA	European
AC005076.2	ST7	AC005076.2;ST7	1	1	lncRNA	protein_coding	African
AC005076.2	ST7-OT4	AC005076.2;ST7-OT4	1	1	lncRNA	lncRNA	African
AC005077.3	WBP11	AC005077.3;WBP11	1	1	transcribed_unprocessed_pseudogene	protein_coding	European
AC005100.1	AC005165.1	AC005100.1;AC005165.1	1	1	lncRNA	lncRNA	African
AC005144.1	BFSP1	AC005144.1;BFSP1	1	1	lncRNA	protein_coding	European
AC005154.3	AC005154.5	AC005154.3;AC005154.5	1	1	protein_coding	lncRNA	European
AC005154.3	GARS-DT	AC005154.3;GARS-DT	1	1	lncRNA	lncRNA	European
AC005154.5	GARS-DT	AC005154.5;GARS-DT	2	1	lncRNA	protein_coding	European
AC005162.2	CPVL	AC005162.2;CPVL	2	1	protein_coding	lncRNA	European
AC005252.3	TMEM132B	AC005252.3;TMEM132B	1	1	protein_coding	TEC	African
AC005252.4	LINC02359	AC005252.4;LINC02359	1	1	lncRNA	lncRNA	European
AC005252.4	TMEM132B	AC005252.4;TMEM132B	1	1	protein_coding	lncRNA	African
AC005258.1	AP3D1	AC005258.1;AP3D1	1	1	protein_coding	protein_coding	African
AC005324.3	ADORA2B	AC005324.3;ADORA2B	1	1	protein_coding	protein_coding	African
AC005324.3	ZNF624	AC005324.3;ZNF624	1	1	protein_coding	protein_coding	African
AC005487.1	LINC01510	AC005487.1;LINC01510	1	1	lncRNA	lncRNA	African
AC005487.1	NRCAM	AC005487.1;NRCAM	1	1	protein_coding	lncRNA	African
AC005529.1	CHN2	AC005529.1;CHN2	1	1	protein_coding	lncRNA	African
AC005550.2	CREB5	AC005550.2;CREB5	1	1	lncRNA	protein_coding	European
AC005550.2	DDX43P2	AC005550.2;DDX43P2	1	1	lncRNA	processed_pseudogene	European
AC005550.2	OGDH	AC005550.2;OGDH	1	1	lncRNA	protein_coding	European
AC005562.1	FREM2	AC005562.1;FREM2	1	1	protein_coding	lncRNA	African
AC005562.1	TSPAN9	AC005562.1;TSPAN9	2	1	protein_coding	lncRNA	African
AC005562.1	WIPF2	AC005562.1;WIPF2	1	1	lncRNA	protein_coding	African
AC005609.5	PCDHA1	AC005609.5;PCDHA1	2	1	protein_coding	lncRNA	African
AC005670.2	CA10	AC005670.2;CA10	1	1	protein_coding	protein_coding	African
AC005670.2	RNF168	AC005670.2;RNF168	1	1	protein_coding	protein_coding	African
AC005670.2	STAT5B	AC005670.2;STAT5B	1	1	protein_coding	protein_coding	European
AC005670.3	AL139353.1	AC005670.3;AL139353.1	1	1	protein_coding	lncRNA	European
AC005670.3	HEATR5A	AC005670.3;HEATR5A	1	1	protein_coding	lncRNA	European
AC005670.3	INA	AC005670.3;INA	1	1	protein_coding	lncRNA	African
AC005682.2	STEAP1B	AC005682.2;STEAP1B	1	1	protein_coding	lncRNA	African
AC005722.4	MON2	AC005722.4;MON2	1	1	protein_coding	lncRNA	European
AC005726.1	FAM245A	AC005726.1;FAM245A	1	1	lncRNA	protein_coding	African
AC005726.1	INA	AC005726.1;INA	1	1	protein_coding	protein_coding	African
AC005726.1	MYOF	AC005726.1;MYOF	1	1	protein_coding	protein_coding	African
AC005726.1	PANK1	AC005726.1;PANK1	1	1	protein_coding	protein_coding	African
AC005740.3	IPO11	AC005740.3;IPO11	1	1	protein_coding	lncRNA	European
AC005740.3	KIF2A	AC005740.3;KIF2A	1	1	protein_coding	lncRNA	European
AC005746.2	BCAS3	AC005746.2;BCAS3	1	1	protein_coding	lncRNA	African
AC005747.1	AC027045.2	AC005747.1;AC027045.2	1	1	lncRNA	protein_coding	African
AC005747.1	AC091607.2	AC005747.1;AC091607.2	1	1	lncRNA	protein_coding	African
AC005747.1	DHRS7C	AC005747.1;DHRS7C	1	1	protein_coding	protein_coding	African
AC005747.1	KCNAB1	AC005747.1;KCNAB1	1	1	protein_coding	protein_coding	African
AC005821.1	SEPTIN4	AC005821.1;SEPTIN4	1	1	protein_coding	lncRNA	African
AC005821.1	SEPTIN4-AS1	AC005821.1;SEPTIN4-AS1	1	1	lncRNA	lncRNA	African
AC005833.1	AC090993.1	AC005833.1;AC090993.1	1	1	lncRNA	protein_coding	African
AC005833.1	BCAT1	AC005833.1;BCAT1	1	1	protein_coding	protein_coding	African
AC005833.1	FGF6	AC005833.1;FGF6	1	1	protein_coding	protein_coding	African
AC005884.1	PDE1A	AC005884.1;PDE1A	1	1	protein_coding	lncRNA	African
AC005899.9	GRIA4	AC005899.9;GRIA4	1	1	protein_coding	lncRNA	African
AC005899.9	STIP1	AC005899.9;STIP1	1	1	protein_coding	lncRNA	African
AC005943.1	LDB3	AC005943.1;LDB3	1	1	protein_coding	protein_coding	European
AC005999.2	BBS9	AC005999.2;BBS9	1	1	protein_coding	lncRNA	European
AC006020.1	CADPS2	AC006020.1;CADPS2	1	1	processed_pseudogene	protein_coding	African
AC006020.1	FYN	AC006020.1;FYN	1	1	protein_coding	processed_pseudogene	African
AC006030.1	CTNNA2	AC006030.1;CTNNA2	1	1	protein_coding	protein_coding	African
AC006043.1	MAGI2	AC006043.1;MAGI2	2	1	protein_coding	lncRNA	African
AC006059.1	AC007991.3	AC006059.1;AC007991.3	2	1	lncRNA	lncRNA	African
AC006059.1	IDO2	AC006059.1;IDO2	2	1	lncRNA	protein_coding	African
AC006059.2	PCYOX1	AC006059.2;PCYOX1	1	1	protein_coding	protein_coding	European
AC006059.2	TMPRSS2	AC006059.2;TMPRSS2	1	1	protein_coding	protein_coding	European
AC006059.2	TRAK1	AC006059.2;TRAK1	1	1	protein_coding	protein_coding	African
AC006059.2	VIPR1	AC006059.2;VIPR1	1	1	protein_coding	protein_coding	African
AC006059.3	VIPR1	AC006059.3;VIPR1	1	1	protein_coding	lncRNA	African
AC006065.3	RIMBP2	AC006065.3;RIMBP2	1	1	lncRNA	protein_coding	European
AC006065.4	RIMBP2	AC006065.4;RIMBP2	1	1	lncRNA	protein_coding	European
AC006148.1	CTTNBP2	AC006148.1;CTTNBP2	1	1	protein_coding	lncRNA	European
AC006148.1	SGCD	AC006148.1;SGCD	1	1	protein_coding	lncRNA	African
AC006153.1	AL031275.1	AC006153.1;AL031275.1	1	1	lncRNA	lncRNA	African
AC006153.1	AL135926.1	AC006153.1;AL135926.1	1	1	lncRNA	lncRNA	African
AC006153.1	CACNA1A	AC006153.1;CACNA1A	1	1	lncRNA	protein_coding	European
AC006197.2	AC008014.1	AC006197.2;AC008014.1	1	1	lncRNA	lncRNA	African
AC006206.2	USP5	AC006206.2;USP5	1	1	lncRNA	protein_coding	African
AC006355.2	MAGI2	AC006355.2;MAGI2	1	1	protein_coding	lncRNA	African
AC006435.2	EIF4G3	AC006435.2;EIF4G3	1	1	protein_coding	lncRNA	African
AC006450.3	MVB12B	AC006450.3;MVB12B	1	1	lncRNA	protein_coding	African
AC006486.1	AKR1B10	AC006486.1;AKR1B10	1	1	protein_coding	protein_coding	African
AC006511.5	CSRP2	AC006511.5;CSRP2	1	1	lncRNA	protein_coding	African
AC006511.6	PLEKHG6	AC006511.6;PLEKHG6	1	1	protein_coding	lncRNA	African
AC006511.7	SLC16A7	AC006511.7;SLC16A7	1	1	lncRNA	protein_coding	African
AC006927.5	AEBP2	AC006927.5;AEBP2	1	1	unprocessed_pseudogene	protein_coding	African
AC006972.1	AC078845.1	AC006972.1;AC078845.1	1	1	lncRNA	lncRNA	European
AC006978.2	AC011287.1	AC006978.2;AC011287.1	1	1	lncRNA	protein_coding	European
AC006978.2	EGFR	AC006978.2;EGFR	1	1	protein_coding	protein_coding	European
AC007098.1	EHBP1	AC007098.1;EHBP1	2	1	protein_coding	lncRNA	African
AC007100.1	AC132153.1	AC007100.1;AC132153.1	1	1	lncRNA	lncRNA	African
AC007128.1	ICA1	AC007128.1;ICA1	1	1	protein_coding	lncRNA	African
AC007128.1	IQUB	AC007128.1;IQUB	1	1	lncRNA	protein_coding	European
AC007128.2	ICA1	AC007128.2;ICA1	1	1	protein_coding	lncRNA	African
AC007161.3	CPED1	AC007161.3;CPED1	1	1	lncRNA	protein_coding	European
AC007161.3	UMAD1	AC007161.3;UMAD1	2	1	lncRNA	protein_coding	African
AC007179.2	AC132153.1	AC007179.2;AC132153.1	1	1	lncRNA	lncRNA	African
AC007193.2	LIG1	AC007193.2;LIG1	1	1	lncRNA	protein_coding	African
AC007262.2	TSHR	AC007262.2;TSHR	2	1	lncRNA	protein_coding	European
AC007277.1	METTL8	AC007277.1;METTL8	1	1	lncRNA	protein_coding	African
AC007317.1	RAB11FIP5	AC007317.1;RAB11FIP5	1	1	lncRNA	protein_coding	African
AC007319.1	CALCRL	AC007319.1;CALCRL	2	1	protein_coding	lncRNA	African
AC007319.1	FAM230C	AC007319.1;FAM230C	1	1	lncRNA	lncRNA	European
AC007319.1	FSIP2-AS1	AC007319.1;FSIP2-AS1	1	1	lncRNA	lncRNA	African
AC007319.1	GULP1	AC007319.1;GULP1	1	1	lncRNA	protein_coding	African
AC007319.1	LINC01090	AC007319.1;LINC01090	1	1	lncRNA	lncRNA	African
AC007319.1	TFPI	AC007319.1;TFPI	2	1	lncRNA	protein_coding	African
AC007342.6	RBL2	AC007342.6;RBL2	2	1	protein_coding	TEC	African
AC007344.1	NKD1	AC007344.1;NKD1	1	1	protein_coding	lncRNA	African
AC007368.1	AIM2	AC007368.1;AIM2	1	1	protein_coding	lncRNA	African
AC007384.1	ESYT2	AC007384.1;ESYT2	1	1	lncRNA	protein_coding	European
AC007384.1	NID1	AC007384.1;NID1	1	1	protein_coding	lncRNA	African
AC007384.1	ZFHX3	AC007384.1;ZFHX3	1	1	lncRNA	protein_coding	African
AC007389.1	AC007389.3	AC007389.1;AC007389.3	2	1	lncRNA	lncRNA	African
AC007389.1	AC007389.5	AC007389.1;AC007389.5	2	1	lncRNA	lncRNA	African
AC007389.1	ACTR2	AC007389.1;ACTR2	1	1	protein_coding	lncRNA	African
AC007389.1	CTNNA2	AC007389.1;CTNNA2	2	1	lncRNA	protein_coding	European
AC007389.3	AC007389.5	AC007389.3;AC007389.5	2	1	lncRNA	lncRNA	African
AC007390.2	SPR	AC007390.2;SPR	1	1	lncRNA	protein_coding	European
AC007402.1	AC010967.1	AC007402.1;AC010967.1	1	1	lncRNA	lncRNA	African
AC007402.1	AC079304.1	AC007402.1;AC079304.1	3	2	lncRNA	lncRNA	European,African
AC007402.1	AC092650.1	AC007402.1;AC092650.1	1	1	lncRNA	lncRNA	African
AC007402.1	AC097463.2	AC007402.1;AC097463.2	1	1	processed_pseudogene	lncRNA	African
AC007402.1	DNAH7	AC007402.1;DNAH7	1	1	lncRNA	protein_coding	European
AC007402.1	FOXN2	AC007402.1;FOXN2	1	1	protein_coding	lncRNA	African
AC007402.1	KIAA1324	AC007402.1;KIAA1324	1	1	protein_coding	lncRNA	African
AC007402.1	NRXN1	AC007402.1;NRXN1	1	1	protein_coding	lncRNA	African
AC007450.1	ART4	AC007450.1;ART4	1	1	lncRNA	protein_coding	European
AC007450.1	C12orf60	AC007450.1;C12orf60	1	1	lncRNA	protein_coding	European
AC007493.1	AMFR	AC007493.1;AMFR	1	1	lncRNA	protein_coding	African
AC007513.1	CFAP54	AC007513.1;CFAP54	1	1	lncRNA	protein_coding	European
AC007513.1	KCNQ5	AC007513.1;KCNQ5	1	1	protein_coding	lncRNA	European
AC007527.1	CLECL1	AC007527.1;CLECL1	1	1	protein_coding	lncRNA	African
AC007528.1	MGST1	AC007528.1;MGST1	2	1	protein_coding	lncRNA	European
AC007529.2	LMO3	AC007529.2;LMO3	1	1	protein_coding	lncRNA	African
AC007529.2	MGST1	AC007529.2;MGST1	1	1	protein_coding	lncRNA	African
AC007566.1	ASB4	AC007566.1;ASB4	1	1	lncRNA	protein_coding	African
AC007614.1	CNEP1R1	AC007614.1;CNEP1R1	1	1	lncRNA	protein_coding	African
AC007614.1	MIB1	AC007614.1;MIB1	1	1	lncRNA	protein_coding	African
AC007614.1	MYLK3	AC007614.1;MYLK3	1	1	protein_coding	lncRNA	African
AC007652.3	AC083864.5	AC007652.3;AC083864.5	1	1	lncRNA	lncRNA	African
AC007652.3	AGMO	AC007652.3;AGMO	1	1	protein_coding	lncRNA	European
AC007652.3	BMPER	AC007652.3;BMPER	1	1	protein_coding	lncRNA	European
AC007656.2	NAA25	AC007656.2;NAA25	1	1	lncRNA	protein_coding	African
AC007666.2	CECR2	AC007666.2;CECR2	1	1	protein_coding	lncRNA	African
AC007681.1	DQX1	AC007681.1;DQX1	1	1	protein_coding	lncRNA	African
AC007681.1	MAN1A2	AC007681.1;MAN1A2	1	1	protein_coding	lncRNA	African
AC007686.2	ATP2C1	AC007686.2;ATP2C1	1	1	protein_coding	lncRNA	African
AC007744.1	AC011306.1	AC007744.1;AC011306.1	1	1	lncRNA	lncRNA	African
AC007744.1	CCDC85A	AC007744.1;CCDC85A	2	1	protein_coding	lncRNA	African
AC007744.1	MIR217HG	AC007744.1;MIR217HG	1	1	lncRNA	lncRNA	African
AC007780.1	MDGA2	AC007780.1;MDGA2	1	1	protein_coding	lncRNA	African
AC007846.1	PAFAH1B1	AC007846.1;PAFAH1B1	1	1	protein_coding	lncRNA	African
AC007846.2	PAFAH1B1	AC007846.2;PAFAH1B1	1	1	protein_coding	protein_coding	African
AC007879.1	PTH2R	AC007879.1;PTH2R	1	1	lncRNA	protein_coding	African
AC007923.4	AC097512.1	AC007923.4;AC097512.1	1	1	lncRNA	lncRNA	European
AC007948.1	DCC	AC007948.1;DCC	1	1	protein_coding	lncRNA	African
AC007991.3	NKTR	AC007991.3;NKTR	2	1	protein_coding	lncRNA	African
AC008014.1	AC025031.4	AC008014.1;AC025031.4	1	1	lncRNA	lncRNA	African
AC008014.1	CACNB3	AC008014.1;CACNB3	1	1	lncRNA	protein_coding	African
AC008014.1	SENP1	AC008014.1;SENP1	1	1	lncRNA	protein_coding	African
AC008050.1	AL137782.1	AC008050.1;AL137782.1	1	1	lncRNA	lncRNA	African
AC008050.1	LMO7	AC008050.1;LMO7	1	1	protein_coding	lncRNA	African
AC008050.1	PCCA-DT	AC008050.1;PCCA-DT	1	1	lncRNA	lncRNA	African
AC008056.3	NRXN3	AC008056.3;NRXN3	1	1	lncRNA	protein_coding	European
AC008067.1	CTNNA2	AC008067.1;CTNNA2	1	1	lncRNA	protein_coding	European
AC008115.2	AC108169.1	AC008115.2;AC108169.1	1	1	lncRNA	lncRNA	African
AC008115.3	SLC25A20	AC008115.3;SLC25A20	1	1	protein_coding	lncRNA	Admixed
AC008127.1	LINC02492	AC008127.1;LINC02492	1	1	lncRNA	lncRNA	European
AC008267.2	LINC01982	AC008267.2;LINC01982	1	1	transcribed_unprocessed_pseudogene	lncRNA	European
AC008267.6	TAFA2	AC008267.6;TAFA2	1	1	transcribed_unprocessed_pseudogene	protein_coding	European
AC008269.1	AC009226.1	AC008269.1;AC009226.1	1	1	lncRNA	lncRNA	African
AC008269.1	KMT2C	AC008269.1;KMT2C	1	1	lncRNA	protein_coding	African
AC008269.1	MOXD1	AC008269.1;MOXD1	1	1	lncRNA	protein_coding	African
AC008415.1	MAN2A1	AC008415.1;MAN2A1	1	1	protein_coding	lncRNA	African
AC008462.1	FBXL17	AC008462.1;FBXL17	1	1	protein_coding	lncRNA	African
AC008462.1	LINC01950	AC008462.1;LINC01950	1	1	lncRNA	lncRNA	European
AC008462.1	TENM2	AC008462.1;TENM2	2	1	lncRNA	protein_coding	African
AC008462.1	TICAM2	AC008462.1;TICAM2	1	1	lncRNA	protein_coding	African
AC008462.1	TMED7-TICAM2	AC008462.1;TMED7-TICAM2	1	1	lncRNA	protein_coding	African
AC008522.1	PAM	AC008522.1;PAM	1	1	lncRNA	protein_coding	European
AC008537.1	CLASRP	AC008537.1;CLASRP	1	1	protein_coding	protein_coding	African
AC008537.1	PLD5	AC008537.1;PLD5	1	1	protein_coding	protein_coding	African
AC008543.1	SLC27A2	AC008543.1;SLC27A2	1	1	protein_coding	lncRNA	African
AC008543.1	TTBK2	AC008543.1;TTBK2	1	1	protein_coding	lncRNA	African
AC008571.2	AC093298.2	AC008571.2;AC093298.2	1	1	lncRNA	lncRNA	African
AC008571.2	CTNND2	AC008571.2;CTNND2	1	1	protein_coding	lncRNA	European
AC008571.2	DTWD2	AC008571.2;DTWD2	1	1	protein_coding	lncRNA	African
AC008571.2	HTR4	AC008571.2;HTR4	1	1	protein_coding	lncRNA	African
AC008571.2	LRIT3	AC008571.2;LRIT3	1	1	protein_coding	lncRNA	African
AC008575.1	EPB41L4A	AC008575.1;EPB41L4A	1	1	protein_coding	protein_coding	African
AC008575.1	MACROD2	AC008575.1;MACROD2	1	1	protein_coding	protein_coding	African
AC008591.1	AC116362.1	AC008591.1;AC116362.1	1	1	lncRNA	lncRNA	African
AC008591.1	AL359813.1	AC008591.1;AL359813.1	1	1	lncRNA	lncRNA	African
AC008591.1	CHSY3	AC008591.1;CHSY3	1	1	lncRNA	protein_coding	African
AC008591.1	LINC02039	AC008591.1;LINC02039	1	1	lncRNA	lncRNA	African
AC008592.2	TMEM161B-AS1	AC008592.2;TMEM161B-AS1	1	1	lncRNA	lncRNA	African
AC008629.1	TMEM161B-AS1	AC008629.1;TMEM161B-AS1	1	1	lncRNA	lncRNA	African
AC008641.1	CHSY3	AC008641.1;CHSY3	1	1	protein_coding	lncRNA	European
AC008663.1	ATP6V0E1	AC008663.1;ATP6V0E1	1	1	protein_coding	lncRNA	African
AC008679.1	PTPRN2	AC008679.1;PTPRN2	1	1	lncRNA	protein_coding	African
AC008691.1	GABRA6	AC008691.1;GABRA6	1	1	lncRNA	protein_coding	African
AC008691.1	SGCD	AC008691.1;SGCD	1	1	protein_coding	lncRNA	African
AC008695.1	AC034228.2	AC008695.1;AC034228.2	1	1	protein_coding	lncRNA	African
AC008695.1	AC034228.3	AC008695.1;AC034228.3	1	1	protein_coding	protein_coding	African
AC008695.1	FNIP1	AC008695.1;FNIP1	2	1	protein_coding	protein_coding	African
AC008737.1	OR10H5	AC008737.1;OR10H5	1	1	protein_coding	lncRNA	African
AC008758.4	EDEM3	AC008758.4;EDEM3	1	1	protein_coding	lncRNA	African
AC008758.5	CACNA1A	AC008758.5;CACNA1A	1	1	protein_coding	protein_coding	African
AC008758.6	CACNA1A	AC008758.6;CACNA1A	1	1	protein_coding	protein_coding	African
AC008770.1	DNMT1	AC008770.1;DNMT1	1	1	protein_coding	protein_coding	African
AC008770.4	DNMT1	AC008770.4;DNMT1	1	1	protein_coding	protein_coding	African
AC008771.1	LINC02144	AC008771.1;LINC02144	1	1	lncRNA	lncRNA	African
AC008825.1	AC109472.1	AC008825.1;AC109472.1	2	1	lncRNA	lncRNA	African
AC008852.1	MTREX	AC008852.1;MTREX	1	1	protein_coding	lncRNA	European
AC008871.1	FER	AC008871.1;FER	1	1	protein_coding	lncRNA	African
AC008871.1	KIAA0825	AC008871.1;KIAA0825	1	1	protein_coding	lncRNA	African
AC008892.1	AC022414.1	AC008892.1;AC022414.1	1	1	lncRNA	protein_coding	European
AC008892.1	ANKRD54	AC008892.1;ANKRD54	1	1	lncRNA	protein_coding	European
AC008892.1	CHN2	AC008892.1;CHN2	1	1	lncRNA	protein_coding	European
AC008892.1	EIF3L	AC008892.1;EIF3L	1	1	lncRNA	protein_coding	European
AC008892.1	PDE8B	AC008892.1;PDE8B	1	1	lncRNA	protein_coding	European
AC008945.2	SELENOP	AC008945.2;SELENOP	2	1	lncRNA	protein_coding	African
AC009054.1	STAM	AC009054.1;STAM	1	1	protein_coding	lncRNA	European
AC009055.1	AC106793.1	AC009055.1;AC106793.1	1	1	lncRNA	lncRNA	African
AC009070.1	AC013652.1	AC009070.1;AC013652.1	1	1	lncRNA	protein_coding	African
AC009070.1	ADAT1	AC009070.1;ADAT1	1	1	protein_coding	protein_coding	African
AC009070.1	LINC02694	AC009070.1;LINC02694	1	1	lncRNA	protein_coding	African
AC009070.1	SZRD1	AC009070.1;SZRD1	1	1	protein_coding	protein_coding	European
AC009070.1	ZNF276	AC009070.1;ZNF276	1	1	protein_coding	protein_coding	African
AC009081.2	ARMC9	AC009081.2;ARMC9	2	1	protein_coding	lncRNA	African
AC009102.1	CES5A	AC009102.1;CES5A	1	1	protein_coding	lncRNA	African
AC009120.4	CCDC171	AC009120.4;CCDC171	1	1	protein_coding	lncRNA	African
AC009133.1	AL031772.1	AC009133.1;AL031772.1	1	1	lncRNA	lncRNA	European
AC009133.1	AL158850.1	AC009133.1;AL158850.1	1	1	lncRNA	lncRNA	European
AC009133.1	HECA	AC009133.1;HECA	1	1	protein_coding	lncRNA	European
AC009133.6	AL031772.1	AC009133.6;AL031772.1	1	1	lncRNA	protein_coding	European
AC009133.6	AL158850.1	AC009133.6;AL158850.1	1	1	lncRNA	protein_coding	European
AC009133.6	HECA	AC009133.6;HECA	1	1	protein_coding	protein_coding	European
AC009163.5	SNAI3	AC009163.5;SNAI3	1	1	protein_coding	protein_coding	European
AC009163.5	SNAI3-AS1	AC009163.5;SNAI3-AS1	1	1	protein_coding	lncRNA	European
AC009163.7	SNAI3	AC009163.7;SNAI3	1	1	lncRNA	protein_coding	European
AC009163.7	SNAI3-AS1	AC009163.7;SNAI3-AS1	1	1	lncRNA	lncRNA	European
AC009226.1	CCNYL1	AC009226.1;CCNYL1	1	1	lncRNA	protein_coding	African
AC009226.1	ERBB4	AC009226.1;ERBB4	1	1	lncRNA	protein_coding	African
AC009226.1	LINC01090	AC009226.1;LINC01090	1	1	lncRNA	lncRNA	African
AC009226.1	PNKD	AC009226.1;PNKD	1	1	lncRNA	protein_coding	African
AC009264.1	CARD11	AC009264.1;CARD11	1	1	protein_coding	lncRNA	European
AC009264.1	CFTR	AC009264.1;CFTR	1	1	protein_coding	lncRNA	European
AC009264.1	CTTNBP2	AC009264.1;CTTNBP2	1	1	protein_coding	lncRNA	European
AC009264.1	LINC02476	AC009264.1;LINC02476	1	1	lncRNA	lncRNA	European
AC009275.1	TENT5A	AC009275.1;TENT5A	1	1	protein_coding	lncRNA	African
AC009292.1	AC009292.2	AC009292.1;AC009292.2	2	1	lncRNA	lncRNA	European
AC009292.2	C5orf51	AC009292.2;C5orf51	1	1	protein_coding	lncRNA	African
AC009292.2	SMAD3	AC009292.2;SMAD3	1	1	protein_coding	lncRNA	European
AC009312.1	PTPN4	AC009312.1;PTPN4	1	1	lncRNA	protein_coding	African
AC009315.1	ZNF804A	AC009315.1;ZNF804A	1	1	protein_coding	lncRNA	African
AC009387.1	GPR19	AC009387.1;GPR19	1	1	protein_coding	lncRNA	European
AC009396.3	NRXN3	AC009396.3;NRXN3	1	1	lncRNA	protein_coding	African
AC009432.2	LINC02253	AC009432.2;LINC02253	1	1	lncRNA	lncRNA	African
AC009432.2	LINC02254	AC009432.2;LINC02254	1	1	lncRNA	lncRNA	African
AC009435.1	NRG1	AC009435.1;NRG1	1	1	lncRNA	protein_coding	African
AC009435.1	RC3H1	AC009435.1;RC3H1	1	1	protein_coding	lncRNA	European
AC009464.1	AC078923.1	AC009464.1;AC078923.1	1	1	lncRNA	lncRNA	African
AC009468.1	AC073332.1	AC009468.1;AC073332.1	1	1	lncRNA	lncRNA	European
AC009468.1	AHR	AC009468.1;AHR	1	1	protein_coding	lncRNA	European
AC009468.1	DDC	AC009468.1;DDC	1	1	protein_coding	lncRNA	European
AC009468.1	FIGNL1	AC009468.1;FIGNL1	1	1	protein_coding	lncRNA	European
AC009478.1	C12orf50	AC009478.1;C12orf50	1	1	lncRNA	protein_coding	European
AC009522.1	AC025569.1	AC009522.1;AC025569.1	1	1	lncRNA	lncRNA	European
AC009522.1	LEMD3	AC009522.1;LEMD3	1	1	protein_coding	lncRNA	European
AC009522.1	NTN4	AC009522.1;NTN4	1	1	lncRNA	protein_coding	European
AC009522.1	PPM1H	AC009522.1;PPM1H	2	1	protein_coding	lncRNA	European
AC009560.4	RORA	AC009560.4;RORA	1	1	lncRNA	protein_coding	African
AC009570.2	AC053527.2	AC009570.2;AC053527.2	1	1	lncRNA	lncRNA	African
AC009731.1	AC018630.2	AC009731.1;AC018630.2	1	1	protein_coding	lncRNA	European
AC009731.1	PRH1	AC009731.1;PRH1	1	1	protein_coding	lncRNA	European
AC009731.1	TAS2R14	AC009731.1;TAS2R14	1	1	protein_coding	lncRNA	European
AC009779.4	RDH5	AC009779.4;RDH5	4	1	protein_coding	protein_coding	European
AC009779.6	SCHLAP1	AC009779.6;SCHLAP1	1	1	lncRNA	lncRNA	European
AC009899.1	KIAA1328	AC009899.1;KIAA1328	1	1	protein_coding	lncRNA	African
AC009961.1	UPP2	AC009961.1;UPP2	1	1	protein_coding	lncRNA	African
AC009975.1	AC009975.2	AC009975.1;AC009975.2	3	2	lncRNA	lncRNA	European,African
AC009975.1	LINC01122	AC009975.1;LINC01122	1	1	lncRNA	lncRNA	European
AC009975.1	MAP4K3	AC009975.1;MAP4K3	1	1	protein_coding	lncRNA	European
AC009975.1	NRXN1	AC009975.1;NRXN1	1	1	lncRNA	protein_coding	African
AC010132.3	AC073332.1	AC010132.3;AC073332.1	1	1	lncRNA	protein_coding	African
AC010132.3	AHR	AC010132.3;AHR	1	1	protein_coding	protein_coding	African
AC010132.3	CSE1L	AC010132.3;CSE1L	1	1	protein_coding	protein_coding	African
AC010132.3	PTPN1	AC010132.3;PTPN1	1	1	protein_coding	protein_coding	African
AC010175.1	GRIN2B	AC010175.1;GRIN2B	1	1	lncRNA	protein_coding	African
AC010196.1	AC025034.1	AC010196.1;AC025034.1	1	1	lncRNA	lncRNA	African
AC010196.1	MGAT4C	AC010196.1;MGAT4C	4	2	protein_coding	lncRNA	African,African
AC010197.1	STYK1	AC010197.1;STYK1	1	1	protein_coding	lncRNA	Admixed
AC010197.2	AC024901.1	AC010197.2;AC024901.1	2	1	lncRNA	protein_coding	African
AC010201.3	ACACB	AC010201.3;ACACB	1	1	lncRNA	protein_coding	African
AC010251.1	AC010609.1	AC010251.1;AC010609.1	1	1	lncRNA	lncRNA	African
AC010251.1	ITK	AC010251.1;ITK	1	1	lncRNA	protein_coding	African
AC010260.1	SERINC5	AC010260.1;SERINC5	2	1	protein_coding	lncRNA	European
AC010261.2	EPB41L4A	AC010261.2;EPB41L4A	1	1	lncRNA	protein_coding	African
AC010280.1	CLEC2A	AC010280.1;CLEC2A	1	1	lncRNA	protein_coding	African
AC010329.5	ZNF682	AC010329.5;ZNF682	1	1	protein_coding	unprocessed_pseudogene	European
AC010343.3	AC063979.2	AC010343.3;AC063979.2	1	1	lncRNA	lncRNA	African
AC010504.1	KIAA0355	AC010504.1;KIAA0355	2	1	protein_coding	lncRNA	African
AC010519.1	ACTN4	AC010519.1;ACTN4	1	1	protein_coding	lncRNA	African
AC010519.1	PPP5C	AC010519.1;PPP5C	1	1	protein_coding	lncRNA	African
AC010547.4	ATXN1L	AC010547.4;ATXN1L	1	1	protein_coding	protein_coding	African
AC010547.4	IST1	AC010547.4;IST1	1	1	protein_coding	protein_coding	African
AC010609.1	TENM2	AC010609.1;TENM2	1	1	lncRNA	protein_coding	European
AC010655.4	CCDC88C	AC010655.4;CCDC88C	1	1	lncRNA	protein_coding	African
AC010768.2	ACCS	AC010768.2;ACCS	1	1	protein_coding	lncRNA	African
AC010894.3	ATF2	AC010894.3;ATF2	1	1	lncRNA	protein_coding	African
AC010967.1	AC079304.1	AC010967.1;AC079304.1	1	1	lncRNA	lncRNA	African
AC010967.1	NDC80	AC010967.1;NDC80	1	1	lncRNA	protein_coding	European
AC010967.1	NRXN1	AC010967.1;NRXN1	1	1	protein_coding	lncRNA	African
AC010974.2	CSMD1	AC010974.2;CSMD1	1	1	lncRNA	protein_coding	African
AC010974.2	MGAT5	AC010974.2;MGAT5	1	1	lncRNA	protein_coding	African
AC010997.3	AC012560.2	AC010997.3;AC012560.2	1	1	lncRNA	lncRNA	African
AC010997.3	LRMDA	AC010997.3;LRMDA	1	1	lncRNA	protein_coding	African
AC010997.4	PIK3C3	AC010997.4;PIK3C3	1	1	lncRNA	protein_coding	European
AC011029.1	LINC01111	AC011029.1;LINC01111	1	1	lncRNA	lncRNA	African
AC011029.1	LINC01414	AC011029.1;LINC01414	1	1	lncRNA	lncRNA	African
AC011124.1	LINC02842	AC011124.1;LINC02842	1	1	lncRNA	lncRNA	African
AC011246.1	AC022826.2	AC011246.1;AC022826.2	1	1	lncRNA	protein_coding	African
AC011246.1	AC027018.1	AC011246.1;AC027018.1	1	1	lncRNA	lncRNA	African
AC011246.1	AC090578.1	AC011246.1;AC090578.1	1	1	lncRNA	lncRNA	European
AC011246.1	MFSD2B	AC011246.1;MFSD2B	1	1	protein_coding	lncRNA	African
AC011246.1	PRPF40A	AC011246.1;PRPF40A	2	2	lncRNA	protein_coding	European,African
AC011246.1	STAU2	AC011246.1;STAU2	1	1	lncRNA	protein_coding	African
AC011287.1	AC073130.2	AC011287.1;AC073130.2	1	1	lncRNA	lncRNA	European
AC011287.1	AP000561.1	AC011287.1;AP000561.1	1	1	lncRNA	lncRNA	African
AC011287.1	CAV2	AC011287.1;CAV2	1	1	lncRNA	protein_coding	European
AC011287.1	CRPPA	AC011287.1;CRPPA	1	1	lncRNA	protein_coding	African
AC011287.1	DGKB	AC011287.1;DGKB	1	1	lncRNA	protein_coding	African
AC011287.1	FRMD4B	AC011287.1;FRMD4B	1	1	protein_coding	lncRNA	African
AC011287.1	LINC01176	AC011287.1;LINC01176	1	1	lncRNA	lncRNA	European
AC011287.1	NCKAP1	AC011287.1;NCKAP1	1	1	protein_coding	lncRNA	European
AC011287.1	SCHLAP1	AC011287.1;SCHLAP1	1	1	lncRNA	lncRNA	European
AC011287.1	SKAP2	AC011287.1;SKAP2	1	1	lncRNA	protein_coding	European
AC011287.1	TNFRSF19	AC011287.1;TNFRSF19	2	1	lncRNA	protein_coding	African
AC011306.1	CCDC85A	AC011306.1;CCDC85A	1	1	lncRNA	protein_coding	African
AC011306.1	MIR217HG	AC011306.1;MIR217HG	2	1	lncRNA	lncRNA	African
AC011342.1	CHSY3	AC011342.1;CHSY3	1	1	protein_coding	unitary_pseudogene	European
AC011365.2	AC026433.1	AC011365.2;AC026433.1	1	1	lncRNA	lncRNA	African
AC011369.1	AC114971.1	AC011369.1;AC114971.1	1	1	lncRNA	lncRNA	African
AC011369.1	TENM2	AC011369.1;TENM2	2	1	protein_coding	lncRNA	African
AC011444.3	C3	AC011444.3;C3	1	1	lncRNA	protein_coding	African
AC011452.2	AGBL4	AC011452.2;AGBL4	1	1	protein_coding	protein_coding	African
AC011462.1	PSG1	AC011462.1;PSG1	1	1	protein_coding	protein_coding	European
AC011466.3	LIG1	AC011466.3;LIG1	2	1	lncRNA	protein_coding	African
AC011477.2	ZNF253	AC011477.2;ZNF253	1	1	protein_coding	lncRNA	African
AC011507.1	AC068633.1	AC011507.1;AC068633.1	2	1	lncRNA	lncRNA	African
AC011586.2	LINC01327	AC011586.2;LINC01327	1	1	lncRNA	lncRNA	African
AC011632.1	AC016885.1	AC011632.1;AC016885.1	1	1	lncRNA	lncRNA	African
AC011632.1	LINC00535	AC011632.1;LINC00535	1	1	lncRNA	lncRNA	African
AC011676.3	PLAT	AC011676.3;PLAT	1	1	protein_coding	lncRNA	African
AC011901.1	ZRANB3	AC011901.1;ZRANB3	1	1	protein_coding	lncRNA	European
AC012038.1	GXYLT1	AC012038.1;GXYLT1	1	1	protein_coding	lncRNA	African
AC012063.1	AJ009632.2	AC012063.1;AJ009632.2	1	1	lncRNA	lncRNA	Admixed
AC012158.1	AL359546.1	AC012158.1;AL359546.1	1	1	lncRNA	transcribed_processed_pseudogene	European
AC012158.1	LINC01399	AC012158.1;LINC01399	1	1	transcribed_processed_pseudogene	transcribed_processed_pseudogene	African
AC012158.1	PARD3	AC012158.1;PARD3	1	1	protein_coding	transcribed_processed_pseudogene	European
AC012158.1	SORBS1	AC012158.1;SORBS1	2	1	protein_coding	transcribed_processed_pseudogene	European
AC012158.1	XPOT	AC012158.1;XPOT	1	1	transcribed_processed_pseudogene	protein_coding	European
AC012213.2	OSTCP1	AC012213.2;OSTCP1	1	1	transcribed_processed_pseudogene	lncRNA	African
AC012213.5	CNTNAP5	AC012213.5;CNTNAP5	1	1	protein_coding	protein_coding	African
AC012213.5	OSTCP1	AC012213.5;OSTCP1	1	1	transcribed_processed_pseudogene	protein_coding	African
AC012349.1	AC013644.1	AC012349.1;AC013644.1	2	1	lncRNA	lncRNA	African
AC012349.1	LINC00968	AC012349.1;LINC00968	2	1	lncRNA	lncRNA	African
AC012354.1	EHBP1	AC012354.1;EHBP1	1	1	lncRNA	protein_coding	European
AC012354.1	HNRNPD	AC012354.1;HNRNPD	1	1	lncRNA	protein_coding	European
AC012354.1	PHLPP1	AC012354.1;PHLPP1	1	1	lncRNA	protein_coding	European
AC012355.1	AC079248.1	AC012355.1;AC079248.1	1	1	lncRNA	lncRNA	African
AC012355.1	CTNNA2	AC012355.1;CTNNA2	1	1	protein_coding	lncRNA	European
AC012355.1	TEX41	AC012355.1;TEX41	1	1	lncRNA	lncRNA	African
AC012358.4	COL22A1	AC012358.4;COL22A1	1	1	lncRNA	protein_coding	European
AC012409.2	IGF1R	AC012409.2;IGF1R	1	1	lncRNA	protein_coding	European
AC012459.1	PRKD3	AC012459.1;PRKD3	1	1	protein_coding	lncRNA	European
AC012462.1	POT1	AC012462.1;POT1	1	1	lncRNA	protein_coding	African
AC012494.1	CTNNA2	AC012494.1;CTNNA2	1	1	lncRNA	protein_coding	African
AC012494.1	LINC01606	AC012494.1;LINC01606	1	1	lncRNA	lncRNA	African
AC012500.1	PDE1A	AC012500.1;PDE1A	2	1	protein_coding	lncRNA	European
AC012501.2	GALNT13	AC012501.2;GALNT13	2	1	lncRNA	protein_coding	African
AC012557.1	AC012557.2	AC012557.1;AC012557.2	1	1	lncRNA	lncRNA	African
AC012557.1	PSMD6	AC012557.1;PSMD6	1	1	lncRNA	protein_coding	African
AC012557.2	PSMD6-AS2	AC012557.2;PSMD6-AS2	1	1	lncRNA	lncRNA	African
AC012560.2	DNER	AC012560.2;DNER	1	1	protein_coding	lncRNA	African
AC012560.2	LINC00595	AC012560.2;LINC00595	2	1	lncRNA	lncRNA	African
AC012560.2	PID1	AC012560.2;PID1	1	1	protein_coding	lncRNA	African
AC012574.1	PCM1	AC012574.1;PCM1	1	1	protein_coding	lncRNA	European
AC012574.1	SGCZ	AC012574.1;SGCZ	1	1	protein_coding	lncRNA	European
AC012574.2	PCM1	AC012574.2;PCM1	1	1	protein_coding	lncRNA	European
AC013275.1	OLA1	AC013275.1;OLA1	1	1	lncRNA	protein_coding	African
AC013287.1	ANK3	AC013287.1;ANK3	1	1	protein_coding	lncRNA	African
AC013287.1	JMJD1C	AC013287.1;JMJD1C	1	1	protein_coding	lncRNA	African
AC013287.1	SMC6	AC013287.1;SMC6	1	1	protein_coding	lncRNA	African
AC013394.1	CNTNAP2	AC013394.1;CNTNAP2	1	1	protein_coding	protein_coding	African
AC013437.1	ARHGAP15	AC013437.1;ARHGAP15	1	1	lncRNA	protein_coding	African
AC013470.2	AC095038.4	AC013470.2;AC095038.4	1	1	protein_coding	lncRNA	European
AC013472.1	LRPPRC	AC013472.1;LRPPRC	1	1	lncRNA	protein_coding	African
AC013644.1	LINC00968	AC013644.1;LINC00968	2	1	lncRNA	lncRNA	African
AC013652.1	LINC02694	AC013652.1;LINC02694	2	1	lncRNA	lncRNA	African
AC013762.1	ARNTL	AC013762.1;ARNTL	1	1	lncRNA	protein_coding	African
AC015522.1	AC060765.1	AC015522.1;AC060765.1	1	1	lncRNA	lncRNA	African
AC015522.1	AC060765.2	AC015522.1;AC060765.2	2	1	lncRNA	lncRNA	African
AC015522.1	ADCY8	AC015522.1;ADCY8	1	1	lncRNA	protein_coding	African
AC015631.1	AC093722.1	AC015631.1;AC093722.1	1	1	lncRNA	lncRNA	African
AC015631.1	AC115622.1	AC015631.1;AC115622.1	1	1	lncRNA	lncRNA	African
AC015631.1	LINC02172	AC015631.1;LINC02172	1	1	lncRNA	lncRNA	African
AC015631.1	LINC02462	AC015631.1;LINC02462	1	1	lncRNA	lncRNA	African
AC015687.1	C8orf34	AC015687.1;C8orf34	2	2	protein_coding	lncRNA	African,African
AC015687.1	CNBD1	AC015687.1;CNBD1	1	1	lncRNA	protein_coding	African
AC015687.1	NCOA2	AC015687.1;NCOA2	2	2	protein_coding	lncRNA	African,African
AC015909.5	AC023855.2	AC015909.5;AC023855.2	1	1	lncRNA	TEC	African
AC015909.5	HDAC5	AC015909.5;HDAC5	1	1	protein_coding	TEC	African
AC015923.1	TCAM1P	AC015923.1;TCAM1P	1	1	lncRNA	transcribed_unitary_pseudogene	African
AC015923.1	ZNF439	AC015923.1;ZNF439	1	1	lncRNA	protein_coding	African
AC015983.2	CADPS2	AC015983.2;CADPS2	1	1	lncRNA	protein_coding	African
AC015983.2	FYN	AC015983.2;FYN	1	1	protein_coding	lncRNA	African
AC015987.1	FRMD4A	AC015987.1;FRMD4A	1	1	lncRNA	protein_coding	African
AC016074.2	AC103853.1	AC016074.2;AC103853.1	1	1	lncRNA	lncRNA	African
AC016074.2	ATAD2	AC016074.2;ATAD2	1	1	protein_coding	lncRNA	African
AC016074.2	FAM135B	AC016074.2;FAM135B	1	1	lncRNA	protein_coding	African
AC016074.2	VPS13B	AC016074.2;VPS13B	1	1	protein_coding	lncRNA	African
AC016074.2	ZFPM2	AC016074.2;ZFPM2	2	1	protein_coding	lncRNA	African
AC016074.2	ZFPM2-AS1	AC016074.2;ZFPM2-AS1	2	1	lncRNA	lncRNA	African
AC016595.1	PLEKHG4B	AC016595.1;PLEKHG4B	1	1	protein_coding	lncRNA	African
AC016597.2	KIAA0556	AC016597.2;KIAA0556	2	1	protein_coding	lncRNA	African
AC016629.3	MZF1	AC016629.3;MZF1	1	1	protein_coding	lncRNA	African
AC016629.3	MZF1-AS1	AC016629.3;MZF1-AS1	1	1	lncRNA	lncRNA	African
AC016642.1	DEUP1	AC016642.1;DEUP1	1	1	lncRNA	protein_coding	African
AC016687.2	AC016687.3	AC016687.2;AC016687.3	3	2	lncRNA	lncRNA	African,African
AC016687.2	TTC28	AC016687.2;TTC28	1	1	lncRNA	protein_coding	European
AC016687.3	TTC28	AC016687.3;TTC28	1	1	lncRNA	protein_coding	European
AC016705.2	TMED3	AC016705.2;TMED3	1	1	protein_coding	lncRNA	European
AC016710.2	AC079793.1	AC016710.2;AC079793.1	1	1	lncRNA	lncRNA	African
AC016710.2	ARHGAP15	AC016710.2;ARHGAP15	1	1	lncRNA	protein_coding	African
AC016766.1	CSRNP3	AC016766.1;CSRNP3	1	1	lncRNA	protein_coding	European
AC016766.1	LINC01473	AC016766.1;LINC01473	1	1	lncRNA	lncRNA	African
AC016766.1	TACR1	AC016766.1;TACR1	1	1	protein_coding	lncRNA	European
AC016766.1	XRCC5	AC016766.1;XRCC5	1	1	lncRNA	protein_coding	African
AC016769.6	ZNF282	AC016769.6;ZNF282	1	1	lncRNA	protein_coding	European
AC016822.1	PCDH15	AC016822.1;PCDH15	7	4	lncRNA	protein_coding	African,African,African,African
AC016831.1	COG5	AC016831.1;COG5	1	1	protein_coding	lncRNA	European
AC016831.6	BRAF	AC016831.6;BRAF	1	1	lncRNA	protein_coding	African
AC016831.6	COG5	AC016831.6;COG5	1	1	protein_coding	lncRNA	European
AC016831.6	EXOC4	AC016831.6;EXOC4	1	1	lncRNA	protein_coding	African
AC016831.6	GSTK1	AC016831.6;GSTK1	1	1	lncRNA	protein_coding	European
AC016831.6	JAZF1	AC016831.6;JAZF1	1	1	protein_coding	lncRNA	European
AC016831.6	KMT2C	AC016831.6;KMT2C	1	1	lncRNA	protein_coding	European
AC016831.6	PRIM2	AC016831.6;PRIM2	1	1	protein_coding	lncRNA	African
AC016831.6	PUS7	AC016831.6;PUS7	1	1	protein_coding	lncRNA	European
AC016831.6	UGT1A8	AC016831.6;UGT1A8	1	1	protein_coding	lncRNA	African
AC016877.1	STK3	AC016877.1;STK3	1	1	protein_coding	lncRNA	African
AC016885.1	PI15	AC016885.1;PI15	1	1	protein_coding	lncRNA	African
AC016912.1	NRXN1	AC016912.1;NRXN1	1	1	lncRNA	protein_coding	African
AC017037.5	AC084740.1	AC017037.5;AC084740.1	3	2	lncRNA	lncRNA	African,African
AC017083.3	PNO1	AC017083.3;PNO1	2	1	protein_coding	protein_coding	European
AC017091.1	ADGRL3	AC017091.1;ADGRL3	1	1	lncRNA	protein_coding	African
AC017091.1	FUT9	AC017091.1;FUT9	1	1	lncRNA	protein_coding	African
AC017091.1	LINC02429	AC017091.1;LINC02429	1	1	lncRNA	lncRNA	African
AC017091.1	LINC02619	AC017091.1;LINC02619	1	1	lncRNA	lncRNA	African
AC017101.1	AC093865.1	AC017101.1;AC093865.1	1	1	lncRNA	lncRNA	European
AC018359.1	AC123023.1	AC018359.1;AC123023.1	1	1	lncRNA	lncRNA	African
AC018359.1	LINC01811	AC018359.1;LINC01811	1	1	lncRNA	lncRNA	African
AC018442.1	RGS22	AC018442.1;RGS22	1	1	processed_pseudogene	protein_coding	African
AC018511.2	CTNNA3	AC018511.2;CTNNA3	1	1	protein_coding	lncRNA	African
AC018511.2	LRRTM3	AC018511.2;LRRTM3	1	1	protein_coding	lncRNA	African
AC018512.1	SERF2	AC018512.1;SERF2	2	1	protein_coding	protein_coding	European
AC018630.2	C12orf4	AC018630.2;C12orf4	1	1	protein_coding	protein_coding	European
AC018630.2	RBM19	AC018630.2;RBM19	1	1	protein_coding	protein_coding	European
AC018637.1	N4BP1	AC018637.1;N4BP1	1	1	lncRNA	protein_coding	African
AC018637.1	ZNF423	AC018637.1;ZNF423	1	1	lncRNA	protein_coding	African
AC018647.1	TYW1	AC018647.1;TYW1	1	1	lncRNA	protein_coding	European
AC018680.1	AC073429.1	AC018680.1;AC073429.1	1	1	lncRNA	lncRNA	African
AC018680.1	AL357075.4	AC018680.1;AL357075.4	1	1	lncRNA	protein_coding	African
AC018680.1	IPCEF1	AC018680.1;IPCEF1	1	1	lncRNA	protein_coding	African
AC018680.1	LINC00499	AC018680.1;LINC00499	1	1	lncRNA	lncRNA	African
AC018680.1	LINC02269	AC018680.1;LINC02269	1	1	lncRNA	lncRNA	African
AC018709.1	IRF2	AC018709.1;IRF2	1	1	protein_coding	protein_coding	African
AC018709.1	LINC01060	AC018709.1;LINC01060	1	1	protein_coding	lncRNA	African
AC018731.1	AC104777.1	AC018731.1;AC104777.1	1	1	lncRNA	lncRNA	European
AC018754.1	AC114971.1	AC018754.1;AC114971.1	1	1	lncRNA	lncRNA	African
AC018754.1	EDIL3-DT	AC018754.1;EDIL3-DT	1	1	lncRNA	lncRNA	African
AC018754.1	LINC02144	AC018754.1;LINC02144	1	1	lncRNA	lncRNA	African
AC018754.1	LINC02488	AC018754.1;LINC02488	1	1	lncRNA	lncRNA	African
AC018754.1	SRFBP1	AC018754.1;SRFBP1	1	1	lncRNA	protein_coding	African
AC018755.5	ZNF613	AC018755.5;ZNF613	1	1	lncRNA	protein_coding	African
AC019080.1	NFE2L2	AC019080.1;NFE2L2	6	3	lncRNA	protein_coding	European,African,African
AC019117.2	SNX13	AC019117.2;SNX13	1	1	lncRNA	protein_coding	African
AC019117.2	TBXAS1	AC019117.2;TBXAS1	1	1	lncRNA	protein_coding	European
AC019117.4	SLC26A5	AC019117.4;SLC26A5	1	1	protein_coding	protein_coding	European
AC019131.1	MTTP	AC019131.1;MTTP	1	1	lncRNA	protein_coding	African
AC019131.1	TRPC3	AC019131.1;TRPC3	1	1	lncRNA	protein_coding	African
AC019155.2	CXCL13	AC019155.2;CXCL13	1	1	protein_coding	lncRNA	African
AC019155.2	POT1-AS1	AC019155.2;POT1-AS1	3	1	lncRNA	lncRNA	African
AC019197.1	COBLL1	AC019197.1;COBLL1	1	1	protein_coding	lncRNA	African
AC019197.1	SCN2A	AC019197.1;SCN2A	1	1	lncRNA	protein_coding	African
AC019197.1	SCN3A	AC019197.1;SCN3A	2	1	protein_coding	lncRNA	European
AC019197.1	SLC38A11	AC019197.1;SLC38A11	3	2	protein_coding	lncRNA	African,African
AC019205.1	AL365232.1	AC019205.1;AL365232.1	1	1	protein_coding	lncRNA	African
AC019211.1	KCNE4	AC019211.1;KCNE4	1	1	lncRNA	protein_coding	African
AC019330.1	AC020584.1	AC019330.1;AC020584.1	1	1	lncRNA	lncRNA	African
AC019330.1	DNAH7	AC019330.1;DNAH7	1	1	protein_coding	lncRNA	African
AC020551.1	AC078881.1	AC020551.1;AC078881.1	1	1	lncRNA	lncRNA	African
AC020551.1	AC129807.1	AC020551.1;AC129807.1	1	1	lncRNA	lncRNA	African
AC020558.6	ATPAF2	AC020558.6;ATPAF2	1	1	lncRNA	protein_coding	African
AC020584.1	PDE1A	AC020584.1;PDE1A	1	1	protein_coding	lncRNA	African
AC020611.2	GNS	AC020611.2;GNS	1	1	lncRNA	protein_coding	African
AC020637.1	AC084816.1	AC020637.1;AC084816.1	1	1	lncRNA	lncRNA	African
AC020637.1	AC087235.2	AC020637.1;AC087235.2	1	1	lncRNA	lncRNA	African
AC020637.1	ENDOU	AC020637.1;ENDOU	1	1	protein_coding	lncRNA	African
AC020663.5	PIGQ	AC020663.5;PIGQ	1	1	protein_coding	lncRNA	African
AC020663.5	Z98883.1	AC020663.5;Z98883.1	1	1	lncRNA	lncRNA	African
AC020704.1	LINC02253	AC020704.1;LINC02253	2	1	lncRNA	lncRNA	European
AC020907.1	HPN-AS1	AC020907.1;HPN-AS1	2	1	lncRNA	lncRNA	African
AC021074.3	ATR	AC021074.3;ATR	1	1	protein_coding	lncRNA	African
AC021086.1	AC091987.1	AC021086.1;AC091987.1	1	1	lncRNA	lncRNA	European
AC021086.1	AC099520.1	AC021086.1;AC099520.1	1	1	lncRNA	lncRNA	European
AC021086.1	ARRDC3-AS1	AC021086.1;ARRDC3-AS1	2	1	lncRNA	lncRNA	European
AC021088.1	DIAPH1	AC021088.1;DIAPH1	1	1	lncRNA	protein_coding	African
AC021134.1	AC023136.1	AC021134.1;AC023136.1	1	1	lncRNA	lncRNA	African
AC021134.1	AC093849.4	AC021134.1;AC093849.4	1	1	lncRNA	lncRNA	European
AC021134.1	FSTL5	AC021134.1;FSTL5	2	1	protein_coding	lncRNA	African
AC021134.1	SCRG1	AC021134.1;SCRG1	1	1	lncRNA	protein_coding	European
AC021134.2	AC023136.1	AC021134.2;AC023136.1	1	1	lncRNA	lncRNA	African
AC021134.2	AC093849.4	AC021134.2;AC093849.4	1	1	lncRNA	lncRNA	European
AC021134.2	FSTL5	AC021134.2;FSTL5	1	1	protein_coding	lncRNA	African
AC021134.2	SCRG1	AC021134.2;SCRG1	1	1	lncRNA	protein_coding	European
AC021351.1	TESMIN	AC021351.1;TESMIN	1	1	protein_coding	lncRNA	African
AC021393.1	LINC01301	AC021393.1;LINC01301	1	1	lncRNA	lncRNA	African
AC021393.1	ZFPM2	AC021393.1;ZFPM2	1	1	lncRNA	protein_coding	African
AC021517.1	ERG	AC021517.1;ERG	1	1	lncRNA	protein_coding	European
AC021517.1	TMPRSS2	AC021517.1;TMPRSS2	1	1	lncRNA	protein_coding	European
AC021660.3	AC021660.4	AC021660.3;AC021660.4	1	1	lncRNA	protein_coding	European
AC021678.2	ATP6V1H	AC021678.2;ATP6V1H	1	1	lncRNA	protein_coding	European
AC021678.2	LZTS1	AC021678.2;LZTS1	1	1	protein_coding	lncRNA	European
AC021678.2	LZTS1-AS1	AC021678.2;LZTS1-AS1	1	1	lncRNA	lncRNA	European
AC021678.2	MYSM1	AC021678.2;MYSM1	1	1	protein_coding	lncRNA	European
AC021733.4	PPFIA4	AC021733.4;PPFIA4	1	1	protein_coding	lncRNA	African
AC021752.1	LDB3	AC021752.1;LDB3	1	1	protein_coding	lncRNA	European
AC021752.1	RNLS	AC021752.1;RNLS	1	1	protein_coding	lncRNA	European
AC021851.2	ZNF804A	AC021851.2;ZNF804A	1	1	lncRNA	protein_coding	African
AC022023.2	C10orf91	AC022023.2;C10orf91	1	1	lncRNA	lncRNA	European
AC022023.2	EPHA1-AS1	AC022023.2;EPHA1-AS1	1	1	lncRNA	lncRNA	European
AC022023.2	INPP5A	AC022023.2;INPP5A	1	1	lncRNA	protein_coding	European
AC022031.2	AC244502.1	AC022031.2;AC244502.1	1	1	lncRNA	lncRNA	European
AC022031.2	VTI1A	AC022031.2;VTI1A	1	1	protein_coding	lncRNA	European
AC022031.2	WDR7	AC022031.2;WDR7	1	1	lncRNA	protein_coding	European
AC022031.2	ZNF518A	AC022031.2;ZNF518A	1	1	protein_coding	lncRNA	European
AC022075.1	DERA	AC022075.1;DERA	1	1	lncRNA	protein_coding	African
AC022126.1	CKMT2-AS1	AC022126.1;CKMT2-AS1	1	1	lncRNA	lncRNA	European
AC022126.1	RASGRF2	AC022126.1;RASGRF2	1	1	lncRNA	protein_coding	European
AC022140.1	AC099499.1	AC022140.1;AC099499.1	1	1	lncRNA	lncRNA	African
AC022140.1	AL355672.1	AC022140.1;AL355672.1	1	1	lncRNA	lncRNA	African
AC022140.1	LINC02211	AC022140.1;LINC02211	1	1	lncRNA	lncRNA	African
AC022150.4	PRKCE	AC022150.4;PRKCE	1	1	protein_coding	lncRNA	European
AC022154.1	MAMSTR	AC022154.1;MAMSTR	1	1	lncRNA	protein_coding	African
AC022182.1	AC113143.3	AC022182.1;AC113143.3	1	1	lncRNA	lncRNA	African
AC022325.2	AC097518.2	AC022325.2;AC097518.2	1	1	lncRNA	lncRNA	African
AC022325.2	GALNTL6	AC022325.2;GALNTL6	1	1	protein_coding	lncRNA	African
AC022335.1	ZSWIM8	AC022335.1;ZSWIM8	1	1	protein_coding	protein_coding	European
AC022414.1	ESM1	AC022414.1;ESM1	1	1	protein_coding	protein_coding	European
AC022414.1	IL6ST	AC022414.1;IL6ST	1	1	protein_coding	protein_coding	European
AC022414.1	LINC01006	AC022414.1;LINC01006	1	1	protein_coding	lncRNA	European
AC022433.1	LINC00382	AC022433.1;LINC00382	1	1	lncRNA	lncRNA	African
AC022509.1	EEF2	AC022509.1;EEF2	1	1	lncRNA	protein_coding	African
AC022509.2	EEF2	AC022509.2;EEF2	1	1	lncRNA	protein_coding	African
AC022509.5	MRPS35	AC022509.5;MRPS35	2	1	lncRNA	protein_coding	African
AC022523.1	TXNRD1	AC022523.1;TXNRD1	1	1	protein_coding	lncRNA	African
AC022523.3	TXNRD1	AC022523.3;TXNRD1	1	1	protein_coding	lncRNA	African
AC022540.1	CFAP70	AC022540.1;CFAP70	1	1	protein_coding	lncRNA	African
AC022679.2	XKR4	AC022679.2;XKR4	3	1	protein_coding	lncRNA	European
AC022733.1	PRKDC	AC022733.1;PRKDC	1	1	lncRNA	protein_coding	African
AC022748.2	AC113208.4	AC022748.2;AC113208.4	1	1	transcribed_unitary_pseudogene	transcribed_unprocessed_pseudogene	African
AC022748.2	AC113208.6	AC022748.2;AC113208.6	1	1	lncRNA	transcribed_unprocessed_pseudogene	African
AC022784.1	KIF20B	AC022784.1;KIF20B	1	1	lncRNA	protein_coding	European
AC022826.2	JPH1	AC022826.2;JPH1	1	1	protein_coding	protein_coding	African
AC022826.2	LY96	AC022826.2;LY96	1	1	protein_coding	protein_coding	African
AC022826.2	NIPAL2	AC022826.2;NIPAL2	1	1	protein_coding	protein_coding	African
AC022858.1	C8orf34	AC022858.1;C8orf34	1	1	protein_coding	lncRNA	African
AC023034.1	DNAH9	AC023034.1;DNAH9	1	1	lncRNA	protein_coding	African
AC023055.1	AC122685.1	AC023055.1;AC122685.1	1	1	lncRNA	protein_coding	European
AC023300.2	CCDC33	AC023300.2;CCDC33	1	1	lncRNA	protein_coding	African
AC023503.1	CADM2	AC023503.1;CADM2	1	1	lncRNA	protein_coding	African
AC023590.1	AC091163.2	AC023590.1;AC091163.2	1	1	lncRNA	lncRNA	African
AC023590.1	SAMD12	AC023590.1;SAMD12	1	1	lncRNA	protein_coding	African
AC023790.2	RNF139	AC023790.2;RNF139	1	1	protein_coding	lncRNA	African
AC023790.2	TESPA1	AC023790.2;TESPA1	1	1	lncRNA	protein_coding	European
AC023794.3	PDE1B	AC023794.3;PDE1B	1	1	lncRNA	protein_coding	African
AC023906.5	MAPK6	AC023906.5;MAPK6	1	1	protein_coding	lncRNA	African
AC024084.2	COL1A2	AC024084.2;COL1A2	1	1	protein_coding	lncRNA	European
AC024085.1	NRCAM	AC024085.1;NRCAM	1	1	protein_coding	processed_pseudogene	African
AC024132.4	LINC02261	AC024132.4;LINC02261	1	1	lncRNA	lncRNA	African
AC024145.1	AC092747.4	AC024145.1;AC092747.4	1	1	lncRNA	lncRNA	African
AC024145.1	ITPR2	AC024145.1;ITPR2	2	1	protein_coding	lncRNA	African
AC024145.1	MED21	AC024145.1;MED21	1	1	lncRNA	protein_coding	African
AC024145.1	PDZRN4	AC024145.1;PDZRN4	1	1	lncRNA	protein_coding	African
AC024145.1	PLEKHA8P1	AC024145.1;PLEKHA8P1	1	1	lncRNA	transcribed_processed_pseudogene	African
AC024382.1	CASC8	AC024382.1;CASC8	1	1	lncRNA	lncRNA	African
AC024405.2	LGR4	AC024405.2;LGR4	1	1	protein_coding	transcribed_unprocessed_pseudogene	European
AC024598.1	SOCS6	AC024598.1;SOCS6	1	1	lncRNA	protein_coding	African
AC024598.1	ZNF385D	AC024598.1;ZNF385D	1	1	protein_coding	lncRNA	African
AC024610.2	SIPA1L2	AC024610.2;SIPA1L2	1	1	protein_coding	lncRNA	European
AC024901.1	CDKN1B	AC024901.1;CDKN1B	1	1	protein_coding	lncRNA	African
AC024901.1	LDHB	AC024901.1;LDHB	2	1	lncRNA	polymorphic_pseudogene	African
AC024901.1	NOS1	AC024901.1;NOS1	1	1	lncRNA	protein_coding	European
AC024901.1	PTPRM	AC024901.1;PTPRM	1	1	lncRNA	protein_coding	African
AC024901.1	RALBP1	AC024901.1;RALBP1	1	1	lncRNA	protein_coding	African
AC024958.1	PIWIL2	AC024958.1;PIWIL2	1	1	protein_coding	lncRNA	African
AC025034.1	MGAT4C	AC025034.1;MGAT4C	1	1	protein_coding	lncRNA	African
AC025164.2	KIF9-AS1	AC025164.2;KIF9-AS1	1	1	lncRNA	lncRNA	African
AC025165.2	AC026333.3	AC025165.2;AC026333.3	1	1	lncRNA	lncRNA	European
AC025165.2	HCAR2	AC025165.2;HCAR2	1	1	lncRNA	protein_coding	European
AC025165.2	WBP11	AC025165.2;WBP11	1	1	protein_coding	lncRNA	European
AC025180.1	AC092042.3	AC025180.1;AC092042.3	1	1	protein_coding	lncRNA	African
AC025180.1	AC099329.1	AC025180.1;AC099329.1	1	1	lncRNA	lncRNA	African
AC025180.1	AC099329.2	AC025180.1;AC099329.2	1	1	lncRNA	lncRNA	African
AC025180.1	ACKR2	AC025180.1;ACKR2	1	1	protein_coding	lncRNA	African
AC025180.1	KRBOX1	AC025180.1;KRBOX1	1	1	protein_coding	lncRNA	African
AC025283.2	DLGAP2	AC025283.2;DLGAP2	1	1	protein_coding	protein_coding	European
AC025283.2	DLGAP2-AS1	AC025283.2;DLGAP2-AS1	1	1	lncRNA	protein_coding	European
AC025287.1	SOGA1	AC025287.1;SOGA1	1	1	lncRNA	protein_coding	European
AC025470.2	LINC02147	AC025470.2;LINC02147	1	1	lncRNA	lncRNA	African
AC025470.2	LINC02208	AC025470.2;LINC02208	1	1	lncRNA	lncRNA	African
AC025470.2	VPS29	AC025470.2;VPS29	1	1	lncRNA	protein_coding	African
AC025470.2	YTHDC2	AC025470.2;YTHDC2	1	1	lncRNA	protein_coding	African
AC025508.1	RSPO2	AC025508.1;RSPO2	2	1	protein_coding	lncRNA	European
AC025539.1	AC097515.1	AC025539.1;AC097515.1	1	1	lncRNA	lncRNA	African
AC025569.1	NTN4	AC025569.1;NTN4	1	1	lncRNA	protein_coding	European
AC025569.1	PTPRB	AC025569.1;PTPRB	2	1	protein_coding	lncRNA	African
AC025580.2	EMC7	AC025580.2;EMC7	1	1	protein_coding	lncRNA	European
AC025580.2	PARP11	AC025580.2;PARP11	2	1	protein_coding	lncRNA	European
AC025580.2	SORD2P	AC025580.2;SORD2P	1	1	transcribed_unprocessed_pseudogene	lncRNA	European
AC025810.1	BRD7	AC025810.1;BRD7	1	1	protein_coding	lncRNA	African
AC025871.2	MAP2K1	AC025871.2;MAP2K1	1	1	lncRNA	protein_coding	African
AC025887.2	WBP11P1	AC025887.2;WBP11P1	2	1	lncRNA	transcribed_processed_pseudogene	African
AC026108.1	C12orf42	AC026108.1;C12orf42	1	1	lncRNA	protein_coding	African
AC026116.1	AC067751.1	AC026116.1;AC067751.1	1	1	lncRNA	lncRNA	African
AC026316.4	CPNE4	AC026316.4;CPNE4	1	1	protein_coding	protein_coding	African
AC026320.3	FGF12	AC026320.3;FGF12	1	1	lncRNA	protein_coding	African
AC026333.3	OS9	AC026333.3;OS9	1	1	protein_coding	lncRNA	European
AC026341.1	GSK3B	AC026341.1;GSK3B	1	1	lncRNA	protein_coding	African
AC026341.1	LGI2	AC026341.1;LGI2	1	1	lncRNA	protein_coding	African
AC026341.1	LSAMP	AC026341.1;LSAMP	1	1	lncRNA	protein_coding	African
AC026341.1	ZBTB20	AC026341.1;ZBTB20	1	1	protein_coding	lncRNA	African
AC026369.2	MS4A6A	AC026369.2;MS4A6A	1	1	protein_coding	lncRNA	African
AC026371.1	UVSSA	AC026371.1;UVSSA	1	1	protein_coding	unprocessed_pseudogene	European
AC026391.1	BICC1	AC026391.1;BICC1	1	1	protein_coding	lncRNA	African
AC026433.1	SLIT3	AC026433.1;SLIT3	1	1	lncRNA	protein_coding	African
AC026461.1	NUP93	AC026461.1;NUP93	1	1	lncRNA	protein_coding	African
AC026620.2	MYO1D	AC026620.2;MYO1D	1	1	lncRNA	protein_coding	African
AC026620.2	RASGEF1B	AC026620.2;RASGEF1B	3	1	protein_coding	lncRNA	African
AC026689.1	TENM2	AC026689.1;TENM2	2	1	protein_coding	lncRNA	African
AC026704.1	FAM216A	AC026704.1;FAM216A	1	1	lncRNA	protein_coding	African
AC026704.1	IL31RA	AC026704.1;IL31RA	1	1	lncRNA	protein_coding	African
AC026780.1	RNF180	AC026780.1;RNF180	1	1	protein_coding	lncRNA	African
AC026786.1	ZNF268	AC026786.1;ZNF268	2	1	protein_coding	protein_coding	European
AC026992.2	DRAIC	AC026992.2;DRAIC	1	1	lncRNA	lncRNA	African
AC027329.1	SLCO6A1	AC027329.1;SLCO6A1	1	1	lncRNA	protein_coding	European
AC027601.6	FMOD	AC027601.6;FMOD	2	1	protein_coding	lncRNA	African
AC027601.6	PPFIA4	AC027601.6;PPFIA4	1	1	protein_coding	lncRNA	African
AC027613.1	ANK2	AC027613.1;ANK2	1	1	protein_coding	transcribed_processed_pseudogene	African
AC027613.1	NDST3	AC027613.1;NDST3	1	1	transcribed_processed_pseudogene	protein_coding	African
AC027613.1	NDST4	AC027613.1;NDST4	1	1	protein_coding	transcribed_processed_pseudogene	European
AC027613.1	PRSS12	AC027613.1;PRSS12	1	1	transcribed_processed_pseudogene	protein_coding	European
AC027613.1	SNHG8	AC027613.1;SNHG8	1	1	transcribed_processed_pseudogene	lncRNA	European
AC027644.4	AUTS2	AC027644.4;AUTS2	1	1	protein_coding	protein_coding	African
AC027644.4	TMEM243	AC027644.4;TMEM243	1	1	protein_coding	protein_coding	European
AC027763.2	ALOX12-AS1	AC027763.2;ALOX12-AS1	2	1	lncRNA	lncRNA	European
AC034102.2	AC122685.1	AC034102.2;AC122685.1	1	1	lncRNA	protein_coding	African
AC034102.4	AC122685.1	AC034102.4;AC122685.1	1	1	lncRNA	lncRNA	African
AC034114.2	RAD51B	AC034114.2;RAD51B	1	1	lncRNA	protein_coding	European
AC034114.2	SH3BGRL2	AC034114.2;SH3BGRL2	1	1	protein_coding	lncRNA	European
AC034154.1	IL21-AS1	AC034154.1;IL21-AS1	1	1	lncRNA	lncRNA	African
AC034154.1	METAP1	AC034154.1;METAP1	1	1	lncRNA	protein_coding	African
AC034154.1	PKN2-AS1	AC034154.1;PKN2-AS1	1	1	lncRNA	lncRNA	African
AC034205.2	ATP10B	AC034205.2;ATP10B	1	1	transcribed_unprocessed_pseudogene	protein_coding	African
AC034205.2	LINC01470	AC034205.2;LINC01470	1	1	transcribed_unprocessed_pseudogene	lncRNA	African
AC034228.2	FNIP1	AC034228.2;FNIP1	1	1	protein_coding	lncRNA	African
AC034228.3	FNIP1	AC034228.3;FNIP1	1	1	protein_coding	protein_coding	African
AC034228.3	NEK1	AC034228.3;NEK1	1	1	protein_coding	protein_coding	African
AC034238.3	DDX4	AC034238.3;DDX4	1	1	lncRNA	protein_coding	European
AC034238.3	ESM1	AC034238.3;ESM1	1	1	protein_coding	lncRNA	European
AC034238.3	SLC38A9	AC034238.3;SLC38A9	1	1	lncRNA	protein_coding	European
AC034244.3	BAG3	AC034244.3;BAG3	1	1	processed_pseudogene	protein_coding	African
AC034268.2	BCAS3	AC034268.2;BCAS3	2	1	lncRNA	protein_coding	European
AC034268.2	STXBP4	AC034268.2;STXBP4	1	1	lncRNA	protein_coding	African
AC036108.1	IGF1R	AC036108.1;IGF1R	1	1	protein_coding	lncRNA	African
AC037450.1	AC062004.1	AC037450.1;AC062004.1	2	1	lncRNA	lncRNA	African
AC037450.1	AC100801.1	AC037450.1;AC100801.1	1	1	lncRNA	lncRNA	African
AC037486.1	CNTN4	AC037486.1;CNTN4	1	1	protein_coding	lncRNA	African
AC044893.1	EXT1	AC044893.1;EXT1	1	1	lncRNA	protein_coding	African
AC046134.2	CCDC14	AC046134.2;CCDC14	1	1	protein_coding	lncRNA	African
AC046134.2	CEP70	AC046134.2;CEP70	1	1	protein_coding	lncRNA	African
AC046134.2	DZIP1L	AC046134.2;DZIP1L	1	1	protein_coding	lncRNA	African
AC046134.2	NMNAT3	AC046134.2;NMNAT3	2	1	lncRNA	protein_coding	African
AC046195.1	AC090983.2	AC046195.1;AC090983.2	1	1	lncRNA	lncRNA	African
AC046195.1	PCAT1	AC046195.1;PCAT1	1	1	lncRNA	lncRNA	African
AC046195.1	PWRN1	AC046195.1;PWRN1	1	1	lncRNA	lncRNA	African
AC046195.1	TRAPPC9	AC046195.1;TRAPPC9	1	1	lncRNA	protein_coding	African
AC046195.1	ZFAT	AC046195.1;ZFAT	1	1	protein_coding	lncRNA	African
AC046195.2	AC090983.2	AC046195.2;AC090983.2	1	1	lncRNA	lncRNA	African
AC046195.2	PCAT1	AC046195.2;PCAT1	1	1	lncRNA	lncRNA	African
AC046195.2	PWRN1	AC046195.2;PWRN1	1	1	lncRNA	lncRNA	African
AC046195.2	TRAPPC9	AC046195.2;TRAPPC9	1	1	lncRNA	protein_coding	African
AC051619.10	KCNMA1	AC051619.10;KCNMA1	1	1	protein_coding	lncRNA	African
AC051619.4	AL050404.1	AC051619.4;AL050404.1	1	1	lncRNA	lncRNA	African
AC051619.4	FAM21EP	AC051619.4;FAM21EP	1	1	transcribed_unprocessed_pseudogene	lncRNA	African
AC051619.4	KCNG1	AC051619.4;KCNG1	1	1	lncRNA	protein_coding	African
AC051619.4	WAPL	AC051619.4;WAPL	1	1	protein_coding	lncRNA	African
AC053513.1	AC084816.1	AC053513.1;AC084816.1	1	1	lncRNA	lncRNA	African
AC053527.2	JCHAIN	AC053527.2;JCHAIN	1	1	protein_coding	lncRNA	African
AC053527.2	SLC4A4	AC053527.2;SLC4A4	1	1	protein_coding	lncRNA	African
AC055860.1	GAS2	AC055860.1;GAS2	1	1	lncRNA	protein_coding	European
AC058822.1	FAM13A	AC058822.1;FAM13A	1	1	protein_coding	protein_coding	African
AC058822.1	KIT	AC058822.1;KIT	1	1	protein_coding	protein_coding	African
AC058822.1	SEL1L3	AC058822.1;SEL1L3	1	1	protein_coding	protein_coding	African
AC058822.1	SEPSECS	AC058822.1;SEPSECS	1	1	protein_coding	protein_coding	African
AC060765.1	AC060765.2	AC060765.1;AC060765.2	3	2	lncRNA	lncRNA	African,African
AC060765.2	GPR19	AC060765.2;GPR19	1	1	lncRNA	protein_coding	African
AC060765.2	LINC01935	AC060765.2;LINC01935	1	1	lncRNA	lncRNA	African
AC060765.2	OSGIN2	AC060765.2;OSGIN2	1	1	lncRNA	protein_coding	African
AC060765.2	RALYL	AC060765.2;RALYL	1	1	lncRNA	protein_coding	African
AC060765.2	TMEM182	AC060765.2;TMEM182	1	1	protein_coding	lncRNA	African
AC060780.1	MAP2K6	AC060780.1;MAP2K6	1	1	lncRNA	protein_coding	African
AC060809.1	DNAH9	AC060809.1;DNAH9	1	1	lncRNA	protein_coding	African
AC061708.1	PHACTR2	AC061708.1;PHACTR2	1	1	lncRNA	protein_coding	African
AC061708.1	SETX	AC061708.1;SETX	1	1	lncRNA	protein_coding	European
AC061708.1	TBL1XR1	AC061708.1;TBL1XR1	1	1	lncRNA	protein_coding	European
AC061958.1	KCNH8	AC061958.1;KCNH8	3	2	lncRNA	protein_coding	European,African
AC063919.2	OPCML	AC063919.2;OPCML	1	1	lncRNA	protein_coding	European
AC063944.1	DUBR	AC063944.1;DUBR	2	1	lncRNA	lncRNA	European
AC063952.1	AC079781.5	AC063952.1;AC079781.5	1	1	transcribed_unitary_pseudogene	lncRNA	European
AC063952.1	ASNS	AC063952.1;ASNS	1	1	transcribed_unitary_pseudogene	protein_coding	European
AC063965.2	RNLS	AC063965.2;RNLS	1	1	lncRNA	protein_coding	European
AC063979.2	HK1	AC063979.2;HK1	1	1	lncRNA	protein_coding	European
AC064807.1	CSMD3	AC064807.1;CSMD3	1	1	lncRNA	protein_coding	European
AC064834.1	AC090204.1	AC064834.1;AC090204.1	1	1	lncRNA	lncRNA	African
AC064875.1	NUP210L	AC064875.1;NUP210L	2	1	protein_coding	lncRNA	African
AC066595.2	CHL1-AS2	AC066595.2;CHL1-AS2	1	1	lncRNA	lncRNA	Admixed
AC067750.1	ATAD1	AC067750.1;ATAD1	1	1	lncRNA	protein_coding	African
AC067751.1	AL157838.1	AC067751.1;AL157838.1	1	1	lncRNA	lncRNA	African
AC067852.1	FAM76A	AC067852.1;FAM76A	1	1	protein_coding	lncRNA	African
AC067852.2	FAM76A	AC067852.2;FAM76A	1	1	protein_coding	lncRNA	African
AC067930.4	DYNC1I1	AC067930.4;DYNC1I1	2	1	protein_coding	lncRNA	African
AC068057.4	PANTR1	AC068057.4;PANTR1	1	1	lncRNA	lncRNA	European
AC068205.2	ALX4	AC068205.2;ALX4	1	1	lncRNA	protein_coding	African
AC068282.1	MAP3K2	AC068282.1;MAP3K2	2	1	protein_coding	lncRNA	African
AC068533.4	DGKB	AC068533.4;DGKB	1	1	protein_coding	protein_coding	European
AC068580.4	CTSD	AC068580.4;CTSD	2	1	protein_coding	protein_coding	African
AC068633.1	AC069410.1	AC068633.1;AC069410.1	1	1	lncRNA	lncRNA	African
AC068633.1	C3orf67	AC068633.1;C3orf67	1	1	protein_coding	lncRNA	African
AC068633.1	C3orf67-AS1	AC068633.1;C3orf67-AS1	1	1	lncRNA	lncRNA	African
AC068633.1	GSK3B	AC068633.1;GSK3B	1	1	lncRNA	protein_coding	African
AC068633.1	IGSF11	AC068633.1;IGSF11	1	1	lncRNA	protein_coding	African
AC068633.1	LINC02045	AC068633.1;LINC02045	1	1	lncRNA	lncRNA	African
AC068633.1	LSAMP	AC068633.1;LSAMP	1	1	protein_coding	lncRNA	African
AC068722.1	PPP2R2A	AC068722.1;PPP2R2A	1	1	protein_coding	lncRNA	African
AC068733.1	STIM1	AC068733.1;STIM1	1	1	protein_coding	lncRNA	African
AC068759.1	ATG7	AC068759.1;ATG7	1	1	protein_coding	lncRNA	African
AC068759.1	TBL1XR1	AC068759.1;TBL1XR1	1	1	lncRNA	protein_coding	African
AC068759.1	VGLL4	AC068759.1;VGLL4	1	1	protein_coding	lncRNA	African
AC068787.2	LINC00907	AC068787.2;LINC00907	1	1	lncRNA	lncRNA	European
AC068790.8	VPS37B	AC068790.8;VPS37B	1	1	protein_coding	lncRNA	African
AC068946.1	NHEJ1	AC068946.1;NHEJ1	2	1	protein_coding	protein_coding	African
AC068946.1	TUBA4A	AC068946.1;TUBA4A	1	1	protein_coding	protein_coding	African
AC068946.1	TUBA4B	AC068946.1;TUBA4B	1	1	protein_coding	protein_coding	African
AC068985.2	ENOX1	AC068985.2;ENOX1	1	1	lncRNA	protein_coding	African
AC068985.2	NAALADL2	AC068985.2;NAALADL2	1	1	lncRNA	protein_coding	African
AC068989.1	ANXA10	AC068989.1;ANXA10	1	1	protein_coding	lncRNA	African
AC069133.1	KCNB2	AC069133.1;KCNB2	1	1	lncRNA	protein_coding	African
AC069228.1	PPFIA2	AC069228.1;PPFIA2	2	1	lncRNA	protein_coding	European
AC069257.4	PCYT1A	AC069257.4;PCYT1A	2	1	protein_coding	protein_coding	African
AC069272.1	ARHGAP10	AC069272.1;ARHGAP10	1	1	protein_coding	lncRNA	African
AC069288.1	AC079336.5	AC069288.1;AC079336.5	1	1	protein_coding	lncRNA	African
AC069288.1	CARD11	AC069288.1;CARD11	1	1	protein_coding	protein_coding	African
AC069288.1	EXTL3	AC069288.1;EXTL3	1	1	protein_coding	protein_coding	African
AC069288.1	GPHN	AC069288.1;GPHN	1	1	protein_coding	protein_coding	African
AC069288.1	MAD1L1	AC069288.1;MAD1L1	2	1	protein_coding	protein_coding	African
AC069288.1	MYO1D	AC069288.1;MYO1D	1	1	protein_coding	protein_coding	African
AC069288.1	TTYH3	AC069288.1;TTYH3	1	1	protein_coding	protein_coding	African
AC069368.1	AL137782.1	AC069368.1;AL137782.1	1	1	lncRNA	protein_coding	European
AC069368.1	LMO7	AC069368.1;LMO7	1	1	protein_coding	protein_coding	European
AC069410.1	CPB1	AC069410.1;CPB1	1	1	lncRNA	protein_coding	African
AC069410.1	LINC02046	AC069410.1;LINC02046	1	1	lncRNA	lncRNA	African
AC069410.1	ZBTB20	AC069410.1;ZBTB20	1	1	protein_coding	lncRNA	African
AC069410.1	ZIC1	AC069410.1;ZIC1	1	1	protein_coding	lncRNA	African
AC069437.1	ANKS1B	AC069437.1;ANKS1B	2	1	protein_coding	lncRNA	African
AC069549.2	NEBL	AC069549.2;NEBL	1	1	lncRNA	protein_coding	African
AC073091.3	AC109466.1	AC073091.3;AC109466.1	1	1	lncRNA	lncRNA	African
AC073091.4	AC109466.1	AC073091.4;AC109466.1	1	1	lncRNA	lncRNA	African
AC073114.1	EPDR1	AC073114.1;EPDR1	1	1	protein_coding	lncRNA	European
AC073114.1	NME8	AC073114.1;NME8	1	1	protein_coding	lncRNA	European
AC073172.1	LIN28B-AS1	AC073172.1;LIN28B-AS1	1	1	lncRNA	lncRNA	African
AC073176.2	NPFFR1	AC073176.2;NPFFR1	1	1	protein_coding	lncRNA	African
AC073225.1	FRMPD4	AC073225.1;FRMPD4	2	1	lncRNA	protein_coding	European
AC073236.1	MTERF1	AC073236.1;MTERF1	1	1	protein_coding	lncRNA	African
AC073320.2	USP2-AS1	AC073320.2;USP2-AS1	1	1	lncRNA	lncRNA	African
AC073332.1	ATXN1L	AC073332.1;ATXN1L	1	1	lncRNA	protein_coding	African
AC073332.1	HDAC9	AC073332.1;HDAC9	1	1	lncRNA	protein_coding	European
AC073332.1	IST1	AC073332.1;IST1	1	1	lncRNA	protein_coding	African
AC073332.1	LINC01162	AC073332.1;LINC01162	1	1	lncRNA	lncRNA	European
AC073359.2	AC092691.1	AC073359.2;AC092691.1	1	1	lncRNA	lncRNA	African
AC073365.1	CCDC50	AC073365.1;CCDC50	2	1	protein_coding	lncRNA	European
AC073475.1	TBCK	AC073475.1;TBCK	1	1	protein_coding	lncRNA	African
AC073475.1	WDR59	AC073475.1;WDR59	1	1	lncRNA	protein_coding	African
AC073508.2	SH3BP1	AC073508.2;SH3BP1	1	1	protein_coding	protein_coding	African
AC073508.2	Z83844.2	AC073508.2;Z83844.2	1	1	protein_coding	lncRNA	African
AC073508.2	Z83844.3	AC073508.2;Z83844.3	1	1	protein_coding	protein_coding	African
AC073569.2	CSRP2	AC073569.2;CSRP2	1	1	protein_coding	lncRNA	African
AC073896.1	AC073896.4	AC073896.1;AC073896.4	1	1	lncRNA	protein_coding	African
AC073896.1	SMARCC2	AC073896.1;SMARCC2	1	1	protein_coding	protein_coding	African
AC073896.1	WSCD2	AC073896.1;WSCD2	1	1	protein_coding	protein_coding	European
AC073896.2	AC073896.4	AC073896.2;AC073896.4	1	1	lncRNA	lncRNA	African
AC073896.2	SMARCC2	AC073896.2;SMARCC2	1	1	protein_coding	lncRNA	African
AC073896.4	AL591463.1	AC073896.4;AL591463.1	1	1	lncRNA	lncRNA	African
AC073968.2	ADCY1	AC073968.2;ADCY1	1	1	lncRNA	protein_coding	African
AC073968.2	GRM8	AC073968.2;GRM8	1	1	lncRNA	protein_coding	European
AC073987.1	AL445584.2	AC073987.1;AL445584.2	1	1	lncRNA	lncRNA	European
AC073987.1	NXPH2	AC073987.1;NXPH2	1	1	lncRNA	protein_coding	African
AC074091.2	BABAM2	AC074091.2;BABAM2	1	1	lncRNA	protein_coding	African
AC074091.2	DPYSL5	AC074091.2;DPYSL5	1	1	protein_coding	lncRNA	African
AC076968.1	AC093459.1	AC076968.1;AC093459.1	1	1	lncRNA	lncRNA	African
AC076968.1	OSMR-AS1	AC076968.1;OSMR-AS1	1	1	lncRNA	lncRNA	African
AC076968.2	AC093459.1	AC076968.2;AC093459.1	1	1	lncRNA	lncRNA	African
AC076968.2	HULC	AC076968.2;HULC	1	1	lncRNA	lncRNA	African
AC076968.2	OSMR-AS1	AC076968.2;OSMR-AS1	1	1	lncRNA	lncRNA	African
AC078828.1	CMSS1	AC078828.1;CMSS1	1	1	lncRNA	protein_coding	African
AC078828.1	FILIP1L	AC078828.1;FILIP1L	1	1	lncRNA	protein_coding	African
AC078881.1	AC097518.2	AC078881.1;AC097518.2	2	2	lncRNA	lncRNA	African,African
AC078881.1	AGA	AC078881.1;AGA	1	1	protein_coding	lncRNA	African
AC078881.1	ENPEP	AC078881.1;ENPEP	1	1	protein_coding	lncRNA	African
AC078881.1	FSTL5	AC078881.1;FSTL5	1	1	protein_coding	lncRNA	African
AC078881.1	LINC00907	AC078881.1;LINC00907	1	1	lncRNA	lncRNA	African
AC078881.1	LINC01098	AC078881.1;LINC01098	2	2	lncRNA	lncRNA	African,African
AC078881.1	LINC02509	AC078881.1;LINC02509	1	1	lncRNA	lncRNA	African
AC078923.1	ARID2	AC078923.1;ARID2	1	1	protein_coding	lncRNA	African
AC078925.1	FOLH1B	AC078925.1;FOLH1B	1	1	transcribed_unprocessed_pseudogene	lncRNA	European
AC078950.1	BCL2L14	AC078950.1;BCL2L14	1	1	lncRNA	protein_coding	African
AC078962.5	RBM19	AC078962.5;RBM19	1	1	lncRNA	protein_coding	European
AC078980.1	DPPA2	AC078980.1;DPPA2	1	1	protein_coding	lncRNA	African
AC078980.1	IQCB1	AC078980.1;IQCB1	1	1	lncRNA	protein_coding	African
AC078980.1	LINC00882	AC078980.1;LINC00882	1	1	lncRNA	lncRNA	African
AC078980.1	TBL1XR1	AC078980.1;TBL1XR1	1	1	lncRNA	protein_coding	African
AC079052.1	LINC00907	AC079052.1;LINC00907	1	1	lncRNA	lncRNA	African
AC079089.2	SBSPON	AC079089.2;SBSPON	1	1	processed_pseudogene	protein_coding	African
AC079160.1	BOC	AC079160.1;BOC	1	1	protein_coding	lncRNA	African
AC079163.2	TMEM132B	AC079163.2;TMEM132B	1	1	lncRNA	protein_coding	African
AC079298.3	LINC00290	AC079298.3;LINC00290	1	1	lncRNA	lncRNA	African
AC079313.1	ATP5MC2	AC079313.1;ATP5MC2	1	1	protein_coding	lncRNA	African
AC079313.2	ATP5MC2	AC079313.2;ATP5MC2	1	1	protein_coding	lncRNA	African
AC079313.2	TRHDE	AC079313.2;TRHDE	1	1	lncRNA	protein_coding	African
AC079313.2	TRHDE-AS1	AC079313.2;TRHDE-AS1	1	1	lncRNA	lncRNA	African
AC079336.5	GPHN	AC079336.5;GPHN	1	1	protein_coding	lncRNA	African
AC079336.5	MAD1L1	AC079336.5;MAD1L1	1	1	protein_coding	lncRNA	African
AC079336.5	SLC38A6	AC079336.5;SLC38A6	1	1	protein_coding	lncRNA	African
AC079380.1	GALNTL6	AC079380.1;GALNTL6	1	1	lncRNA	protein_coding	African
AC079380.1	LINC02462	AC079380.1;LINC02462	2	2	lncRNA	lncRNA	European,African
AC079385.1	ACACB	AC079385.1;ACACB	1	1	lncRNA	protein_coding	European
AC079385.1	ACTR6	AC079385.1;ACTR6	1	1	protein_coding	lncRNA	European
AC079385.1	CRY1	AC079385.1;CRY1	1	1	lncRNA	protein_coding	African
AC079385.1	DEPDC4	AC079385.1;DEPDC4	1	1	protein_coding	lncRNA	European
AC079385.1	SLC4A8	AC079385.1;SLC4A8	1	1	protein_coding	lncRNA	European
AC079385.3	CRY1	AC079385.3;CRY1	1	1	lncRNA	protein_coding	African
AC079447.1	FBXL17	AC079447.1;FBXL17	1	1	protein_coding	protein_coding	European
AC079447.1	TSGA10	AC079447.1;TSGA10	1	1	protein_coding	protein_coding	African
AC079594.2	ACBD5	AC079594.2;ACBD5	1	1	protein_coding	protein_coding	European
AC079594.2	PROS1	AC079594.2;PROS1	1	1	protein_coding	protein_coding	European
AC079594.2	SMC4	AC079594.2;SMC4	2	1	protein_coding	protein_coding	African
AC079600.3	NCOR1	AC079600.3;NCOR1	1	1	lncRNA	protein_coding	African
AC079772.1	EMCN	AC079772.1;EMCN	1	1	lncRNA	protein_coding	European
AC079772.1	PCDH7	AC079772.1;PCDH7	1	1	protein_coding	lncRNA	African
AC079781.5	ASNS	AC079781.5;ASNS	1	1	protein_coding	lncRNA	European
AC079793.1	ARHGAP15	AC079793.1;ARHGAP15	4	2	protein_coding	lncRNA	African,African
AC079793.1	KYNU	AC079793.1;KYNU	1	1	protein_coding	lncRNA	African
AC079841.2	GSK3B	AC079841.2;GSK3B	1	1	protein_coding	lncRNA	European
AC079841.2	RYR2	AC079841.2;RYR2	1	1	protein_coding	lncRNA	African
AC079906.1	MUC19	AC079906.1;MUC19	1	1	protein_coding	lncRNA	African
AC079907.2	AL133493.1	AC079907.2;AL133493.1	1	1	lncRNA	lncRNA	European
AC080013.1	FANCD2	AC080013.1;FANCD2	1	1	protein_coding	lncRNA	European
AC080068.1	DNAH11	AC080068.1;DNAH11	1	1	lncRNA	protein_coding	African
AC080080.1	DNAH11	AC080080.1;DNAH11	1	1	TEC	protein_coding	European
AC080132.1	AC108467.1	AC080132.1;AC108467.1	1	1	lncRNA	lncRNA	African
AC080132.1	ATP8A1	AC080132.1;ATP8A1	1	1	protein_coding	lncRNA	African
AC083795.2	LINC02428	AC083795.2;LINC02428	1	1	lncRNA	lncRNA	African
AC083836.1	CLPX	AC083836.1;CLPX	1	1	lncRNA	protein_coding	African
AC083837.1	CLVS1	AC083837.1;CLVS1	1	1	protein_coding	lncRNA	African
AC083837.1	KCNQ3	AC083837.1;KCNQ3	1	1	lncRNA	protein_coding	African
AC083906.3	AC084816.1	AC083906.3;AC084816.1	1	1	lncRNA	lncRNA	European
AC083923.1	PCAT1	AC083923.1;PCAT1	2	1	lncRNA	processed_pseudogene	African
AC084116.2	NSMCE2	AC084116.2;NSMCE2	1	1	protein_coding	lncRNA	African
AC084357.2	CACNA1E	AC084357.2;CACNA1E	1	1	protein_coding	lncRNA	African
AC084816.1	C1S	AC084816.1;C1S	1	1	protein_coding	lncRNA	African
AC084816.1	IGF2R	AC084816.1;IGF2R	2	1	protein_coding	lncRNA	European
AC084816.1	LINC02388	AC084816.1;LINC02388	1	1	lncRNA	lncRNA	African
AC084816.1	ZC3H18	AC084816.1;ZC3H18	1	1	lncRNA	protein_coding	African
AC087235.2	LINC02388	AC087235.2;LINC02388	1	1	lncRNA	lncRNA	African
AC087428.1	BHLHE40-AS1	AC087428.1;BHLHE40-AS1	1	1	lncRNA	lncRNA	African
AC087477.2	FAM184B	AC087477.2;FAM184B	1	1	protein_coding	lncRNA	African
AC087477.2	MED28	AC087477.2;MED28	1	1	protein_coding	lncRNA	African
AC087490.1	LINC02346	AC087490.1;LINC02346	1	1	lncRNA	lncRNA	African
AC087490.1	PWRN1	AC087490.1;PWRN1	1	1	lncRNA	lncRNA	African
AC087521.2	ALX4	AC087521.2;ALX4	1	1	lncRNA	protein_coding	African
AC087533.1	POMK	AC087533.1;POMK	1	1	lncRNA	protein_coding	African
AC087627.1	MIR2052HG	AC087627.1;MIR2052HG	1	1	lncRNA	lncRNA	European
AC087627.1	RALYL	AC087627.1;RALYL	1	1	lncRNA	protein_coding	African
AC087627.1	SAMD12-AS1	AC087627.1;SAMD12-AS1	2	1	lncRNA	lncRNA	African
AC087633.2	AC090983.2	AC087633.2;AC090983.2	1	1	lncRNA	transcribed_processed_pseudogene	African
AC087633.2	PWRN1	AC087633.2;PWRN1	1	1	lncRNA	transcribed_processed_pseudogene	African
AC087639.2	C6orf58	AC087639.2;C6orf58	1	1	protein_coding	lncRNA	African
AC087672.2	SAMD12-AS1	AC087672.2;SAMD12-AS1	1	1	lncRNA	lncRNA	African
AC087863.2	SRRM4	AC087863.2;SRRM4	1	1	lncRNA	protein_coding	African
AC089987.1	SEMA3E	AC089987.1;SEMA3E	1	1	protein_coding	transcribed_processed_pseudogene	African
AC090001.1	CFAP54	AC090001.1;CFAP54	1	1	lncRNA	protein_coding	African
AC090015.1	MSRB3	AC090015.1;MSRB3	1	1	protein_coding	lncRNA	European
AC090015.1	TMEM117	AC090015.1;TMEM117	2	1	protein_coding	lncRNA	African
AC090114.3	WASL	AC090114.3;WASL	1	1	protein_coding	unprocessed_pseudogene	African
AC090155.1	SNTG1	AC090155.1;SNTG1	1	1	lncRNA	protein_coding	African
AC090197.1	ZNRF3	AC090197.1;ZNRF3	1	1	lncRNA	protein_coding	European
AC090198.1	HELZ	AC090198.1;HELZ	1	1	lncRNA	protein_coding	African
AC090358.1	CDH7	AC090358.1;CDH7	1	1	lncRNA	protein_coding	European
AC090502.2	TMEM117	AC090502.2;TMEM117	1	1	protein_coding	lncRNA	African
AC090517.4	FAM81A	AC090517.4;FAM81A	1	1	protein_coding	protein_coding	African
AC090517.4	ZNF280D	AC090517.4;ZNF280D	2	1	protein_coding	protein_coding	African
AC090517.5	FAM81A	AC090517.5;FAM81A	1	1	lncRNA	protein_coding	African
AC090527.3	SHF	AC090527.3;SHF	1	1	protein_coding	protein_coding	Admixed
AC090527.3	SQOR	AC090527.3;SQOR	2	1	protein_coding	protein_coding	European
AC090527.3	WDYHV1	AC090527.3;WDYHV1	1	1	protein_coding	protein_coding	European
AC090572.3	AF117829.1	AC090572.3;AF117829.1	1	1	lncRNA	lncRNA	African
AC090572.3	RIPK2	AC090572.3;RIPK2	1	1	lncRNA	protein_coding	African
AC090577.1	ST3GAL1	AC090577.1;ST3GAL1	1	1	lncRNA	protein_coding	African
AC090578.1	LINC00534	AC090578.1;LINC00534	1	1	lncRNA	lncRNA	African
AC090578.1	MMP16	AC090578.1;MMP16	2	1	protein_coding	lncRNA	European
AC090617.4	NOP53	AC090617.4;NOP53	1	1	lncRNA	protein_coding	African
AC090617.4	ZNF594	AC090617.4;ZNF594	1	1	lncRNA	protein_coding	African
AC090630.1	GLRA3	AC090630.1;GLRA3	1	1	protein_coding	lncRNA	African
AC090630.1	PDZRN4	AC090630.1;PDZRN4	1	1	protein_coding	lncRNA	African
AC090720.1	LRRC4C	AC090720.1;LRRC4C	3	2	transcribed_processed_pseudogene	protein_coding	African,African
AC090720.1	THYN1	AC090720.1;THYN1	1	1	transcribed_processed_pseudogene	protein_coding	African
AC090791.1	AC110058.1	AC090791.1;AC110058.1	1	1	lncRNA	lncRNA	European
AC090791.1	LINC02742	AC090791.1;LINC02742	1	1	lncRNA	lncRNA	African
AC090791.1	LINC02755	AC090791.1;LINC02755	1	1	lncRNA	lncRNA	European
AC090791.1	THEM7P	AC090791.1;THEM7P	1	1	lncRNA	transcribed_unitary_pseudogene	European
AC090809.1	SFRP1	AC090809.1;SFRP1	1	1	lncRNA	protein_coding	African
AC090809.1	TBCK	AC090809.1;TBCK	1	1	protein_coding	lncRNA	African
AC090907.2	TPD52	AC090907.2;TPD52	1	1	protein_coding	lncRNA	African
AC090912.1	PRKAG2	AC090912.1;PRKAG2	1	1	protein_coding	lncRNA	African
AC090936.1	CDH2	AC090936.1;CDH2	1	1	lncRNA	protein_coding	African
AC090983.2	AC135983.3	AC090983.2;AC135983.3	1	1	lncRNA	transcribed_processed_pseudogene	African
AC090993.1	AL031123.1	AC090993.1;AL031123.1	1	1	lncRNA	lncRNA	African
AC090993.1	AQP4-AS1	AC090993.1;AQP4-AS1	1	1	lncRNA	lncRNA	African
AC090993.1	CHST9	AC090993.1;CHST9	1	1	lncRNA	protein_coding	African
AC090993.1	NDUFA9	AC090993.1;NDUFA9	1	1	lncRNA	protein_coding	African
AC090993.1	OSGIN2	AC090993.1;OSGIN2	1	1	lncRNA	protein_coding	African
AC090994.1	STAU2	AC090994.1;STAU2	1	1	protein_coding	lncRNA	African
AC091076.1	FAM189A2	AC091076.1;FAM189A2	1	1	unprocessed_pseudogene	protein_coding	European
AC091096.1	RUNX1T1	AC091096.1;RUNX1T1	1	1	protein_coding	lncRNA	African
AC091151.2	ERG	AC091151.2;ERG	1	1	lncRNA	protein_coding	European
AC091151.2	TMPRSS2	AC091151.2;TMPRSS2	1	1	lncRNA	protein_coding	European
AC091163.2	SAMD12	AC091163.2;SAMD12	1	1	lncRNA	protein_coding	African
AC091167.6	C8orf74	AC091167.6;C8orf74	1	1	protein_coding	protein_coding	African
AC091167.6	RP1L1	AC091167.6;RP1L1	1	1	protein_coding	protein_coding	African
AC091180.3	TNRC6C	AC091180.3;TNRC6C	1	1	lncRNA	protein_coding	Admixed
AC091212.1	CADM2	AC091212.1;CADM2	1	1	protein_coding	lncRNA	African
AC091212.1	ZPLD1	AC091212.1;ZPLD1	1	1	lncRNA	protein_coding	African
AC091551.1	GSTO2	AC091551.1;GSTO2	1	1	protein_coding	protein_coding	European
AC091576.1	AC113137.1	AC091576.1;AC113137.1	1	1	lncRNA	lncRNA	African
AC091691.3	AL133318.1	AC091691.3;AL133318.1	1	1	lncRNA	lncRNA	African
AC091691.3	FOXO1	AC091691.3;FOXO1	1	1	protein_coding	lncRNA	African
AC091812.1	DNAH11	AC091812.1;DNAH11	1	1	protein_coding	unprocessed_pseudogene	African
AC091812.1	SEPTIN14	AC091812.1;SEPTIN14	1	1	unprocessed_pseudogene	protein_coding	African
AC091819.1	ITSN2	AC091819.1;ITSN2	1	1	protein_coding	lncRNA	African
AC091838.1	AC091912.3	AC091838.1;AC091912.3	1	1	lncRNA	lncRNA	African
AC091912.3	DERA	AC091912.3;DERA	1	1	lncRNA	protein_coding	European
AC091912.3	LINC02112	AC091912.3;LINC02112	1	1	lncRNA	lncRNA	African
AC091973.1	AC109466.1	AC091973.1;AC109466.1	1	1	lncRNA	lncRNA	African
AC091987.1	AC099520.1	AC091987.1;AC099520.1	2	1	lncRNA	lncRNA	African
AC091987.1	AC113385.1	AC091987.1;AC113385.1	1	1	lncRNA	lncRNA	European
AC091987.1	ADGRV1	AC091987.1;ADGRV1	1	1	protein_coding	lncRNA	African
AC091987.1	PHACTR1	AC091987.1;PHACTR1	1	1	lncRNA	protein_coding	European
AC091987.1	PKN2-AS1	AC091987.1;PKN2-AS1	1	1	lncRNA	lncRNA	European
AC092042.3	FRMD4B	AC092042.3;FRMD4B	1	1	protein_coding	protein_coding	African
AC092078.2	GABRG3	AC092078.2;GABRG3	1	1	protein_coding	lncRNA	African
AC092078.2	GABRG3-AS1	AC092078.2;GABRG3-AS1	1	1	lncRNA	lncRNA	African
AC092110.1	FAM234B	AC092110.1;FAM234B	1	1	protein_coding	lncRNA	African
AC092110.1	NFASC	AC092110.1;NFASC	1	1	protein_coding	lncRNA	African
AC092110.1	VEGFC	AC092110.1;VEGFC	1	1	protein_coding	lncRNA	African
AC092111.3	GRIN2B	AC092111.3;GRIN2B	1	1	protein_coding	protein_coding	European
AC092118.1	AMFR	AC092118.1;AMFR	1	1	protein_coding	lncRNA	African
AC092131.1	AC138305.1	AC092131.1;AC138305.1	1	1	lncRNA	lncRNA	African
AC092131.1	LINGO2	AC092131.1;LINGO2	1	1	protein_coding	lncRNA	European
AC092153.1	BRS3	AC092153.1;BRS3	1	1	lncRNA	protein_coding	European
AC092275.1	SORCS2	AC092275.1;SORCS2	1	1	protein_coding	lncRNA	African
AC092329.3	ZNF724	AC092329.3;ZNF724	2	1	protein_coding	protein_coding	European
AC092338.3	AC105036.3	AC092338.3;AC105036.3	2	1	lncRNA	lncRNA	African
AC092338.3	PTPN9	AC092338.3;PTPN9	2	1	protein_coding	lncRNA	African
AC092343.1	PDE4D	AC092343.1;PDE4D	2	1	protein_coding	lncRNA	European
AC092422.1	RARB	AC092422.1;RARB	1	1	lncRNA	protein_coding	African
AC092422.1	THRB-AS1	AC092422.1;THRB-AS1	1	1	lncRNA	lncRNA	African
AC092447.1	SLC25A13	AC092447.1;SLC25A13	1	1	processed_pseudogene	protein_coding	European
AC092447.7	PDE1C	AC092447.7;PDE1C	1	1	protein_coding	transcribed_unprocessed_pseudogene	African
AC092587.1	FBXL17	AC092587.1;FBXL17	1	1	protein_coding	protein_coding	European
AC092650.1	NRXN1	AC092650.1;NRXN1	1	1	lncRNA	protein_coding	African
AC092652.1	ARHGAP15	AC092652.1;ARHGAP15	2	1	protein_coding	lncRNA	African
AC092652.1	GALNT13	AC092652.1;GALNT13	1	1	lncRNA	protein_coding	African
AC092666.1	PLXNA4	AC092666.1;PLXNA4	1	1	protein_coding	lncRNA	European
AC092691.1	CD96	AC092691.1;CD96	1	1	protein_coding	lncRNA	European
AC092691.1	DRD3	AC092691.1;DRD3	1	1	protein_coding	lncRNA	European
AC092691.1	LSAMP	AC092691.1;LSAMP	1	1	protein_coding	lncRNA	African
AC092691.1	PLCH1	AC092691.1;PLCH1	1	1	lncRNA	protein_coding	African
AC092691.3	LSAMP	AC092691.3;LSAMP	1	1	protein_coding	lncRNA	African
AC092747.4	ITPR2	AC092747.4;ITPR2	1	1	protein_coding	lncRNA	African
AC092802.2	BOLA1	AC092802.2;BOLA1	1	1	lncRNA	protein_coding	European
AC092802.2	TLCD4	AC092802.2;TLCD4	1	1	protein_coding	lncRNA	European
AC092802.2	TLCD4-RWDD3	AC092802.2;TLCD4-RWDD3	1	1	protein_coding	lncRNA	European
AC092802.4	TTLL7	AC092802.4;TTLL7	1	1	protein_coding	lncRNA	European
AC092828.1	PLEKHA5	AC092828.1;PLEKHA5	2	1	protein_coding	lncRNA	African
AC092839.1	ASB3	AC092839.1;ASB3	1	1	protein_coding	lncRNA	African
AC092844.1	PTH2R	AC092844.1;PTH2R	1	1	protein_coding	lncRNA	African
AC092894.1	CACNA2D1	AC092894.1;CACNA2D1	1	1	lncRNA	protein_coding	African
AC092916.1	TRIM59	AC092916.1;TRIM59	1	1	lncRNA	protein_coding	African
AC092957.1	GPR156	AC092957.1;GPR156	1	1	protein_coding	lncRNA	African
AC092957.1	LSAMP	AC092957.1;LSAMP	1	1	protein_coding	lncRNA	African
AC092957.1	STAG1	AC092957.1;STAG1	1	1	protein_coding	lncRNA	European
AC092957.1	TTC28	AC092957.1;TTC28	1	1	lncRNA	protein_coding	African
AC092958.1	CRYBG3	AC092958.1;CRYBG3	1	1	protein_coding	lncRNA	African
AC092969.1	SCN1A-AS1	AC092969.1;SCN1A-AS1	1	1	lncRNA	lncRNA	European
AC092969.1	SCN9A	AC092969.1;SCN9A	1	1	protein_coding	lncRNA	European
AC093012.1	ANKS1B	AC093012.1;ANKS1B	1	1	protein_coding	protein_coding	African
AC093152.1	TXK	AC093152.1;TXK	1	1	lncRNA	protein_coding	African
AC093206.1	AC114311.1	AC093206.1;AC114311.1	2	1	lncRNA	lncRNA	African
AC093298.2	MCTP1	AC093298.2;MCTP1	1	1	lncRNA	protein_coding	African
AC093330.1	MIR646HG	AC093330.1;MIR646HG	1	1	lncRNA	lncRNA	African
AC093423.2	AC093423.3	AC093423.2;AC093423.3	2	1	protein_coding	lncRNA	African
AC093423.2	LRRC8C	AC093423.2;LRRC8C	2	1	protein_coding	lncRNA	African
AC093423.3	LRRC8C	AC093423.3;LRRC8C	2	1	protein_coding	protein_coding	African
AC093423.3	ZNF326	AC093423.3;ZNF326	1	1	protein_coding	protein_coding	European
AC093459.1	OSMR-AS1	AC093459.1;OSMR-AS1	1	1	lncRNA	lncRNA	African
AC093515.1	UBALD1	AC093515.1;UBALD1	1	1	protein_coding	lncRNA	African
AC093523.2	AC106795.3	AC093523.2;AC106795.3	1	1	lncRNA	lncRNA	African
AC093523.2	CTNNA1	AC093523.2;CTNNA1	1	1	lncRNA	protein_coding	African
AC093534.2	AP3B1	AC093534.2;AP3B1	1	1	protein_coding	lncRNA	European
AC093534.2	PAIP1	AC093534.2;PAIP1	1	1	protein_coding	lncRNA	European
AC093722.1	AC096763.1	AC093722.1;AC096763.1	1	1	lncRNA	lncRNA	African
AC093725.2	ADAMTS3	AC093725.2;ADAMTS3	1	1	lncRNA	protein_coding	African
AC093725.2	MOB1B	AC093725.2;MOB1B	1	1	lncRNA	protein_coding	African
AC093752.1	NDST3	AC093752.1;NDST3	1	1	protein_coding	transcribed_unprocessed_pseudogene	African
AC093765.2	ALPK1	AC093765.2;ALPK1	1	1	protein_coding	lncRNA	African
AC093765.2	ANK2	AC093765.2;ANK2	1	1	protein_coding	lncRNA	African
AC093765.2	NDST3	AC093765.2;NDST3	1	1	lncRNA	protein_coding	African
AC093765.3	ALPK1	AC093765.3;ALPK1	1	1	protein_coding	lncRNA	African
AC093765.3	ANK2	AC093765.3;ANK2	1	1	protein_coding	lncRNA	African
AC093765.3	NDST3	AC093765.3;NDST3	1	1	lncRNA	protein_coding	African
AC093772.1	PDE5A	AC093772.1;PDE5A	1	1	protein_coding	lncRNA	African
AC093821.1	AC104664.1	AC093821.1;AC104664.1	1	1	lncRNA	lncRNA	European
AC093821.1	SPATA5	AC093821.1;SPATA5	1	1	protein_coding	lncRNA	European
AC093831.1	LINC02377	AC093831.1;LINC02377	1	1	lncRNA	lncRNA	African
AC093849.1	AC106895.2	AC093849.1;AC106895.2	1	1	lncRNA	lncRNA	African
AC093849.1	LINC02269	AC093849.1;LINC02269	1	1	lncRNA	lncRNA	African
AC093865.1	ERBB4	AC093865.1;ERBB4	1	1	protein_coding	lncRNA	African
AC093865.1	ITGAV	AC093865.1;ITGAV	1	1	protein_coding	lncRNA	European
AC093865.1	SOX5	AC093865.1;SOX5	1	1	lncRNA	protein_coding	African
AC093865.1	TMEM132D	AC093865.1;TMEM132D	2	1	lncRNA	protein_coding	African
AC093866.1	AC108516.2	AC093866.1;AC108516.2	1	1	lncRNA	lncRNA	European
AC093866.1	CCSER1	AC093866.1;CCSER1	2	2	lncRNA	protein_coding	African,African
AC093866.1	HSD17B11	AC093866.1;HSD17B11	1	1	protein_coding	lncRNA	European
AC093884.1	MGA	AC093884.1;MGA	1	1	protein_coding	protein_coding	African
AC093884.1	ROMO1	AC093884.1;ROMO1	1	1	protein_coding	protein_coding	African
AC093898.1	COPB1	AC093898.1;COPB1	1	1	lncRNA	protein_coding	African
AC093898.1	EIF2AK2	AC093898.1;EIF2AK2	1	1	protein_coding	lncRNA	African
AC093898.1	PLET1	AC093898.1;PLET1	1	1	lncRNA	protein_coding	African
AC093898.1	PTS	AC093898.1;PTS	1	1	lncRNA	protein_coding	African
AC093898.1	TAPT1-AS1	AC093898.1;TAPT1-AS1	1	1	lncRNA	lncRNA	African
AC093916.1	LINC01091	AC093916.1;LINC01091	1	1	lncRNA	lncRNA	African
AC095032.1	AGL	AC095032.1;AGL	1	1	protein_coding	lncRNA	African
AC095050.1	DENND11	AC095050.1;DENND11	1	1	lncRNA	protein_coding	African
AC095050.1	GALNTL6	AC095050.1;GALNTL6	1	1	protein_coding	lncRNA	African
AC096536.3	NDUFV3	AC096536.3;NDUFV3	1	1	lncRNA	protein_coding	African
AC096564.1	SEC24B	AC096564.1;SEC24B	1	1	lncRNA	protein_coding	African
AC096577.1	ARHGEF38	AC096577.1;ARHGEF38	2	1	lncRNA	protein_coding	European
AC096577.1	CXXC4-AS1	AC096577.1;CXXC4-AS1	1	1	lncRNA	lncRNA	African
AC096633.1	ZNF385D	AC096633.1;ZNF385D	1	1	processed_pseudogene	protein_coding	African
AC096669.1	LINC01789	AC096669.1;LINC01789	2	1	lncRNA	lncRNA	African
AC096711.2	AC115622.1	AC096711.2;AC115622.1	1	1	lncRNA	lncRNA	African
AC096751.1	LINC02269	AC096751.1;LINC02269	1	1	lncRNA	transcribed_processed_pseudogene	African
AC096751.2	LINC02269	AC096751.2;LINC02269	1	1	lncRNA	lncRNA	African
AC096751.2	SLC2A9	AC096751.2;SLC2A9	1	1	protein_coding	lncRNA	African
AC096861.2	GSK3B	AC096861.2;GSK3B	1	1	protein_coding	lncRNA	African
AC096887.1	RFT1	AC096887.1;RFT1	1	1	protein_coding	protein_coding	European
AC097104.1	GTF2IRD2B	AC097104.1;GTF2IRD2B	1	1	protein_coding	protein_coding	European
AC097459.1	EMCN	AC097459.1;EMCN	2	1	protein_coding	lncRNA	African
AC097462.3	FAM241A	AC097462.3;FAM241A	1	1	protein_coding	lncRNA	African
AC097462.3	LINC02511	AC097462.3;LINC02511	1	1	lncRNA	lncRNA	African
AC097462.3	RANBP6	AC097462.3;RANBP6	1	1	lncRNA	protein_coding	African
AC097462.3	STARD13	AC097462.3;STARD13	1	1	lncRNA	protein_coding	African
AC097467.3	AL162457.2	AC097467.3;AL162457.2	1	1	lncRNA	lncRNA	European
AC097467.3	CCDC80	AC097467.3;CCDC80	2	1	protein_coding	lncRNA	European
AC097467.3	CDH4	AC097467.3;CDH4	1	1	lncRNA	protein_coding	European
AC097478.4	CCSER1	AC097478.4;CCSER1	2	2	lncRNA	protein_coding	African,African
AC097480.1	MARCHF1	AC097480.1;MARCHF1	1	1	lncRNA	protein_coding	African
AC097499.2	CNTNAP5	AC097499.2;CNTNAP5	1	1	protein_coding	lncRNA	African
AC097499.2	DPP10	AC097499.2;DPP10	1	1	protein_coding	lncRNA	African
AC097512.1	KCNIP4	AC097512.1;KCNIP4	1	1	protein_coding	lncRNA	European
AC097515.1	PPAT	AC097515.1;PPAT	1	1	lncRNA	protein_coding	European
AC097518.2	GRID2	AC097518.2;GRID2	1	1	protein_coding	lncRNA	African
AC097518.2	LINC00907	AC097518.2;LINC00907	1	1	lncRNA	lncRNA	African
AC097518.2	RAPGEF2	AC097518.2;RAPGEF2	1	1	protein_coding	lncRNA	African
AC097518.2	WDR17	AC097518.2;WDR17	1	1	protein_coding	lncRNA	African
AC097522.2	BAHD1	AC097522.2;BAHD1	1	1	lncRNA	protein_coding	European
AC097522.2	FGGY	AC097522.2;FGGY	1	1	protein_coding	lncRNA	European
AC097522.2	LINC01618	AC097522.2;LINC01618	1	1	lncRNA	lncRNA	African
AC097523.2	BX284613.2	AC097523.2;BX284613.2	1	1	lncRNA	processed_pseudogene	African
AC097528.1	AC104664.1	AC097528.1;AC104664.1	1	1	lncRNA	lncRNA	African
AC097528.1	LARP1B	AC097528.1;LARP1B	1	1	lncRNA	protein_coding	European
AC097634.3	AL139815.1	AC097634.3;AL139815.1	1	1	lncRNA	lncRNA	European
AC097634.3	ARMC3	AC097634.3;ARMC3	1	1	lncRNA	protein_coding	European
AC097634.3	LINC00882	AC097634.3;LINC00882	1	1	lncRNA	lncRNA	Admixed
AC097634.3	SAMMSON	AC097634.3;SAMMSON	1	1	lncRNA	lncRNA	Admixed
AC097634.3	TAFA4	AC097634.3;TAFA4	2	1	protein_coding	lncRNA	Admixed
AC097634.4	AL133538.1	AC097634.4;AL133538.1	1	1	protein_coding	lncRNA	European
AC097634.4	AL139815.1	AC097634.4;AL139815.1	1	1	protein_coding	lncRNA	European
AC097634.4	ARMC3	AC097634.4;ARMC3	1	1	protein_coding	protein_coding	European
AC097634.4	EIF4E3	AC097634.4;EIF4E3	1	1	protein_coding	protein_coding	European
AC097634.4	FOXP1	AC097634.4;FOXP1	7	2	protein_coding	protein_coding	European,African
AC097634.4	GRIN3A	AC097634.4;GRIN3A	1	1	protein_coding	protein_coding	African
AC097634.4	KCNAB3	AC097634.4;KCNAB3	1	1	protein_coding	protein_coding	European
AC097634.4	LINC00882	AC097634.4;LINC00882	1	1	protein_coding	lncRNA	Admixed
AC097634.4	PACRG	AC097634.4;PACRG	1	1	protein_coding	protein_coding	European
AC097634.4	PACRG-AS2	AC097634.4;PACRG-AS2	1	1	protein_coding	lncRNA	European
AC097634.4	ROBO2	AC097634.4;ROBO2	1	1	protein_coding	protein_coding	European
AC097634.4	RYBP	AC097634.4;RYBP	1	1	protein_coding	protein_coding	African
AC097634.4	SAMMSON	AC097634.4;SAMMSON	1	1	lncRNA	protein_coding	Admixed
AC097634.4	SHQ1	AC097634.4;SHQ1	1	1	protein_coding	protein_coding	European
AC097634.4	TAFA4	AC097634.4;TAFA4	3	2	protein_coding	protein_coding	European,Admixed
AC098484.2	AC098484.4	AC098484.2;AC098484.4	1	1	lncRNA	lncRNA	African
AC098484.3	ZSWIM5	AC098484.3;ZSWIM5	1	1	protein_coding	protein_coding	African
AC098582.1	AFF1	AC098582.1;AFF1	1	1	protein_coding	protein_coding	African
AC098588.2	AC098588.3	AC098588.2;AC098588.3	1	1	lncRNA	protein_coding	African
AC098588.2	ANAPC10	AC098588.2;ANAPC10	3	2	protein_coding	protein_coding	European,African
AC098588.2	GAB1	AC098588.2;GAB1	1	1	protein_coding	protein_coding	European
AC098588.2	NR3C2	AC098588.2;NR3C2	1	1	protein_coding	protein_coding	African
AC098588.2	PRDM16	AC098588.2;PRDM16	1	1	protein_coding	protein_coding	African
AC098588.3	ANAPC10	AC098588.3;ANAPC10	1	1	lncRNA	protein_coding	African
AC098588.3	GAB1	AC098588.3;GAB1	1	1	protein_coding	lncRNA	European
AC098588.3	PRDM16	AC098588.3;PRDM16	1	1	protein_coding	lncRNA	African
AC098650.1	CMC1	AC098650.1;CMC1	1	1	protein_coding	protein_coding	African
AC098650.1	GIN1	AC098650.1;GIN1	1	1	protein_coding	protein_coding	African
AC098650.1	RBMS3	AC098650.1;RBMS3	12	3	protein_coding	protein_coding	African,African,African
AC098650.1	RBMS3-AS2	AC098650.1;RBMS3-AS2	4	1	protein_coding	lncRNA	African
AC098650.1	RBMS3-AS3	AC098650.1;RBMS3-AS3	3	2	protein_coding	lncRNA	African,African
AC098650.1	WWOX	AC098650.1;WWOX	1	1	protein_coding	protein_coding	European
AC098820.2	CHN1	AC098820.2;CHN1	1	1	protein_coding	lncRNA	African
AC098820.2	TTL	AC098820.2;TTL	1	1	protein_coding	lncRNA	African
AC098848.1	NEDD4L	AC098848.1;NEDD4L	1	1	lncRNA	protein_coding	African
AC099314.1	SMPD3	AC099314.1;SMPD3	1	1	protein_coding	lncRNA	European
AC099329.1	FRMD4B	AC099329.1;FRMD4B	1	1	lncRNA	protein_coding	African
AC099329.2	FRMD4B	AC099329.2;FRMD4B	1	1	lncRNA	protein_coding	African
AC099517.1	GABRP	AC099517.1;GABRP	1	1	lncRNA	protein_coding	African
AC099518.3	TFB1M	AC099518.3;TFB1M	1	1	protein_coding	lncRNA	European
AC099518.3	ZNF213-AS1	AC099518.3;ZNF213-AS1	1	1	lncRNA	lncRNA	European
AC099520.1	AC099520.2	AC099520.1;AC099520.2	1	1	lncRNA	lncRNA	European
AC099520.1	AC109492.1	AC099520.1;AC109492.1	1	1	lncRNA	lncRNA	African
AC099520.1	AC113385.1	AC099520.1;AC113385.1	1	1	lncRNA	lncRNA	European
AC099520.1	ADGRV1	AC099520.1;ADGRV1	1	1	protein_coding	lncRNA	African
AC099520.1	LINC02163	AC099520.1;LINC02163	2	1	lncRNA	lncRNA	African
AC099520.1	LUZP4	AC099520.1;LUZP4	1	1	lncRNA	protein_coding	African
AC099520.1	PHACTR1	AC099520.1;PHACTR1	1	1	lncRNA	protein_coding	European
AC099520.1	PKN2-AS1	AC099520.1;PKN2-AS1	1	1	lncRNA	lncRNA	European
AC099550.1	KPNA3	AC099550.1;KPNA3	1	1	lncRNA	protein_coding	African
AC099560.1	EIF1B-AS1	AC099560.1;EIF1B-AS1	1	1	lncRNA	lncRNA	African
AC099563.2	GFM1	AC099563.2;GFM1	1	1	lncRNA	protein_coding	European
AC099671.1	ADGRL4	AC099671.1;ADGRL4	1	1	protein_coding	lncRNA	African
AC099753.1	SGO1-AS1	AC099753.1;SGO1-AS1	2	1	lncRNA	lncRNA	African
AC099788.1	AGBL4	AC099788.1;AGBL4	1	1	lncRNA	protein_coding	African
AC099788.1	AGBL4-IT1	AC099788.1;AGBL4-IT1	1	1	lncRNA	lncRNA	African
AC099788.1	ANKRD36C	AC099788.1;ANKRD36C	1	1	lncRNA	protein_coding	African
AC099850.2	SKA2	AC099850.2;SKA2	2	1	protein_coding	lncRNA	African
AC100810.1	CTNNA1	AC100810.1;CTNNA1	1	1	protein_coding	lncRNA	European
AC100822.1	LINC00536	AC100822.1;LINC00536	1	1	lncRNA	lncRNA	African
AC100822.1	LNC-LBCS	AC100822.1;LNC-LBCS	1	1	lncRNA	lncRNA	African
AC102797.1	MIR4527HG	AC102797.1;MIR4527HG	2	1	lncRNA	lncRNA	African
AC102797.1	SKOR2	AC102797.1;SKOR2	1	1	protein_coding	lncRNA	African
AC102797.1	SLCO1B3-SLCO1B7	AC102797.1;SLCO1B3-SLCO1B7	1	1	protein_coding	lncRNA	African
AC103681.2	TSPAN18	AC103681.2;TSPAN18	1	1	protein_coding	lncRNA	African
AC103718.1	EXT1	AC103718.1;EXT1	1	1	protein_coding	lncRNA	African
AC103740.1	CKAP5	AC103740.1;CKAP5	1	1	protein_coding	lncRNA	European
AC103760.1	ATP6V0D2	AC103760.1;ATP6V0D2	1	1	protein_coding	lncRNA	African
AC103855.2	AMBRA1	AC103855.2;AMBRA1	1	1	lncRNA	protein_coding	African
AC104009.1	ZBTB16	AC104009.1;ZBTB16	1	1	lncRNA	protein_coding	African
AC104051.1	LRRTM4	AC104051.1;LRRTM4	1	1	protein_coding	lncRNA	African
AC104051.1	LRRTM4-AS1	AC104051.1;LRRTM4-AS1	1	1	lncRNA	lncRNA	African
AC104078.2	C4orf19	AC104078.2;C4orf19	1	1	lncRNA	protein_coding	African
AC104109.3	C8orf37-AS1	AC104109.3;C8orf37-AS1	2	1	protein_coding	lncRNA	European
AC104109.4	FAM153CP	AC104109.4;FAM153CP	1	1	lncRNA	lncRNA	African
AC104109.4	PLPP1	AC104109.4;PLPP1	1	1	protein_coding	lncRNA	African
AC104119.1	PRR16	AC104119.1;PRR16	1	1	lncRNA	protein_coding	European
AC104123.1	ARSK	AC104123.1;ARSK	1	1	protein_coding	lncRNA	African
AC104123.1	HAPLN1	AC104123.1;HAPLN1	1	1	protein_coding	lncRNA	African
AC104123.1	LINC02163	AC104123.1;LINC02163	1	1	lncRNA	lncRNA	African
AC104123.1	LIX1-AS1	AC104123.1;LIX1-AS1	1	1	lncRNA	lncRNA	European
AC104123.1	MCTP1	AC104123.1;MCTP1	1	1	protein_coding	lncRNA	African
AC104123.1	MGST2	AC104123.1;MGST2	1	1	protein_coding	lncRNA	African
AC104123.1	PCSK1	AC104123.1;PCSK1	2	1	lncRNA	protein_coding	European
AC104123.1	TMEM161B-AS1	AC104123.1;TMEM161B-AS1	1	1	lncRNA	lncRNA	African
AC104211.1	PTDSS1	AC104211.1;PTDSS1	1	1	lncRNA	protein_coding	African
AC104232.2	ASPH	AC104232.2;ASPH	1	1	protein_coding	lncRNA	European
AC104248.1	YTHDF3	AC104248.1;YTHDF3	1	1	protein_coding	lncRNA	African
AC104316.1	DERL1	AC104316.1;DERL1	2	1	protein_coding	lncRNA	African
AC104365.2	MALT1	AC104365.2;MALT1	8	3	lncRNA	protein_coding	European,African,African
AC104365.2	NEDD4L	AC104365.2;NEDD4L	3	2	protein_coding	lncRNA	African,African
AC104389.5	TENM2	AC104389.5;TENM2	1	1	protein_coding	protein_coding	African
AC104452.1	ITGA9	AC104452.1;ITGA9	1	1	protein_coding	protein_coding	African
AC104472.3	QRICH1	AC104472.3;QRICH1	1	1	protein_coding	protein_coding	African
AC104561.1	SH2D4A	AC104561.1;SH2D4A	1	1	protein_coding	lncRNA	African
AC104664.1	LINC02435	AC104664.1;LINC02435	1	1	lncRNA	lncRNA	European
AC104770.1	AGBL4	AC104770.1;AGBL4	1	1	protein_coding	lncRNA	European
AC104770.1	UBE2E2	AC104770.1;UBE2E2	1	1	protein_coding	lncRNA	European
AC104777.1	NCKAP1	AC104777.1;NCKAP1	1	1	lncRNA	protein_coding	African
AC105213.1	ZFAT	AC105213.1;ZFAT	1	1	protein_coding	lncRNA	European
AC105230.1	AF279873.3	AC105230.1;AF279873.3	1	1	lncRNA	lncRNA	African
AC105411.1	LINC01229	AC105411.1;LINC01229	1	1	lncRNA	lncRNA	African
AC105430.1	AC138627.1	AC105430.1;AC138627.1	1	1	lncRNA	lncRNA	African
AC105450.1	ASB3	AC105450.1;ASB3	2	1	lncRNA	protein_coding	African
AC105450.1	CHAC2	AC105450.1;CHAC2	1	1	lncRNA	protein_coding	African
AC105460.2	BDH2	AC105460.2;BDH2	1	1	protein_coding	lncRNA	African
AC105460.2	NWD2	AC105460.2;NWD2	1	1	protein_coding	lncRNA	African
AC105460.2	SLC9B2	AC105460.2;SLC9B2	1	1	protein_coding	lncRNA	African
AC105935.1	DOCK3	AC105935.1;DOCK3	1	1	lncRNA	protein_coding	African
AC105999.1	ZMAT4	AC105999.1;ZMAT4	1	1	lncRNA	protein_coding	European
AC106741.2	CNTNAP4	AC106741.2;CNTNAP4	2	1	protein_coding	protein_coding	African
AC106793.1	LINC00922	AC106793.1;LINC00922	1	1	lncRNA	lncRNA	African
AC106793.1	NUP93	AC106793.1;NUP93	1	1	protein_coding	lncRNA	African
AC106795.3	COL23A1	AC106795.3;COL23A1	1	1	lncRNA	protein_coding	African
AC106795.3	MACROH2A1	AC106795.3;MACROH2A1	1	1	protein_coding	lncRNA	African
AC106806.1	PRDM6	AC106806.1;PRDM6	1	1	processed_pseudogene	protein_coding	African
AC106895.2	GLRA3	AC106895.2;GLRA3	2	1	lncRNA	protein_coding	African
AC107068.2	NFXL1	AC107068.2;NFXL1	1	1	lncRNA	protein_coding	African
AC107204.1	ZPLD1	AC107204.1;ZPLD1	1	1	lncRNA	protein_coding	African
AC107208.1	LINC02336	AC107208.1;LINC02336	1	1	lncRNA	lncRNA	European
AC107223.1	FREM3	AC107223.1;FREM3	2	1	protein_coding	lncRNA	African
AC107223.1	GAB1	AC107223.1;GAB1	1	1	protein_coding	lncRNA	African
AC107398.2	ATP10D	AC107398.2;ATP10D	2	1	protein_coding	lncRNA	African
AC107398.4	AC107398.5	AC107398.4;AC107398.5	1	1	lncRNA	lncRNA	African
AC107398.4	GABRB1	AC107398.4;GABRB1	1	1	protein_coding	lncRNA	African
AC107398.4	KDM4C	AC107398.4;KDM4C	2	1	lncRNA	protein_coding	African
AC107398.4	TEC	AC107398.4;TEC	1	1	lncRNA	protein_coding	African
AC107871.1	THSD4	AC107871.1;THSD4	1	1	protein_coding	protein_coding	African
AC107959.4	CHMP7	AC107959.4;CHMP7	1	1	lncRNA	protein_coding	Admixed
AC107959.5	CHMP7	AC107959.5;CHMP7	1	1	protein_coding	protein_coding	Admixed
AC108010.1	WASL	AC108010.1;WASL	1	1	protein_coding	lncRNA	African
AC108047.1	C2orf88	AC108047.1;C2orf88	1	1	protein_coding	lncRNA	African
AC108047.1	NEMP2	AC108047.1;NEMP2	1	1	protein_coding	lncRNA	African
AC108136.1	HAS2	AC108136.1;HAS2	1	1	protein_coding	lncRNA	European
AC108156.1	TRIM2	AC108156.1;TRIM2	1	1	lncRNA	protein_coding	African
AC108169.1	GPR19	AC108169.1;GPR19	1	1	lncRNA	protein_coding	African
AC108517.1	AC108517.2	AC108517.1;AC108517.2	1	1	lncRNA	lncRNA	African
AC108690.1	EPHA6	AC108690.1;EPHA6	1	1	lncRNA	protein_coding	African
AC108690.1	ROBO2	AC108690.1;ROBO2	1	1	protein_coding	lncRNA	African
AC108721.1	ANO6	AC108721.1;ANO6	1	1	protein_coding	lncRNA	European
AC108721.2	ANO6	AC108721.2;ANO6	1	1	protein_coding	lncRNA	European
AC108734.4	CCDC39	AC108734.4;CCDC39	2	1	lncRNA	lncRNA	European
AC108734.4	SOX2-OT	AC108734.4;SOX2-OT	1	1	lncRNA	lncRNA	African
AC109349.1	CORIN	AC109349.1;CORIN	1	1	lncRNA	protein_coding	African
AC109454.3	ADGRL2	AC109454.3;ADGRL2	1	1	protein_coding	lncRNA	African
AC109454.3	HNRNPH1	AC109454.3;HNRNPH1	1	1	lncRNA	protein_coding	African
AC109462.1	AC136621.1	AC109462.1;AC136621.1	1	1	lncRNA	TEC	European
AC109462.1	SLC6A2	AC109462.1;SLC6A2	1	1	lncRNA	protein_coding	European
AC109466.1	AC110614.1	AC109466.1;AC110614.1	1	1	lncRNA	lncRNA	African
AC109466.1	ADAM19	AC109466.1;ADAM19	1	1	protein_coding	lncRNA	African
AC109466.1	ATP10B	AC109466.1;ATP10B	1	1	protein_coding	lncRNA	African
AC109466.1	EBF1	AC109466.1;EBF1	1	1	protein_coding	lncRNA	African
AC109466.1	GABRG2	AC109466.1;GABRG2	1	1	protein_coding	lncRNA	European
AC109466.1	LGR5	AC109466.1;LGR5	1	1	lncRNA	protein_coding	European
AC109466.1	RANBP17	AC109466.1;RANBP17	1	1	lncRNA	protein_coding	European
AC109466.1	TENM2	AC109466.1;TENM2	1	1	lncRNA	protein_coding	European
AC109583.1	AC109583.4	AC109583.1;AC109583.4	2	1	lncRNA	protein_coding	African
AC109587.1	FRMD4B	AC109587.1;FRMD4B	1	1	lncRNA	protein_coding	African
AC109635.4	CELF1	AC109635.4;CELF1	1	1	protein_coding	unprocessed_pseudogene	African
AC109927.1	ETFDH	AC109927.1;ETFDH	1	1	lncRNA	protein_coding	African
AC109927.1	FSTL5	AC109927.1;FSTL5	1	1	lncRNA	protein_coding	African
AC109927.1	PRMT9	AC109927.1;PRMT9	1	1	lncRNA	protein_coding	African
AC110058.1	THEM7P	AC110058.1;THEM7P	1	1	lncRNA	transcribed_unitary_pseudogene	European
AC110079.1	EXOSC9	AC110079.1;EXOSC9	1	1	transcribed_unprocessed_pseudogene	protein_coding	African
AC110491.2	EPHA6	AC110491.2;EPHA6	1	1	protein_coding	lncRNA	European
AC110491.2	NSUN3	AC110491.2;NSUN3	1	1	protein_coding	lncRNA	African
AC110614.1	EXOC6B	AC110614.1;EXOC6B	1	1	protein_coding	lncRNA	European
AC110760.1	CCNY	AC110760.1;CCNY	1	1	lncRNA	protein_coding	African
AC110794.1	CNTN1	AC110794.1;CNTN1	1	1	processed_pseudogene	protein_coding	African
AC110992.1	CDKL1	AC110992.1;CDKL1	1	1	lncRNA	protein_coding	African
AC110995.1	DCLK2	AC110995.1;DCLK2	1	1	protein_coding	lncRNA	African
AC111149.1	TATDN1	AC111149.1;TATDN1	1	1	lncRNA	protein_coding	African
AC112128.1	ITPR1	AC112128.1;ITPR1	1	1	protein_coding	protein_coding	African
AC112176.1	PLD5	AC112176.1;PLD5	2	1	protein_coding	lncRNA	European
AC112198.2	GPBP1	AC112198.2;GPBP1	1	1	unitary_pseudogene	protein_coding	African
AC112198.2	TBCA	AC112198.2;TBCA	1	1	unitary_pseudogene	protein_coding	African
AC112203.1	RGMB	AC112203.1;RGMB	1	1	processed_pseudogene	protein_coding	African
AC112206.2	ARHGEF28	AC112206.2;ARHGEF28	1	1	lncRNA	protein_coding	European
AC112206.2	HK1	AC112206.2;HK1	1	1	lncRNA	protein_coding	European
AC112206.2	PIK3R1	AC112206.2;PIK3R1	1	1	lncRNA	protein_coding	African
AC112481.2	AC138123.1	AC112481.2;AC138123.1	1	1	lncRNA	lncRNA	African
AC112481.2	EPYC	AC112481.2;EPYC	1	1	lncRNA	protein_coding	African
AC112493.1	AP2S1	AC112493.1;AP2S1	1	1	protein_coding	lncRNA	African
AC113137.1	PTEN	AC113137.1;PTEN	1	1	protein_coding	lncRNA	African
AC113167.1	COMMD10	AC113167.1;COMMD10	1	1	lncRNA	protein_coding	African
AC113208.4	CHRNB4	AC113208.4;CHRNB4	1	1	transcribed_unitary_pseudogene	protein_coding	African
AC113208.6	CHRNB4	AC113208.6;CHRNB4	1	1	lncRNA	protein_coding	African
AC113370.1	HAPLN1	AC113370.1;HAPLN1	1	1	lncRNA	protein_coding	African
AC113385.1	ARRDC3-AS1	AC113385.1;ARRDC3-AS1	2	1	lncRNA	lncRNA	European
AC113414.1	ADRA1B	AC113414.1;ADRA1B	1	1	protein_coding	lncRNA	African
AC113414.1	GABRG2	AC113414.1;GABRG2	2	1	protein_coding	lncRNA	European
AC113414.1	LINC01470	AC113414.1;LINC01470	1	1	lncRNA	lncRNA	African
AC113414.1	LINC01847	AC113414.1;LINC01847	1	1	lncRNA	lncRNA	African
AC113414.1	NKAIN3	AC113414.1;NKAIN3	1	1	lncRNA	protein_coding	African
AC113418.1	DLGAP2	AC113418.1;DLGAP2	1	1	lncRNA	protein_coding	African
AC113418.1	EIF2B3	AC113418.1;EIF2B3	1	1	protein_coding	lncRNA	European
AC113418.1	GPA33	AC113418.1;GPA33	1	1	protein_coding	lncRNA	European
AC113418.1	SNRPE	AC113418.1;SNRPE	1	1	protein_coding	lncRNA	European
AC114316.1	AC117528.1	AC114316.1;AC117528.1	1	1	lncRNA	lncRNA	African
AC114316.1	EPB41L4A	AC114316.1;EPB41L4A	1	1	lncRNA	protein_coding	African
AC114316.1	FAM172A	AC114316.1;FAM172A	1	1	lncRNA	protein_coding	African
AC114316.1	FER	AC114316.1;FER	1	1	lncRNA	protein_coding	African
AC114316.1	REEP5	AC114316.1;REEP5	1	1	lncRNA	protein_coding	African
AC114316.1	SRP19	AC114316.1;SRP19	1	1	lncRNA	protein_coding	African
AC114485.1	LINC01307	AC114485.1;LINC01307	1	1	lncRNA	lncRNA	African
AC114689.3	LINC01924	AC114689.3;LINC01924	2	1	lncRNA	lncRNA	European
AC114689.3	NPAS3	AC114689.3;NPAS3	1	1	protein_coding	lncRNA	African
AC114930.1	IL6ST	AC114930.1;IL6ST	1	1	lncRNA	protein_coding	European
AC114971.1	CCNH	AC114971.1;CCNH	1	1	protein_coding	lncRNA	European
AC114971.1	RASA1	AC114971.1;RASA1	1	1	protein_coding	lncRNA	European
AC114971.1	TENM2	AC114971.1;TENM2	1	1	lncRNA	protein_coding	African
AC115100.1	TMEM241	AC115100.1;TMEM241	1	1	protein_coding	lncRNA	European
AC116317.2	TP53	AC116317.2;TP53	1	1	lncRNA	protein_coding	Admixed
AC116345.1	ARHGEF28	AC116345.1;ARHGEF28	1	1	lncRNA	protein_coding	African
AC116353.5	CTNNA1	AC116353.5;CTNNA1	1	1	protein_coding	lncRNA	African
AC116353.6	CTNNA1	AC116353.6;CTNNA1	1	1	protein_coding	transcribed_unitary_pseudogene	African
AC116362.1	ADAMTS19	AC116362.1;ADAMTS19	1	1	lncRNA	protein_coding	African
AC116362.1	CCDC192	AC116362.1;CCDC192	1	1	lncRNA	protein_coding	African
AC116534.1	ANO5	AC116534.1;ANO5	2	1	lncRNA	protein_coding	African
AC116534.1	GAS2	AC116534.1;GAS2	1	1	lncRNA	protein_coding	African
AC116534.1	SERGEF	AC116534.1;SERGEF	1	1	protein_coding	lncRNA	European
AC116634.1	ANXA10	AC116634.1;ANXA10	2	1	protein_coding	lncRNA	African
AC116634.1	LSAMP	AC116634.1;LSAMP	1	1	protein_coding	lncRNA	African
AC116634.1	TBL1XR1	AC116634.1;TBL1XR1	1	1	protein_coding	lncRNA	African
AC116903.1	AC116903.2	AC116903.1;AC116903.2	1	1	lncRNA	lncRNA	African
AC116903.2	SLCO3A1	AC116903.2;SLCO3A1	1	1	protein_coding	lncRNA	African
AC117377.1	ANKS1B	AC117377.1;ANKS1B	1	1	protein_coding	lncRNA	European
AC117453.1	LINC00578	AC117453.1;LINC00578	1	1	lncRNA	lncRNA	African
AC117457.1	CFAP77	AC117457.1;CFAP77	1	1	protein_coding	protein_coding	European
AC117457.1	KCNMB2	AC117457.1;KCNMB2	2	1	protein_coding	protein_coding	European
AC117457.1	KCNMB2-AS1	AC117457.1;KCNMB2-AS1	1	1	protein_coding	lncRNA	European
AC117461.1	ROBO2	AC117461.1;ROBO2	1	1	protein_coding	lncRNA	European
AC117464.1	CADM2	AC117464.1;CADM2	1	1	lncRNA	protein_coding	African
AC117464.1	LINC00971	AC117464.1;LINC00971	2	1	lncRNA	lncRNA	European
AC117464.1	LINC02008	AC117464.1;LINC02008	1	1	lncRNA	lncRNA	African
AC117473.1	EPHA6	AC117473.1;EPHA6	3	3	protein_coding	lncRNA	African,African,African
AC117489.1	ITPR1	AC117489.1;ITPR1	1	1	protein_coding	TEC	African
AC117528.1	LUCAT1	AC117528.1;LUCAT1	1	1	lncRNA	lncRNA	African
AC117834.2	PTDSS1	AC117834.2;PTDSS1	1	1	lncRNA	protein_coding	African
AC118549.1	AL136234.1	AC118549.1;AL136234.1	1	1	protein_coding	lncRNA	European
AC118549.1	ARHGAP29-AS1	AC118549.1;ARHGAP29-AS1	1	1	protein_coding	lncRNA	European
AC118549.1	COL24A1	AC118549.1;COL24A1	1	1	protein_coding	protein_coding	African
AC118549.1	LINC01781	AC118549.1;LINC01781	1	1	protein_coding	lncRNA	European
AC118549.1	TTLL7	AC118549.1;TTLL7	1	1	protein_coding	protein_coding	European
AC118553.2	SRSF11	AC118553.2;SRSF11	2	1	protein_coding	protein_coding	European
AC118942.1	PDGFD	AC118942.1;PDGFD	1	1	transcribed_unprocessed_pseudogene	protein_coding	African
AC119674.1	AC119674.2	AC119674.1;AC119674.2	2	1	protein_coding	lncRNA	African
AC119674.1	C8A	AC119674.1;C8A	1	1	lncRNA	protein_coding	African
AC119674.1	ESR1	AC119674.1;ESR1	1	1	lncRNA	protein_coding	African
AC119674.1	KIF1B	AC119674.1;KIF1B	1	1	protein_coding	lncRNA	European
AC119674.1	MTHFD1L	AC119674.1;MTHFD1L	1	1	lncRNA	protein_coding	African
AC119674.2	C8A	AC119674.2;C8A	1	1	protein_coding	protein_coding	African
AC119674.2	ESR1	AC119674.2;ESR1	1	1	protein_coding	protein_coding	African
AC119674.2	KIF1B	AC119674.2;KIF1B	1	1	protein_coding	protein_coding	European
AC119674.2	MTHFD1L	AC119674.2;MTHFD1L	1	1	protein_coding	protein_coding	African
AC119868.2	DOK6	AC119868.2;DOK6	2	1	lncRNA	protein_coding	African
AC119868.2	RAB27B	AC119868.2;RAB27B	1	1	protein_coding	lncRNA	African
AC120193.1	LINC02653	AC120193.1;LINC02653	1	1	lncRNA	lncRNA	European
AC120193.1	PHF21B	AC120193.1;PHF21B	1	1	lncRNA	protein_coding	African
AC120193.1	PIWIL2	AC120193.1;PIWIL2	1	1	protein_coding	lncRNA	African
AC120193.1	TBC1D22A	AC120193.1;TBC1D22A	2	1	lncRNA	protein_coding	African
AC120193.1	VIT	AC120193.1;VIT	1	1	protein_coding	lncRNA	African
AC121154.1	SPATA5	AC121154.1;SPATA5	2	1	protein_coding	lncRNA	European
AC121334.3	DDX10	AC121334.3;DDX10	1	1	protein_coding	lncRNA	African
AC121338.1	AC138904.3	AC121338.1;AC138904.3	1	1	lncRNA	lncRNA	African
AC121338.1	SBK1	AC121338.1;SBK1	1	1	lncRNA	protein_coding	African
AC121338.1	SIRT1	AC121338.1;SIRT1	1	1	protein_coding	lncRNA	African
AC122685.1	PA2G4	AC122685.1;PA2G4	1	1	lncRNA	protein_coding	African
AC122685.1	SARNP	AC122685.1;SARNP	1	1	lncRNA	protein_coding	European
AC122697.1	GLIS3	AC122697.1;GLIS3	1	1	lncRNA	protein_coding	African
AC123023.1	LINC01811	AC123023.1;LINC01811	1	1	lncRNA	lncRNA	African
AC123767.1	PRKDC	AC123767.1;PRKDC	1	1	transcribed_unitary_pseudogene	protein_coding	European
AC124045.1	MACROH2A1	AC124045.1;MACROH2A1	1	1	lncRNA	protein_coding	African
AC124254.2	GALR1	AC124254.2;GALR1	1	1	protein_coding	lncRNA	African
AC124254.2	MBP	AC124254.2;MBP	1	1	protein_coding	lncRNA	African
AC124290.1	LINC01449	AC124290.1;LINC01449	1	1	lncRNA	lncRNA	African
AC124290.1	NRG1	AC124290.1;NRG1	1	1	protein_coding	lncRNA	African
AC124290.2	NRG1	AC124290.2;NRG1	1	1	protein_coding	lncRNA	African
AC124854.1	FAM172A	AC124854.1;FAM172A	1	1	lncRNA	protein_coding	African
AC124854.1	RASA1	AC124854.1;RASA1	1	1	protein_coding	lncRNA	African
AC125618.2	ATP13A4	AC125618.2;ATP13A4	2	1	lncRNA	protein_coding	African
AC125793.1	CDH13	AC125793.1;CDH13	2	1	protein_coding	lncRNA	European
AC125793.1	FOXC2	AC125793.1;FOXC2	1	1	lncRNA	protein_coding	European
AC126121.3	ZBTB20	AC126121.3;ZBTB20	1	1	lncRNA	protein_coding	African
AC126182.3	ANKUB1	AC126182.3;ANKUB1	1	1	lncRNA	protein_coding	African
AC126182.3	RARB	AC126182.3;RARB	1	1	protein_coding	lncRNA	African
AC127522.1	GNG12-AS1	AC127522.1;GNG12-AS1	1	1	lncRNA	lncRNA	European
AC128685.1	LINC01192	AC128685.1;LINC01192	4	1	lncRNA	lncRNA	African
AC129492.6	BAIAP2L1	AC129492.6;BAIAP2L1	1	1	protein_coding	unprocessed_pseudogene	African
AC129492.6	ELK4	AC129492.6;ELK4	1	1	protein_coding	unprocessed_pseudogene	Admixed
AC129492.6	GMCL1	AC129492.6;GMCL1	1	1	protein_coding	unprocessed_pseudogene	African
AC129803.1	ACPP	AC129803.1;ACPP	1	1	lncRNA	protein_coding	African
AC130456.2	ACSM3	AC130456.2;ACSM3	1	1	lncRNA	protein_coding	African
AC130456.2	THUMPD1	AC130456.2;THUMPD1	1	1	lncRNA	protein_coding	African
AC130456.3	LCA5L	AC130456.3;LCA5L	1	1	lncRNA	protein_coding	African
AC130456.3	ROMO1	AC130456.3;ROMO1	1	1	lncRNA	protein_coding	African
AC130456.3	WRB-SH3BGR	AC130456.3;WRB-SH3BGR	1	1	lncRNA	protein_coding	African
AC131160.1	SATB1-AS1	AC131160.1;SATB1-AS1	1	1	lncRNA	protein_coding	European
AC131237.1	CCDC14	AC131237.1;CCDC14	1	1	lncRNA	protein_coding	African
AC131254.1	B3GLCT	AC131254.1;B3GLCT	1	1	lncRNA	protein_coding	African
AC131568.1	ASAP1	AC131568.1;ASAP1	1	1	lncRNA	protein_coding	African
AC131571.1	TRIM44	AC131571.1;TRIM44	1	1	lncRNA	protein_coding	African
AC131956.3	LINC02511	AC131956.3;LINC02511	1	1	lncRNA	lncRNA	African
AC132807.1	AC132807.2	AC132807.1;AC132807.2	1	1	lncRNA	lncRNA	African
AC132807.1	TBC1D5	AC132807.1;TBC1D5	1	1	lncRNA	protein_coding	African
AC132807.2	TBC1D5	AC132807.2;TBC1D5	3	2	protein_coding	lncRNA	African,African
AC132872.3	ASPSCR1	AC132872.3;ASPSCR1	1	1	protein_coding	lncRNA	African
AC132872.4	PDE6G	AC132872.4;PDE6G	1	1	protein_coding	TEC	African
AC133644.3	CRIM1	AC133644.3;CRIM1	1	1	protein_coding	lncRNA	African
AC134772.1	CDKN1B	AC134772.1;CDKN1B	1	1	lncRNA	protein_coding	Admixed
AC135048.2	SMAD3	AC135048.2;SMAD3	1	1	protein_coding	lncRNA	European
AC135048.2	UGGT1	AC135048.2;UGGT1	1	1	protein_coding	lncRNA	European
AC135457.1	DNAJC18	AC135457.1;DNAJC18	1	1	lncRNA	protein_coding	African
AC135457.1	FCHO2	AC135457.1;FCHO2	1	1	protein_coding	lncRNA	African
AC135506.1	SLC6A20	AC135506.1;SLC6A20	1	1	protein_coding	unprocessed_pseudogene	European
AC135983.3	PWRN1	AC135983.3;PWRN1	1	1	lncRNA	transcribed_processed_pseudogene	African
AC136431.1	VPS35L	AC136431.1;VPS35L	1	1	lncRNA	protein_coding	African
AC136431.2	VPS35L	AC136431.2;VPS35L	1	1	lncRNA	protein_coding	African
AC136489.1	GABRA3	AC136489.1;GABRA3	1	1	lncRNA	protein_coding	African
AC136621.1	IRX6	AC136621.1;IRX6	1	1	protein_coding	TEC	European
AC137579.2	DOCK5	AC137579.2;DOCK5	1	1	protein_coding	lncRNA	African
AC137735.1	RNF157	AC137735.1;RNF157	1	1	lncRNA	protein_coding	African
AC137810.1	SPEF2	AC137810.1;SPEF2	2	1	protein_coding	lncRNA	European
AC137834.1	ITGA7	AC137834.1;ITGA7	1	1	protein_coding	protein_coding	African
AC138123.1	LINC02822	AC138123.1;LINC02822	1	1	lncRNA	lncRNA	African
AC138305.1	CARD16	AC138305.1;CARD16	1	1	protein_coding	lncRNA	African
AC138305.1	CARD18	AC138305.1;CARD18	1	1	protein_coding	lncRNA	African
AC138305.1	CASP1P2	AC138305.1;CASP1P2	1	1	unprocessed_pseudogene	lncRNA	African
AC138627.1	AFDN	AC138627.1;AFDN	1	1	protein_coding	lncRNA	African
AC138627.1	CCDC171	AC138627.1;CCDC171	2	1	protein_coding	lncRNA	African
AC138627.1	CYLD	AC138627.1;CYLD	1	1	protein_coding	lncRNA	African
AC138627.1	FCGRT	AC138627.1;FCGRT	1	1	lncRNA	protein_coding	Admixed
AC138627.1	TXNL4B	AC138627.1;TXNL4B	1	1	protein_coding	lncRNA	European
AC138904.3	SEC24C	AC138904.3;SEC24C	1	1	protein_coding	lncRNA	African
AC138904.3	VDR	AC138904.3;VDR	1	1	polymorphic_pseudogene	lncRNA	African
AC140118.2	TBC1D8	AC140118.2;TBC1D8	1	1	protein_coding	lncRNA	African
AC140847.1	LRRIQ1	AC140847.1;LRRIQ1	1	1	lncRNA	protein_coding	European
AC145207.5	SEPTIN9-DT	AC145207.5;SEPTIN9-DT	1	1	lncRNA	lncRNA	European
AC145207.6	SEPTIN9-DT	AC145207.6;SEPTIN9-DT	1	1	lncRNA	lncRNA	European
AC188616.1	AL158828.1	AC188616.1;AL158828.1	1	1	lncRNA	lncRNA	African
AC211429.2	PDE1C	AC211429.2;PDE1C	1	1	protein_coding	transcribed_unprocessed_pseudogene	European
AC231759.2	AF241726.2	AC231759.2;AF241726.2	2	1	protein_coding	lncRNA	European
AC234644.1	ELN	AC234644.1;ELN	1	1	protein_coding	processed_pseudogene	European
AC239727.1	AL031073.2	AC239727.1;AL031073.2	1	1	lncRNA	lncRNA	European
AC241644.2	NPY1R	AC241644.2;NPY1R	1	1	lncRNA	protein_coding	African
AC241644.2	NPY5R	AC241644.2;NPY5R	1	1	lncRNA	protein_coding	African
AC243967.2	ALKBH6	AC243967.2;ALKBH6	1	1	protein_coding	lncRNA	African
AC244258.1	KHDRBS2	AC244258.1;KHDRBS2	1	1	transcribed_unprocessed_pseudogene	protein_coding	African
AC244258.1	PTP4A1	AC244258.1;PTP4A1	1	1	transcribed_unprocessed_pseudogene	protein_coding	African
AC244502.1	CACUL1	AC244502.1;CACUL1	1	1	protein_coding	lncRNA	European
AC244502.1	TCF4	AC244502.1;TCF4	1	1	lncRNA	protein_coding	European
AC244502.1	ZBTB7C	AC244502.1;ZBTB7C	1	1	lncRNA	protein_coding	European
AC244517.11	PCDHB12	AC244517.11;PCDHB12	1	1	protein_coding	lncRNA	African
AC244517.11	PCDHB13	AC244517.11;PCDHB13	1	1	lncRNA	protein_coding	African
AC244517.2	PCDHA1	AC244517.2;PCDHA1	1	1	protein_coding	lncRNA	European
AC244517.2	PCDHA2	AC244517.2;PCDHA2	1	1	protein_coding	lncRNA	European
AC244517.2	PCDHA3	AC244517.2;PCDHA3	1	1	protein_coding	lncRNA	European
AC244517.2	PCDHA4	AC244517.2;PCDHA4	1	1	protein_coding	lncRNA	European
AC244517.2	PCDHA5	AC244517.2;PCDHA5	1	1	protein_coding	lncRNA	European
AC244517.2	PCDHA6	AC244517.2;PCDHA6	1	1	protein_coding	lncRNA	European
AC245187.1	MYOM2	AC245187.1;MYOM2	1	1	protein_coding	lncRNA	African
AC245187.2	MYOM2	AC245187.2;MYOM2	1	1	protein_coding	lncRNA	African
AC254629.1	MUC3A	AC254629.1;MUC3A	1	1	protein_coding	lncRNA	African
ACACA	HS3ST3A1	ACACA;HS3ST3A1	3	1	protein_coding	protein_coding	European
ACACA	NRG3	ACACA;NRG3	1	1	protein_coding	protein_coding	African
ACACA	TADA2A	ACACA;TADA2A	1	1	protein_coding	protein_coding	European
ACACB	ACTR6	ACACB;ACTR6	1	1	protein_coding	protein_coding	European
ACACB	DEPDC4	ACACB;DEPDC4	1	1	protein_coding	protein_coding	European
ACACB	RFX4	ACACB;RFX4	1	1	protein_coding	protein_coding	European
ACACB	RPH3A	ACACB;RPH3A	1	1	protein_coding	protein_coding	African
ACACB	SLC4A8	ACACB;SLC4A8	1	1	protein_coding	protein_coding	European
ACAD10	LINC02356	ACAD10;LINC02356	1	1	lncRNA	protein_coding	African
ACAD11	LINC01471	ACAD11;LINC01471	1	1	lncRNA	protein_coding	African
ACAP2	SLC66A2	ACAP2;SLC66A2	2	1	protein_coding	protein_coding	European
ACAP2	UBE2E2	ACAP2;UBE2E2	1	1	protein_coding	protein_coding	European
ACAT2	AL078604.4	ACAT2;AL078604.4	1	1	lncRNA	protein_coding	European
ACBD3	MIR29B2CHG	ACBD3;MIR29B2CHG	1	1	lncRNA	protein_coding	African
ACBD5	SMC4	ACBD5;SMC4	1	1	protein_coding	protein_coding	European
ACBD6	AL592435.1	ACBD6;AL592435.1	1	1	lncRNA	protein_coding	African
ACBD6	ERVMER61-1	ACBD6;ERVMER61-1	1	1	protein_coding	lncRNA	African
ACBD6	GORAB	ACBD6;GORAB	1	1	protein_coding	protein_coding	African
ACBD6	NUF2	ACBD6;NUF2	1	1	protein_coding	protein_coding	African
ACBD6	RGS5	ACBD6;RGS5	1	1	protein_coding	protein_coding	African
ACCS	CD82	ACCS;CD82	1	1	protein_coding	protein_coding	African
ACCS	EXT2	ACCS;EXT2	1	1	protein_coding	protein_coding	European
ACER2	NRG1	ACER2;NRG1	1	1	protein_coding	protein_coding	European
ACER3	AP001978.1	ACER3;AP001978.1	1	1	protein_coding	lncRNA	African
ACHE	PDIA3	ACHE;PDIA3	1	1	protein_coding	protein_coding	African
ACHE	RPAP1	ACHE;RPAP1	1	1	protein_coding	protein_coding	African
ACKR2	FRMD4B	ACKR2;FRMD4B	1	1	protein_coding	protein_coding	African
ACO1	ITGBL1	ACO1;ITGBL1	1	1	protein_coding	protein_coding	European
ACO1	LINC00032	ACO1;LINC00032	1	1	transcribed_unprocessed_pseudogene	protein_coding	African
ACOT12	HAPLN1	ACOT12;HAPLN1	1	1	protein_coding	protein_coding	African
ACOT13	CARMIL1	ACOT13;CARMIL1	1	1	protein_coding	protein_coding	African
ACOT13	CMAHP	ACOT13;CMAHP	1	1	protein_coding	transcribed_unitary_pseudogene	African
ACOT9	ARHGAP29-AS1	ACOT9;ARHGAP29-AS1	1	1	lncRNA	protein_coding	African
ACOX3	PTEN	ACOX3;PTEN	1	1	protein_coding	protein_coding	African
ACP1	MTA3	ACP1;MTA3	1	1	protein_coding	protein_coding	African
ACP7	AP001407.1	ACP7;AP001407.1	1	1	protein_coding	lncRNA	Admixed
ACP7	CALM3	ACP7;CALM3	1	1	protein_coding	protein_coding	Admixed
ACPP	CASC11	ACPP;CASC11	1	1	protein_coding	lncRNA	African
ACPP	CEP164P1	ACPP;CEP164P1	2	1	protein_coding	transcribed_processed_pseudogene	European
ACPP	CPNE4	ACPP;CPNE4	2	2	protein_coding	protein_coding	African,African
ACPP	LSAMP	ACPP;LSAMP	1	1	protein_coding	protein_coding	African
ACPP	RSPH9	ACPP;RSPH9	1	1	protein_coding	protein_coding	European
ACPP	SKIL	ACPP;SKIL	1	1	protein_coding	protein_coding	African
ACPP	TMEM30CP	ACPP;TMEM30CP	1	1	transcribed_unitary_pseudogene	protein_coding	African
ACPP	ZNF22	ACPP;ZNF22	2	1	protein_coding	protein_coding	European
ACSL3	ETV1	ACSL3;ETV1	1	1	protein_coding	protein_coding	European
ACTA2-AS1	SLC8A1-AS1	ACTA2-AS1;SLC8A1-AS1	1	1	lncRNA	lncRNA	European
ACTB	FBXL18	ACTB;FBXL18	1	1	protein_coding	protein_coding	African
ACTN4	BICRA	ACTN4;BICRA	1	1	protein_coding	protein_coding	African
ACTN4	PPP5C	ACTN4;PPP5C	2	1	protein_coding	protein_coding	African
ACTR1A	C10orf95	ACTR1A;C10orf95	1	1	protein_coding	protein_coding	African
ACTR1A	RPARP-AS1	ACTR1A;RPARP-AS1	1	1	lncRNA	protein_coding	African
ACTR6	DEPDC4	ACTR6;DEPDC4	2	1	protein_coding	protein_coding	European
ACTR6	RFX4	ACTR6;RFX4	1	1	protein_coding	protein_coding	European
ACTR6	SLC4A8	ACTR6;SLC4A8	2	1	protein_coding	protein_coding	European
ACVRL1	MSI2	ACVRL1;MSI2	1	1	protein_coding	protein_coding	African
ACYP2	CTNNA2	ACYP2;CTNNA2	1	1	protein_coding	protein_coding	African
ACYP2	EML6	ACYP2;EML6	1	1	protein_coding	protein_coding	African
ACYP2	NRXN1	ACYP2;NRXN1	1	1	protein_coding	protein_coding	African
ADA2	ZSCAN16-AS1	ADA2;ZSCAN16-AS1	1	1	lncRNA	protein_coding	African
ADAM18	ORAI2	ADAM18;ORAI2	1	1	protein_coding	protein_coding	African
ADAM23	FGF14	ADAM23;FGF14	1	1	protein_coding	protein_coding	European
ADAM29	ADAMTS20	ADAM29;ADAMTS20	1	1	protein_coding	protein_coding	African
ADAM7	PIWIL2	ADAM7;PIWIL2	1	1	protein_coding	protein_coding	African
ADAMTS15	LRRC4C	ADAMTS15;LRRC4C	1	1	protein_coding	protein_coding	African
ADAMTS16	AL035555.2	ADAMTS16;AL035555.2	1	1	protein_coding	processed_pseudogene	European
ADAMTS16	DNAH8	ADAMTS16;DNAH8	1	1	protein_coding	protein_coding	European
ADAMTS19	AL359813.1	ADAMTS19;AL359813.1	1	1	protein_coding	lncRNA	African
ADAMTS19	LINC02039	ADAMTS19;LINC02039	1	1	lncRNA	protein_coding	African
ADAMTS20	GPM6A	ADAMTS20;GPM6A	1	1	protein_coding	protein_coding	African
ADAMTS20	PUS7L	ADAMTS20;PUS7L	1	1	protein_coding	protein_coding	European
ADAMTS6	MCTP1	ADAMTS6;MCTP1	1	1	protein_coding	protein_coding	African
ADAMTS7P1	XKR6	ADAMTS7P1;XKR6	1	1	protein_coding	transcribed_unprocessed_pseudogene	African
ADAMTS9-AS1	PRICKLE2	ADAMTS9-AS1;PRICKLE2	1	1	protein_coding	lncRNA	African
ADAMTS9-AS2	PARVB	ADAMTS9-AS2;PARVB	1	1	lncRNA	protein_coding	African
ADAMTS9-AS2	SDF2	ADAMTS9-AS2;SDF2	1	1	lncRNA	protein_coding	African
ADAMTS9	PRICKLE2	ADAMTS9;PRICKLE2	1	1	protein_coding	protein_coding	African
ADAMTSL1	CNTLN	ADAMTSL1;CNTLN	2	1	protein_coding	protein_coding	European
ADAMTSL1	DAZAP1	ADAMTSL1;DAZAP1	1	1	protein_coding	protein_coding	African
ADAMTSL1	HYDIN	ADAMTSL1;HYDIN	1	1	protein_coding	protein_coding	African
ADAMTSL1	TRPM3	ADAMTSL1;TRPM3	1	1	protein_coding	protein_coding	European
ADARB2	AL023574.1	ADARB2;AL023574.1	1	1	protein_coding	lncRNA	African
ADARB2	AMELY	ADARB2;AMELY	1	1	protein_coding	protein_coding	African
ADARB2	C10orf53	ADARB2;C10orf53	1	1	protein_coding	protein_coding	African
ADAT1	SOGA1	ADAT1;SOGA1	1	1	protein_coding	protein_coding	European
ADAT2	UTRN	ADAT2;UTRN	1	1	protein_coding	protein_coding	African
ADCK1	AL355838.1	ADCK1;AL355838.1	1	1	protein_coding	lncRNA	African
ADCY5	OSCP1	ADCY5;OSCP1	1	1	protein_coding	protein_coding	European
ADCY5	ROPN1	ADCY5;ROPN1	1	1	protein_coding	protein_coding	African
ADCY5	ZNF148	ADCY5;ZNF148	2	1	protein_coding	protein_coding	European
ADCY7	SLC15A4	ADCY7;SLC15A4	1	1	protein_coding	protein_coding	European
ADCY8	SAMD12-AS1	ADCY8;SAMD12-AS1	1	1	lncRNA	protein_coding	African
ADD3-AS1	PCDH15	ADD3-AS1;PCDH15	1	1	protein_coding	lncRNA	African
ADD3	PTEN	ADD3;PTEN	1	1	protein_coding	protein_coding	African
ADGB	EPM2A	ADGB;EPM2A	1	1	protein_coding	protein_coding	African
ADGB	NOX3	ADGB;NOX3	1	1	protein_coding	protein_coding	European
ADGRA1	CLCA2	ADGRA1;CLCA2	1	1	protein_coding	protein_coding	African
ADGRA1	GRID1	ADGRA1;GRID1	1	1	protein_coding	protein_coding	African
ADGRA1	LDB3	ADGRA1;LDB3	1	1	protein_coding	protein_coding	African
ADGRA2	C8orf34	ADGRA2;C8orf34	1	1	protein_coding	protein_coding	African
ADGRB3	AL357375.1	ADGRB3;AL357375.1	1	1	lncRNA	protein_coding	African
ADGRB3	B3GAT2	ADGRB3;B3GAT2	1	1	protein_coding	protein_coding	African
ADGRB3	COL19A1	ADGRB3;COL19A1	2	1	protein_coding	protein_coding	African
ADGRB3	EYS	ADGRB3;EYS	2	2	protein_coding	protein_coding	African,African
ADGRB3	HDDC2	ADGRB3;HDDC2	1	1	protein_coding	protein_coding	African
ADGRB3	TPD52L1	ADGRB3;TPD52L1	1	1	protein_coding	protein_coding	African
ADGRD1	FOLH1B	ADGRD1;FOLH1B	1	1	transcribed_unprocessed_pseudogene	protein_coding	European
ADGRE1	C3	ADGRE1;C3	1	1	protein_coding	protein_coding	African
ADGRF2	RRAGB	ADGRF2;RRAGB	1	1	protein_coding	protein_coding	African
ADGRF4	RRAGB	ADGRF4;RRAGB	1	1	protein_coding	protein_coding	African
ADGRF5	VEGFA	ADGRF5;VEGFA	1	1	polymorphic_pseudogene	protein_coding	African
ADGRG6	AL355596.1	ADGRG6;AL355596.1	1	1	lncRNA	protein_coding	African
ADGRG7	LINC01411	ADGRG7;LINC01411	1	1	protein_coding	lncRNA	African
ADGRL2	ADGRL4	ADGRL2;ADGRL4	1	1	protein_coding	protein_coding	African
ADGRL2	MCTP1	ADGRL2;MCTP1	1	1	protein_coding	protein_coding	African
ADGRL2	MIGA1	ADGRL2;MIGA1	1	1	protein_coding	protein_coding	African
ADGRL2	TXNDC16	ADGRL2;TXNDC16	1	1	protein_coding	protein_coding	European
ADGRL3-AS1	NDST4	ADGRL3-AS1;NDST4	1	1	lncRNA	protein_coding	African
ADGRL3	FAM13A	ADGRL3;FAM13A	1	1	protein_coding	protein_coding	African
ADGRL3	LINC00504	ADGRL3;LINC00504	1	1	lncRNA	protein_coding	European
ADGRL4	MIGA1	ADGRL4;MIGA1	1	1	protein_coding	protein_coding	African
ADGRL4	SLC44A5	ADGRL4;SLC44A5	1	1	protein_coding	protein_coding	African
ADGRV1	ATP6AP1L	ADGRV1;ATP6AP1L	2	1	protein_coding	protein_coding	African
ADGRV1	LUCAT1	ADGRV1;LUCAT1	1	1	protein_coding	lncRNA	African
ADGRV1	NR2F1-AS1	ADGRV1;NR2F1-AS1	2	2	protein_coding	lncRNA	African,African
ADIRF-AS1	LINC02647	ADIRF-AS1;LINC02647	1	1	lncRNA	lncRNA	African
ADK	C10orf55	ADK;C10orf55	1	1	protein_coding	protein_coding	African
ADK	CFAP70	ADK;CFAP70	1	1	protein_coding	protein_coding	African
ADK	PLAU	ADK;PLAU	1	1	protein_coding	protein_coding	African
ADORA2B	CDRT1	ADORA2B;CDRT1	1	1	protein_coding	protein_coding	African
ADORA2B	TRPV2	ADORA2B;TRPV2	1	1	protein_coding	protein_coding	African
ADPRM	MROH1	ADPRM;MROH1	1	1	protein_coding	protein_coding	African
ADPRM	ZNF367	ADPRM;ZNF367	1	1	protein_coding	protein_coding	African
ADTRP	NEDD9	ADTRP;NEDD9	1	1	protein_coding	protein_coding	African
AEBP2	ATF7IP	AEBP2;ATF7IP	1	1	protein_coding	protein_coding	European
AEBP2	ROBO2	AEBP2;ROBO2	1	1	protein_coding	protein_coding	African
AEBP2	SORD2P	AEBP2;SORD2P	1	1	protein_coding	transcribed_unprocessed_pseudogene	European
AEBP2	STEAP2-AS1	AEBP2;STEAP2-AS1	1	1	lncRNA	protein_coding	European
AF117829.1	CNGB3	AF117829.1;CNGB3	2	1	protein_coding	lncRNA	African
AF117829.1	LINC02823	AF117829.1;LINC02823	1	1	lncRNA	lncRNA	African
AF117829.1	MMP16	AF117829.1;MMP16	1	1	protein_coding	lncRNA	African
AF117829.1	STAB2	AF117829.1;STAB2	1	1	lncRNA	protein_coding	African
AF117829.1	VPS13B	AF117829.1;VPS13B	1	1	lncRNA	protein_coding	African
AF121898.1	CNBD1	AF121898.1;CNBD1	1	1	protein_coding	lncRNA	African
AF146191.1	MTA3	AF146191.1;MTA3	1	1	protein_coding	processed_pseudogene	European
AF241726.2	AFG1L	AF241726.2;AFG1L	1	1	protein_coding	protein_coding	European
AF241726.2	FYTTD1	AF241726.2;FYTTD1	1	1	protein_coding	protein_coding	African
AF241726.2	LCOR	AF241726.2;LCOR	1	1	protein_coding	protein_coding	European
AF279873.3	FGFR1	AF279873.3;FGFR1	1	1	lncRNA	protein_coding	European
AF279873.3	LEPROTL1	AF279873.3;LEPROTL1	1	1	protein_coding	lncRNA	African
AF279873.3	LINC01288	AF279873.3;LINC01288	1	1	lncRNA	lncRNA	African
AF279873.3	MBOAT4	AF279873.3;MBOAT4	1	1	protein_coding	lncRNA	African
AF279873.3	NRG1	AF279873.3;NRG1	1	1	protein_coding	lncRNA	African
AF279873.3	TRIO	AF279873.3;TRIO	1	1	protein_coding	lncRNA	European
AF279873.3	UNC5D	AF279873.3;UNC5D	1	1	lncRNA	protein_coding	African
AFAP1L2	PCDH15	AFAP1L2;PCDH15	1	1	protein_coding	protein_coding	European
AFDN	AL049844.3	AFDN;AL049844.3	1	1	protein_coding	protein_coding	African
AFDN	PRKN	AFDN;PRKN	1	1	protein_coding	protein_coding	African
AFDN	ZC2HC1B	AFDN;ZC2HC1B	1	1	protein_coding	protein_coding	African
AFF1	FGFR3	AFF1;FGFR3	1	1	protein_coding	protein_coding	African
AFF1	HERC3	AFF1;HERC3	1	1	protein_coding	protein_coding	African
AFF1	KLHL8	AFF1;KLHL8	1	1	protein_coding	protein_coding	European
AFF1	PTPN13	AFF1;PTPN13	1	1	protein_coding	protein_coding	African
AFF1	STARD13	AFF1;STARD13	1	1	protein_coding	protein_coding	African
AFF1	STARD13-AS	AFF1;STARD13-AS	1	1	protein_coding	lncRNA	African
AFF2	AL109653.3	AFF2;AL109653.3	1	1	lncRNA	protein_coding	African
AFF2	BPIFB4	AFF2;BPIFB4	1	1	protein_coding	protein_coding	European
AFF3	IFT81	AFF3;IFT81	1	1	protein_coding	protein_coding	African
AFF3	KIF1A	AFF3;KIF1A	1	1	protein_coding	protein_coding	African
AFF3	MYC	AFF3;MYC	2	1	protein_coding	protein_coding	African
AFG1L	SYTL5	AFG1L;SYTL5	1	1	protein_coding	protein_coding	European
AFG3L2	PTPRM	AFG3L2;PTPRM	1	1	protein_coding	protein_coding	African
AGBL1	CADPS	AGBL1;CADPS	1	1	protein_coding	protein_coding	African
AGBL4	AGBL4-IT1	AGBL4;AGBL4-IT1	1	1	protein_coding	lncRNA	African
AGBL4	ANKRD36C	AGBL4;ANKRD36C	1	1	protein_coding	protein_coding	African
AGBL4	IL4I1	AGBL4;IL4I1	1	1	protein_coding	protein_coding	African
AGBL4	NUP62	AGBL4;NUP62	1	1	protein_coding	protein_coding	African
AGBL4	PTEN	AGBL4;PTEN	1	1	protein_coding	protein_coding	European
AGBL4	TRABD2B	AGBL4;TRABD2B	1	1	protein_coding	protein_coding	African
AGBL5	SLC4A1AP	AGBL5;SLC4A1AP	1	1	protein_coding	protein_coding	African
AGMO	TPK1	AGMO;TPK1	1	1	protein_coding	protein_coding	European
AGO4	THRAP3	AGO4;THRAP3	1	1	protein_coding	protein_coding	African
AGPAT3	PDXK	AGPAT3;PDXK	1	1	protein_coding	protein_coding	African
AGPAT4	AL078602.1	AGPAT4;AL078602.1	1	1	protein_coding	lncRNA	African
AGR3	EGFR	AGR3;EGFR	1	1	protein_coding	protein_coding	European
AGTPBP1	ARHGAP20	AGTPBP1;ARHGAP20	2	1	protein_coding	protein_coding	European
AGTPBP1	GOLM1	AGTPBP1;GOLM1	1	1	protein_coding	protein_coding	African
AGTPBP1	LINC01344	AGTPBP1;LINC01344	1	1	lncRNA	protein_coding	African
AHCYL2	TENT5A	AHCYL2;TENT5A	3	1	protein_coding	protein_coding	African
AHCYP5	LPP	AHCYP5;LPP	1	1	processed_pseudogene	protein_coding	African
AHDC1	MYDGF	AHDC1;MYDGF	1	1	protein_coding	protein_coding	African
AHI1	AL358777.3	AHI1;AL358777.3	1	1	lncRNA	protein_coding	European
AHI1	C6orf52	AHI1;C6orf52	1	1	protein_coding	protein_coding	European
AHI1	TENT5A	AHI1;TENT5A	1	1	protein_coding	protein_coding	African
AHNAK	AP002990.1	AHNAK;AP002990.1	1	1	protein_coding	protein_coding	African
AHNAK	TUT1	AHNAK;TUT1	1	1	protein_coding	protein_coding	African
AHR	ATXN1L	AHR;ATXN1L	1	1	protein_coding	protein_coding	African
AHR	HDAC9	AHR;HDAC9	1	1	protein_coding	protein_coding	European
AHR	IST1	AHR;IST1	1	1	protein_coding	protein_coding	African
AHR	LINC01162	AHR;LINC01162	1	1	protein_coding	lncRNA	European
AHR	SLC26A5	AHR;SLC26A5	1	1	protein_coding	protein_coding	European
AHR	SRI	AHR;SRI	1	1	protein_coding	protein_coding	European
AIM2	AL353593.2	AIM2;AL353593.2	1	1	protein_coding	lncRNA	African
AIM2	FLG-AS1	AIM2;FLG-AS1	1	1	lncRNA	protein_coding	African
AIM2	OBSCN	AIM2;OBSCN	1	1	protein_coding	protein_coding	African
AIM2	RUNX1	AIM2;RUNX1	1	1	protein_coding	protein_coding	African
AIMP2	RNF216	AIMP2;RNF216	1	1	protein_coding	protein_coding	African
AJ009632.2	STX8	AJ009632.2;STX8	1	1	protein_coding	lncRNA	African
AJ009632.2	USP25	AJ009632.2;USP25	1	1	lncRNA	protein_coding	African
AK2	TMEM50A	AK2;TMEM50A	1	1	protein_coding	protein_coding	African
AK7	PAPLN	AK7;PAPLN	1	1	protein_coding	protein_coding	African
AKAP13	CPLX2	AKAP13;CPLX2	1	1	protein_coding	protein_coding	African
AKAP5	AL122035.1	AKAP5;AL122035.1	2	1	lncRNA	protein_coding	African
AKAP5	MTHFD1	AKAP5;MTHFD1	2	1	protein_coding	protein_coding	African
AKAP5	SPTB	AKAP5;SPTB	1	1	protein_coding	protein_coding	African
AKAP6	ARHGAP5	AKAP6;ARHGAP5	1	1	protein_coding	protein_coding	African
AKAP6	VTI1A	AKAP6;VTI1A	1	1	protein_coding	protein_coding	European
AKAP7	DNAH8	AKAP7;DNAH8	1	1	protein_coding	protein_coding	European
AKNA	LINC01505	AKNA;LINC01505	1	1	lncRNA	protein_coding	African
AKNAD1	CORO2A	AKNAD1;CORO2A	1	1	protein_coding	protein_coding	African
AKNAD1	SLC11A2	AKNAD1;SLC11A2	1	1	protein_coding	protein_coding	European
AKR1B10	GSK3A	AKR1B10;GSK3A	1	1	protein_coding	protein_coding	African
AKT3	AL662889.1	AKT3;AL662889.1	2	2	protein_coding	lncRNA	African,European
AL008633.1	SMARCA1	AL008633.1;SMARCA1	2	2	lncRNA	protein_coding	African,African
AL020998.1	VWA5B1	AL020998.1;VWA5B1	2	1	lncRNA	protein_coding	African
AL021026.1	KYNU	AL021026.1;KYNU	2	1	lncRNA	protein_coding	African
AL021707.1	SUN2	AL021707.1;SUN2	1	1	lncRNA	protein_coding	African
AL021707.1	ZNF678	AL021707.1;ZNF678	1	1	protein_coding	lncRNA	African
AL021940.1	AL135926.1	AL021940.1;AL135926.1	1	1	lncRNA	lncRNA	African
AL021940.1	C1orf112	AL021940.1;C1orf112	1	1	protein_coding	lncRNA	African
AL021940.1	LINC00970	AL021940.1;LINC00970	1	1	lncRNA	lncRNA	African
AL021940.1	SELE	AL021940.1;SELE	1	1	protein_coding	lncRNA	African
AL022238.4	TAB1	AL022238.4;TAB1	1	1	protein_coding	protein_coding	European
AL022332.1	EYS	AL022332.1;EYS	1	1	protein_coding	lncRNA	African
AL022400.1	RABGAP1L	AL022400.1;RABGAP1L	1	1	processed_pseudogene	protein_coding	African
AL023495.1	KIFAP3	AL023495.1;KIFAP3	1	1	protein_coding	lncRNA	European
AL024498.1	MAP3K5	AL024498.1;MAP3K5	1	1	lncRNA	protein_coding	European
AL024498.2	AL512283.3	AL024498.2;AL512283.3	1	1	protein_coding	lncRNA	European
AL024498.2	NEDD9	AL024498.2;NEDD9	1	1	protein_coding	protein_coding	African
AL024498.2	PKIB	AL024498.2;PKIB	1	1	protein_coding	protein_coding	European
AL024498.2	SYCP2L	AL024498.2;SYCP2L	1	1	protein_coding	protein_coding	African
AL024498.2	TMEM14B	AL024498.2;TMEM14B	2	1	protein_coding	protein_coding	African
AL031073.2	ATP11C	AL031073.2;ATP11C	1	1	protein_coding	lncRNA	African
AL031073.2	COL4A6	AL031073.2;COL4A6	2	1	protein_coding	lncRNA	African
AL031073.2	FGF13	AL031073.2;FGF13	2	2	protein_coding	lncRNA	African,African
AL031073.2	PCDH11X	AL031073.2;PCDH11X	1	1	protein_coding	lncRNA	African
AL031121.2	PACRG	AL031121.2;PACRG	2	1	protein_coding	lncRNA	African
AL031123.1	FAM167A	AL031123.1;FAM167A	1	1	lncRNA	protein_coding	African
AL031123.4	FAM167A	AL031123.4;FAM167A	1	1	lncRNA	protein_coding	African
AL031275.1	AL135926.1	AL031275.1;AL135926.1	6	1	lncRNA	lncRNA	African
AL031275.1	CLDN12	AL031275.1;CLDN12	1	1	lncRNA	protein_coding	African
AL031315.1	WDR27	AL031315.1;WDR27	2	1	protein_coding	protein_coding	African
AL031595.3	PARVB	AL031595.3;PARVB	1	1	lncRNA	protein_coding	African
AL031599.1	GRM8	AL031599.1;GRM8	1	1	lncRNA	protein_coding	African
AL031713.1	CLEC16A	AL031713.1;CLEC16A	1	1	unprocessed_pseudogene	protein_coding	African
AL031772.1	AL158850.1	AL031772.1;AL158850.1	2	1	lncRNA	lncRNA	European
AL031772.1	AL162417.1	AL031772.1;AL162417.1	1	1	lncRNA	protein_coding	African
AL031772.1	GBGT1	AL031772.1;GBGT1	1	1	lncRNA	protein_coding	African
AL031772.1	PRRT2	AL031772.1;PRRT2	1	1	lncRNA	protein_coding	European
AL032819.2	AL354989.1	AL032819.2;AL354989.1	1	1	lncRNA	TEC	European
AL033397.1	AL590652.1	AL033397.1;AL590652.1	1	1	lncRNA	lncRNA	African
AL033504.1	GRM1	AL033504.1;GRM1	1	1	protein_coding	lncRNA	African
AL033529.1	SERPINE2	AL033529.1;SERPINE2	1	1	protein_coding	protein_coding	European
AL034348.1	CYB5R4	AL034348.1;CYB5R4	1	1	protein_coding	lncRNA	African
AL034348.1	NKAIN2	AL034348.1;NKAIN2	1	1	lncRNA	protein_coding	African
AL034417.3	EPB41L4A	AL034417.3;EPB41L4A	1	1	lncRNA	protein_coding	African
AL034417.3	EPB41L4A-AS1	AL034417.3;EPB41L4A-AS1	1	1	lncRNA	lncRNA	African
AL034417.3	TGFBR2	AL034417.3;TGFBR2	1	1	lncRNA	protein_coding	African
AL034417.4	PARK7	AL034417.4;PARK7	1	1	protein_coding	lncRNA	African
AL034417.5	PARK7	AL034417.5;PARK7	1	1	protein_coding	lncRNA	African
AL034555.1	PTEN	AL034555.1;PTEN	1	1	unprocessed_pseudogene	protein_coding	African
AL035078.4	PAUPAR	AL035078.4;PAUPAR	2	1	protein_coding	lncRNA	African
AL035555.2	PKD2L1	AL035555.2;PKD2L1	1	1	processed_pseudogene	protein_coding	European
AL035670.1	USP49	AL035670.1;USP49	1	1	protein_coding	lncRNA	African
AL049552.2	AL358777.3	AL049552.2;AL358777.3	1	1	lncRNA	lncRNA	European
AL049552.2	C6orf52	AL049552.2;C6orf52	1	1	protein_coding	lncRNA	European
AL049569.2	CROCC	AL049569.2;CROCC	1	1	protein_coding	lncRNA	African
AL049646.1	ZNF608	AL049646.1;ZNF608	1	1	protein_coding	lncRNA	African
AL049697.1	HDAC2-AS2	AL049697.1;HDAC2-AS2	1	1	protein_coding	lncRNA	African
AL049697.1	SLC35A1	AL049697.1;SLC35A1	2	1	protein_coding	protein_coding	European
AL049697.1	UFL1-AS1	AL049697.1;UFL1-AS1	1	1	protein_coding	lncRNA	European
AL049828.1	LINC01572	AL049828.1;LINC01572	1	1	lncRNA	lncRNA	African
AL049828.1	LINC02325	AL049828.1;LINC02325	1	1	lncRNA	lncRNA	African
AL049844.3	ZC2HC1B	AL049844.3;ZC2HC1B	2	1	protein_coding	protein_coding	African
AL049874.3	RTN1	AL049874.3;RTN1	1	1	protein_coding	lncRNA	African
AL050403.2	DAAM1	AL050403.2;DAAM1	1	1	protein_coding	lncRNA	European
AL050404.1	USP2-AS1	AL050404.1;USP2-AS1	1	1	lncRNA	lncRNA	African
AL078459.1	AL157944.1	AL078459.1;AL157944.1	1	1	lncRNA	lncRNA	African
AL078459.1	ANKRD36C	AL078459.1;ANKRD36C	1	1	lncRNA	protein_coding	African
AL078602.1	PRKN	AL078602.1;PRKN	1	1	protein_coding	lncRNA	African
AL078602.1	SMOC2	AL078602.1;SMOC2	1	1	lncRNA	protein_coding	European
AL078602.1	UNC93A	AL078602.1;UNC93A	1	1	lncRNA	protein_coding	African
AL078604.4	ANKRD12	AL078604.4;ANKRD12	1	1	lncRNA	protein_coding	African
AL078604.4	AP005263.1	AL078604.4;AP005263.1	1	1	lncRNA	lncRNA	African
AL078604.4	EYS	AL078604.4;EYS	1	1	protein_coding	lncRNA	African
AL079301.1	LINC02112	AL079301.1;LINC02112	1	1	lncRNA	lncRNA	African
AL079338.1	MACROD2	AL079338.1;MACROD2	2	1	protein_coding	lncRNA	African
AL079342.3	CPNE4	AL079342.3;CPNE4	1	1	protein_coding	TEC	African
AL079342.3	PRKCI	AL079342.3;PRKCI	1	1	protein_coding	TEC	African
AL096711.2	AL356534.1	AL096711.2;AL356534.1	1	1	transcribed_processed_pseudogene	protein_coding	African
AL096711.2	ENPP3	AL096711.2;ENPP3	1	1	protein_coding	protein_coding	European
AL096711.2	ZNF292	AL096711.2;ZNF292	1	1	protein_coding	protein_coding	African
AL096803.2	CCDC201	AL096803.2;CCDC201	1	1	lncRNA	protein_coding	African
AL096854.1	GRM1	AL096854.1;GRM1	2	1	lncRNA	protein_coding	European
AL096854.1	TBC1D32	AL096854.1;TBC1D32	2	1	lncRNA	protein_coding	European
AL109615.2	GLDN	AL109615.2;GLDN	1	1	lncRNA	protein_coding	African
AL109653.3	SPANXA2-OT1	AL109653.3;SPANXA2-OT1	2	1	lncRNA	lncRNA	African
AL109930.1	AL354993.1	AL109930.1;AL354993.1	1	1	lncRNA	lncRNA	African
AL109930.1	BCAS1	AL109930.1;BCAS1	1	1	lncRNA	protein_coding	African
AL109930.1	TSHZ2	AL109930.1;TSHZ2	2	1	lncRNA	protein_coding	African
AL110292.1	AL132718.1	AL110292.1;AL132718.1	1	1	lncRNA	lncRNA	African
AL110292.1	LINC02294	AL110292.1;LINC02294	1	1	lncRNA	lncRNA	African
AL110292.1	LINC02588	AL110292.1;LINC02588	5	2	lncRNA	lncRNA	African,African
AL117336.2	FAM13A	AL117336.2;FAM13A	1	1	protein_coding	lncRNA	African
AL117336.2	SH3D19	AL117336.2;SH3D19	1	1	protein_coding	lncRNA	African
AL117378.1	MOXD1	AL117378.1;MOXD1	1	1	lncRNA	protein_coding	African
AL121582.1	MACROD2	AL121582.1;MACROD2	1	1	protein_coding	lncRNA	African
AL121582.1	RPS3P1	AL121582.1;RPS3P1	1	1	processed_pseudogene	lncRNA	African
AL121594.1	AL121790.1	AL121594.1;AL121790.1	1	1	protein_coding	lncRNA	European
AL121594.1	AXIN2	AL121594.1;AXIN2	1	1	protein_coding	protein_coding	European
AL121594.1	BAZ1A	AL121594.1;BAZ1A	1	1	protein_coding	protein_coding	African
AL121781.1	RPS4XP2	AL121781.1;RPS4XP2	1	1	lncRNA	transcribed_processed_pseudogene	African
AL121790.1	ERG	AL121790.1;ERG	1	1	lncRNA	protein_coding	European
AL121790.1	PRORP	AL121790.1;PRORP	1	1	protein_coding	lncRNA	European
AL121790.2	TTC6	AL121790.2;TTC6	1	1	lncRNA	protein_coding	African
AL121985.1	CD48	AL121985.1;CD48	1	1	lncRNA	protein_coding	African
AL122035.1	ZBTB25	AL122035.1;ZBTB25	2	1	lncRNA	protein_coding	African
AL132633.1	NRG3	AL132633.1;NRG3	1	1	protein_coding	lncRNA	European
AL132633.1	RNF212B	AL132633.1;RNF212B	1	1	protein_coding	lncRNA	European
AL132633.1	VTI1A	AL132633.1;VTI1A	1	1	protein_coding	lncRNA	European
AL132640.3	GPHN	AL132640.3;GPHN	1	1	protein_coding	transcribed_processed_pseudogene	African
AL132671.2	DSE	AL132671.2;DSE	1	1	protein_coding	protein_coding	African
AL132671.2	FRK	AL132671.2;FRK	1	1	protein_coding	protein_coding	African
AL132671.2	ROS1	AL132671.2;ROS1	2	1	protein_coding	protein_coding	African
AL132709.7	TRAF3	AL132709.7;TRAF3	1	1	lncRNA	protein_coding	African
AL132718.1	LINC02294	AL132718.1;LINC02294	1	1	lncRNA	lncRNA	African
AL132718.1	LINC02588	AL132718.1;LINC02588	1	1	lncRNA	lncRNA	African
AL132857.2	NPAS3	AL132857.2;NPAS3	1	1	protein_coding	lncRNA	African
AL132857.2	TTC6	AL132857.2;TTC6	1	1	lncRNA	protein_coding	African
AL133166.1	AL135878.1	AL133166.1;AL135878.1	2	1	lncRNA	lncRNA	African
AL133257.1	AL589740.1	AL133257.1;AL589740.1	2	1	lncRNA	lncRNA	European
AL133257.1	UFL1-AS1	AL133257.1;UFL1-AS1	1	1	lncRNA	lncRNA	European
AL133284.1	2001-12-01	AL133284.1;DEC1	1	1	lncRNA	lncRNA	African
AL133352.1	CWF19L1	AL133352.1;CWF19L1	1	1	protein_coding	protein_coding	African
AL133352.1	PHBP9	AL133352.1;PHBP9	1	1	processed_pseudogene	protein_coding	African
AL133372.2	PCNX1	AL133372.2;PCNX1	2	1	lncRNA	protein_coding	African
[truncated: 4,619 more rows]

## Sheet: Table S5
Table S5 SV events resulting gene fusions
sampleID	chrom1	pos1	chrom2	pos2	SVTYPE	SVLEN	strand1	strand2	pos1_overlap_gene	pos1_overlap_gene_biotype	pos2_overlap_gene	pos2_overlap_gene_biotype	Ethnic_group	gene_fusions
10651	chr1	56695778	chr4	105469868	TRA	NA	-	-	PRKAA2	protein_coding	PPA2	protein_coding	European	PPA2;PRKAA2
10651	chr1	59634885	chr4	52349619	TRA	NA	-	+	FGGY	protein_coding	AC097522.2	lncRNA	European	AC097522.2;FGGY
10651	chr1	59643164	chr4	100019338	TRA	NA	-	+	FGGY	protein_coding	H2AZ1-DT	lncRNA	European	FGGY;H2AZ1-DT
10651	chr1	70212134	chr1	70338355	DUP	126221	-	+	SRSF11	protein_coding	ANKRD13C	protein_coding	European	ANKRD13C;SRSF11
10651	chr1	70212198	chr1	70338392	DEL	-126194	+	-	SRSF11	protein_coding	ANKRD13C	protein_coding	European	ANKRD13C;SRSF11
10651	chr1	70222923	chr1	100030500	INV	NA	-	-	SRSF11	protein_coding	SLC35A3	protein_coding	European	SLC35A3;SRSF11
10651	chr1	70222923	chr1	100030500	INV	NA	-	-	SRSF11	protein_coding	AC118553.2	protein_coding	European	AC118553.2;SRSF11
10651	chr1	70223045	chr1	100030424	INV	NA	+	+	SRSF11	protein_coding	SLC35A3	protein_coding	European	SLC35A3;SRSF11
10651	chr1	70223045	chr1	100030424	INV	NA	+	+	SRSF11	protein_coding	AC118553.2	protein_coding	European	AC118553.2;SRSF11
10651	chr1	81517766	chr14	52477451	TRA	NA	+	-	AL138799.4	lncRNA	TXNDC16	protein_coding	European	AL138799.4;TXNDC16
10651	chr1	81517766	chr14	52477451	TRA	NA	+	-	ADGRL2	protein_coding	TXNDC16	protein_coding	European	ADGRL2;TXNDC16
10651	chr1	93619287	chr1	160049979	DUP	66430692	-	+	BCAR3	protein_coding	KCNJ10	protein_coding	European	BCAR3;KCNJ10
10651	chr1	151174034	chr1	160402775	DEL	-9228741	+	-	TMOD4	protein_coding	VANGL2	protein_coding	European	TMOD4;VANGL2
10651	chr1	156597119	chr10	87930195	TRA	NA	-	+	GPATCH4	protein_coding	PTEN	protein_coding	European	GPATCH4;PTEN
10651	chr1	160032621	chr3	142791940	TRA	NA	+	+	KCNJ10	protein_coding	TRPC1	protein_coding	European	KCNJ10;TRPC1
10651	chr1	160049942	chr14	25135497	TRA	NA	-	-	KCNJ10	protein_coding	LINC02286	lncRNA	European	KCNJ10;LINC02286
10651	chr2	95044445	chr2	115279269	INV	NA	-	-	MAL	protein_coding	DPP10	protein_coding	European	DPP10;MAL
10651	chr2	105267004	chr2	148977195	DEL	-43710191	+	-	TGFBRAP1	protein_coding	KIF5C	protein_coding	European	KIF5C;TGFBRAP1
10651	chr2	111426379	chr2	198146949	DUP	86720570	-	+	MIR4435-2HG	lncRNA	PLCL1	protein_coding	European	MIR4435-2HG;PLCL1
10651	chr2	115278842	chr2	121394822	DEL	-6115980	+	-	DPP10	protein_coding	CLASP1	protein_coding	European	CLASP1;DPP10
10651	chr2	148994951	chr2	200325694	DEL	-51330743	+	-	KIF5C	protein_coding	SPATS2L	protein_coding	European	KIF5C;SPATS2L
10651	chr2	149831411	chr2	200962712	DEL	-51131301	+	-	LINC01931	lncRNA	ORC2	protein_coding	European	LINC01931;ORC2
10651	chr2	149831411	chr2	200962712	DEL	-51131301	+	-	MMADHC-DT	lncRNA	ORC2	protein_coding	European	MMADHC-DT;ORC2
10651	chr2	197497592	chr2	200960066	INV	NA	+	+	HSPD1	protein_coding	ORC2	protein_coding	European	HSPD1;ORC2
10651	chr2	200322057	chr9	14941336	TRA	NA	+	+	SPATS2L	protein_coding	CLCN3P1	transcribed_unprocessed_pseudogene	European	CLCN3P1;SPATS2L
10651	chr3	19485592	chr3	19501226	DEL	-15634	+	-	AC061958.1	lncRNA	KCNH8	protein_coding	European	AC061958.1;KCNH8
10651	chr3	19485592	chr3	19501226	DEL	-15634	+	-	KCNH8	protein_coding	AC061958.1	lncRNA	European	AC061958.1;KCNH8
10651	chr4	52348880	chr15	40445425	TRA	NA	+	+	AC097522.2	lncRNA	BAHD1	protein_coding	European	AC097522.2;BAHD1
10651	chr4	57007885	chr15	54546503	TRA	NA	-	+	POLR2B	protein_coding	UNC13C	protein_coding	European	POLR2B;UNC13C
10651	chr4	65396553	chr4	84943919	DEL	-19547366	+	-	EPHA5	protein_coding	WDFY3	protein_coding	European	EPHA5;WDFY3
10651	chr5	62405064	chr5	141973058	DEL	-79567994	+	-	KIF2A	protein_coding	AC005740.3	lncRNA	European	AC005740.3;KIF2A
10651	chr5	62405064	chr5	141973058	DEL	-79567994	+	-	IPO11	protein_coding	AC005740.3	lncRNA	European	AC005740.3;IPO11
10651	chr5	62405064	chr5	141973058	DEL	-79567994	+	-	KIF2A	protein_coding	RNF14	protein_coding	European	KIF2A;RNF14
10651	chr5	62405064	chr5	141973058	DEL	-79567994	+	-	IPO11	protein_coding	RNF14	protein_coding	European	IPO11;RNF14
10651	chr7	103062520	chr7	104138928	INV	NA	+	+	FBXL13	protein_coding	ORC5	protein_coding	European	FBXL13;ORC5
10651	chr7	103562177	chr7	104138996	INV	NA	-	-	RELN	protein_coding	ORC5	protein_coding	European	ORC5;RELN
10651	chr8	29163955	chr8	30175737	INV	NA	+	+	KIF13B	protein_coding	DCTN6	protein_coding	European	DCTN6;KIF13B
10651	chr8	29163955	chr8	30175737	INV	NA	+	+	KIF13B	protein_coding	LEPROTL1	protein_coding	European	KIF13B;LEPROTL1
10651	chr8	30171079	chr8	30176024	INV	NA	-	-	LEPROTL1	protein_coding	DCTN6	protein_coding	European	DCTN6;LEPROTL1
10651	chr8	30171079	chr8	30176024	INV	NA	-	-	DCTN6	protein_coding	LEPROTL1	protein_coding	European	DCTN6;LEPROTL1
10651	chr8	124096953	chr10	92132534	TRA	NA	+	-	FER1L6	protein_coding	CPEB3	protein_coding	European	CPEB3;FER1L6
10651	chr8	124096953	chr10	92132534	TRA	NA	+	-	FER1L6-AS2	lncRNA	CPEB3	protein_coding	European	CPEB3;FER1L6-AS2
10651	chr10	53887095	chr10	114339713	INV	NA	-	-	PCDH15	protein_coding	AFAP1L2	protein_coding	European	AFAP1L2;PCDH15
10651	chr11	126565439	chr11	126823020	DEL	-257581	+	-	KIRREL3-AS1	lncRNA	KIRREL3	protein_coding	European	KIRREL3;KIRREL3-AS1
10651	chr12	5873261	chr12	10765736	INV	NA	-	-	ANO2	protein_coding	LINC02366	lncRNA	European	ANO2;LINC02366
10651	chr12	11137764	chr12	113865692	INV	NA	-	-	PRH1	protein_coding	AC009731.1	lncRNA	European	AC009731.1;PRH1
10651	chr12	11137764	chr12	113865692	INV	NA	-	-	AC018630.2	protein_coding	AC009731.1	lncRNA	European	AC009731.1;AC018630.2
10651	chr12	11137764	chr12	113865692	INV	NA	-	-	TAS2R14	protein_coding	AC009731.1	lncRNA	European	AC009731.1;TAS2R14
10651	chr12	11137764	chr12	113865692	INV	NA	-	-	PRH1	protein_coding	RBM19	protein_coding	European	PRH1;RBM19
10651	chr12	11137764	chr12	113865692	INV	NA	-	-	AC018630.2	protein_coding	RBM19	protein_coding	European	AC018630.2;RBM19
10651	chr12	11137764	chr12	113865692	INV	NA	-	-	TAS2R14	protein_coding	RBM19	protein_coding	European	RBM19;TAS2R14
10651	chr12	12691699	chr12	115757908	INV	NA	-	-	GPR19	protein_coding	AC009387.1	lncRNA	European	AC009387.1;GPR19
10651	chr12	62495322	chr17	19737716	TRA	NA	-	-	MON2	protein_coding	AC005722.4	lncRNA	European	AC005722.4;MON2
10651	chr12	64606996	chr12	113850137	DEL	-49243141	+	-	AC078962.5	lncRNA	RBM19	protein_coding	European	AC078962.5;RBM19
10651	chr12	64606996	chr12	113850137	DEL	-49243141	+	-	RASSF3	protein_coding	RBM19	protein_coding	European	RASSF3;RBM19
10651	chr13	24693059	chr13	29876209	INV	NA	-	-	ATP12A	protein_coding	LINC00297	lncRNA	European	ATP12A;LINC00297
10651	chr13	24890609	chr13	75636394	INV	NA	+	+	CENPJ	protein_coding	AL137782.1	lncRNA	European	AL137782.1;CENPJ
10651	chr13	24890609	chr13	75636394	INV	NA	+	+	CENPJ	protein_coding	LMO7	protein_coding	European	CENPJ;LMO7
10651	chr13	49459443	chr15	100560813	TRA	NA	+	-	SETDB2	protein_coding	LINS1	protein_coding	European	LINS1;SETDB2
10651	chr13	75651397	chr15	98354665	TRA	NA	+	+	AL137782.1	lncRNA	LINC02351	lncRNA	European	AL137782.1;LINC02351
10651	chr13	75651397	chr15	98354665	TRA	NA	+	+	LMO7	protein_coding	LINC02351	lncRNA	European	LINC02351;LMO7
10651	chr13	75698909	chr15	64848377	TRA	NA	-	-	AL137782.1	lncRNA	PLEKHO2	protein_coding	European	AL137782.1;PLEKHO2
10651	chr13	75698909	chr15	64848377	TRA	NA	-	-	LMO7	protein_coding	PLEKHO2	protein_coding	European	LMO7;PLEKHO2
10651	chr13	75698909	chr15	64848377	TRA	NA	-	-	AL137782.1	lncRNA	AC069368.1	protein_coding	European	AC069368.1;AL137782.1
10651	chr13	75698909	chr15	64848377	TRA	NA	-	-	LMO7	protein_coding	AC069368.1	protein_coding	European	AC069368.1;LMO7
10651	chr21	38647774	chr21	41498779	DEL	-2851005	+	-	ERG	protein_coding	TMPRSS2	protein_coding	European	ERG;TMPRSS2
10738	chr1	51792113	chr15	49340989	TRA	NA	-	-	NRDC	protein_coding	FAM227B	protein_coding	European	FAM227B;NRDC
10738	chr1	51792113	chr15	49340989	TRA	NA	-	-	OSBPL9	protein_coding	FAM227B	protein_coding	European	FAM227B;OSBPL9
10738	chr1	51792113	chr15	49340989	TRA	NA	-	-	NRDC	protein_coding	GALK2	protein_coding	European	GALK2;NRDC
10738	chr1	51792113	chr15	49340989	TRA	NA	-	-	OSBPL9	protein_coding	GALK2	protein_coding	European	GALK2;OSBPL9
10738	chr1	51792532	chr15	49341186	TRA	NA	+	+	NRDC	protein_coding	FAM227B	protein_coding	European	FAM227B;NRDC
10738	chr1	51792532	chr15	49341186	TRA	NA	+	+	OSBPL9	protein_coding	FAM227B	protein_coding	European	FAM227B;OSBPL9
10738	chr1	51792532	chr15	49341186	TRA	NA	+	+	NRDC	protein_coding	GALK2	protein_coding	European	GALK2;NRDC
10738	chr1	51792532	chr15	49341186	TRA	NA	+	+	OSBPL9	protein_coding	GALK2	protein_coding	European	GALK2;OSBPL9
10738	chr10	130162442	chr21	41489360	TRA	NA	+	-	GLRX3	protein_coding	TMPRSS2	protein_coding	European	GLRX3;TMPRSS2
10738	chr10	130162509	chr21	41494623	TRA	NA	-	+	GLRX3	protein_coding	TMPRSS2	protein_coding	European	GLRX3;TMPRSS2
10738	chr21	38504438	chr21	41494619	DEL	-2990181	+	-	ERG	protein_coding	TMPRSS2	protein_coding	European	ERG;TMPRSS2
10738	chr21	38504438	chr21	41494619	DEL	-2990181	+	-	AP001037.1	lncRNA	TMPRSS2	protein_coding	European	AP001037.1;TMPRSS2
10764	chr1	166287500	chr1	194830592	INV	NA	-	-	AL596087.2	lncRNA	AL353072.2	lncRNA	European	AL353072.2;AL596087.2
10764	chr1	193247154	chr1	194827598	INV	NA	+	+	CDC73	protein_coding	AL353072.2	lncRNA	European	AL353072.2;CDC73
10764	chr1	227412068	chr4	31079133	TRA	NA	-	-	LINC01641	lncRNA	PCDH7	protein_coding	European	LINC01641;PCDH7
10764	chr1	242367541	chr5	1728058	TRA	NA	-	+	PLD5	protein_coding	AC112176.1	lncRNA	European	AC112176.1;PLD5
10764	chr1	242368219	chr5	1728062	TRA	NA	+	-	PLD5	protein_coding	AC112176.1	lncRNA	European	AC112176.1;PLD5
10764	chr2	52908930	chr22	19301798	TRA	NA	+	-	AC010967.1	lncRNA	AC000085.1	lncRNA	European	AC000085.1;AC010967.1
10764	chr3	126312868	chr11	133375182	TRA	NA	-	+	AC063919.2	lncRNA	OPCML	protein_coding	European	AC063919.2;OPCML
10764	chr4	14846384	chr4	61253327	DUP	46406943	-	+	LINC00504	lncRNA	ADGRL3	protein_coding	European	ADGRL3;LINC00504
10764	chr4	20949091	chr4	23051124	INV	NA	-	-	KCNIP4	protein_coding	AC097512.1	lncRNA	European	AC097512.1;KCNIP4
10764	chr4	122984467	chr4	124247551	INV	NA	+	+	SPATA5	protein_coding	AC121154.1	lncRNA	European	AC121154.1;SPATA5
10764	chr4	122988903	chr4	124248244	INV	NA	-	-	SPATA5	protein_coding	AC121154.1	lncRNA	European	AC121154.1;SPATA5
10764	chr6	64274026	chr6	82081023	INV	NA	-	-	EYS	protein_coding	LINC02542	lncRNA	European	EYS;LINC02542
10764	chr6	64852566	chr6	71222792	INV	NA	+	+	EYS	protein_coding	AL589935.1	lncRNA	European	AL589935.1;EYS
10764	chr6	65114148	chr6	70422582	INV	NA	-	-	EYS	protein_coding	FAM135A	protein_coding	European	EYS;FAM135A
10764	chr6	70782651	chr6	79947139	INV	NA	+	+	SMAP1	protein_coding	ELOVL4	protein_coding	European	ELOVL4;SMAP1
10764	chr6	87499877	chr6	87501886	DEL	-2009	+	-	AL049697.1	protein_coding	SLC35A1	protein_coding	European	AL049697.1;SLC35A1
10764	chr6	87499877	chr6	87501886	DEL	-2009	+	-	SLC35A1	protein_coding	AL049697.1	protein_coding	European	AL049697.1;SLC35A1
10764	chr6	90528863	chr6	93322769	DUP	2793906	-	+	MAP3K7	protein_coding	EPHA7	protein_coding	European	EPHA7;MAP3K7
10764	chr6	154448422	chr6	154448810	INV	NA	-	-	CNKSR3	protein_coding	AL357075.4	protein_coding	European	AL357075.4;CNKSR3
10764	chr6	154448422	chr6	154448810	INV	NA	-	-	AL357075.4	protein_coding	CNKSR3	protein_coding	European	AL357075.4;CNKSR3
10764	chr8	24610884	chr10	90420208	TRA	NA	+	+	AC120193.1	lncRNA	LINC02653	lncRNA	European	AC120193.1;LINC02653
10764	chr8	39531824	chr8	47910438	INV	NA	-	-	AC123767.1	transcribed_unitary_pseudogene	PRKDC	protein_coding	European	AC123767.1;PRKDC
10764	chr8	98598089	chr9	8942153	TRA	NA	-	-	STK3	protein_coding	AL596451.1	lncRNA	European	AL596451.1;STK3
10764	chr8	98598089	chr9	8942153	TRA	NA	-	-	STK3	protein_coding	PTPRD	protein_coding	European	PTPRD;STK3
10764	chr8	109395215	chr8	111513400	INV	NA	+	+	PKHD1L1	protein_coding	LINC02237	lncRNA	European	LINC02237;PKHD1L1
10764	chr8	109404277	chr8	111188883	INV	NA	-	-	PKHD1L1	protein_coding	LINC01609	lncRNA	European	LINC01609;PKHD1L1
10764	chr9	18873299	chr9	71080699	INV	NA	-	-	ADAMTSL1	protein_coding	TRPM3	protein_coding	European	ADAMTSL1;TRPM3
10764	chr9	18873299	chr9	71080699	INV	NA	-	-	SAXO1	protein_coding	TRPM3	protein_coding	European	SAXO1;TRPM3
10764	chr9	68385493	chr9	68576833	DEL	-191340	+	-	PGM5	protein_coding	TMEM252-DT	lncRNA	European	PGM5;TMEM252-DT
10764	chr12	31063831	chr18	7660437	TRA	NA	+	-	DDX11-AS1	lncRNA	PTPRM	protein_coding	European	DDX11-AS1;PTPRM
10764	chr12	31063850	chr18	7660426	TRA	NA	-	+	DDX11-AS1	lncRNA	PTPRM	protein_coding	European	DDX11-AS1;PTPRM
10764	chr19	23232356	chr19	23232509	DEL	-153	+	-	AC092329.3	protein_coding	ZNF724	protein_coding	European	AC092329.3;ZNF724
10764	chr19	23232356	chr19	23232509	DEL	-153	+	-	ZNF724	protein_coding	AC092329.3	protein_coding	European	AC092329.3;ZNF724
11099	chr4	23002617	chr17	31586260	TRA	NA	+	+	AC097512.1	lncRNA	AC007923.4	lncRNA	European	AC007923.4;AC097512.1
11099	chr14	90967559	chr14	91698720	DUP	731161	-	+	RPS6KA5	protein_coding	CATSPERB	protein_coding	European	CATSPERB;RPS6KA5
11099	chr17	6768035	chrX	40067200	TRA	NA	-	-	XAF1	protein_coding	BCOR	protein_coding	European	BCOR;XAF1
11114	chr1	92648995	chr16	70377607	TRA	NA	+	+	EVI5	protein_coding	ST3GAL2	protein_coding	European	EVI5;ST3GAL2
11114	chr1	95055049	chr2	229657891	TRA	NA	-	-	ALG14	protein_coding	DNER	protein_coding	European	ALG14;DNER
11114	chr1	112617836	chr2	229657915	TRA	NA	-	+	ST7L	protein_coding	DNER	protein_coding	European	DNER;ST7L
11114	chr2	39912487	chr10	88933627	TRA	NA	-	-	SLC8A1-AS1	lncRNA	ACTA2-AS1	lncRNA	European	ACTA2-AS1;SLC8A1-AS1
11114	chr2	39912487	chr10	88933627	TRA	NA	-	-	SLC8A1-AS1	lncRNA	STAMBPL1	protein_coding	European	SLC8A1-AS1;STAMBPL1
11114	chr3	24316725	chr3	82177592	INV	NA	-	-	THRB	protein_coding	LINC02008	lncRNA	European	LINC02008;THRB
11114	chr3	24317672	chr3	82170564	DEL	-57852892	+	-	THRB	protein_coding	LINC02008	lncRNA	European	LINC02008;THRB
11114	chr3	24479392	chr3	78664575	DUP	54185183	-	+	THRB	protein_coding	ROBO1	protein_coding	European	ROBO1;THRB
11114	chr3	24485569	chr6	162861979	TRA	NA	-	+	THRB	protein_coding	PACRG	protein_coding	European	PACRG;THRB
11114	chr3	69848119	chr3	76787009	DEL	-6938890	+	-	MITF	protein_coding	ROBO2	protein_coding	European	MITF;ROBO2
11114	chr3	71089387	chr6	163044804	TRA	NA	-	-	FOXP1	protein_coding	PACRG	protein_coding	European	FOXP1;PACRG
11114	chr3	71089387	chr6	163044804	TRA	NA	-	-	AC097634.4	protein_coding	PACRG	protein_coding	European	AC097634.4;PACRG
11114	chr3	71089387	chr6	163044804	TRA	NA	-	-	FOXP1	protein_coding	PACRG-AS2	lncRNA	European	FOXP1;PACRG-AS2
11114	chr3	71089387	chr6	163044804	TRA	NA	-	-	AC097634.4	protein_coding	PACRG-AS2	lncRNA	European	AC097634.4;PACRG-AS2
11114	chr3	71379377	chr3	77267797	INV	NA	-	-	FOXP1	protein_coding	ROBO2	protein_coding	European	FOXP1;ROBO2
11114	chr3	71379377	chr3	77267797	INV	NA	-	-	AC097634.4	protein_coding	ROBO2	protein_coding	European	AC097634.4;ROBO2
11114	chr3	71562660	chr6	164974016	TRA	NA	+	-	FOXP1	protein_coding	AL133538.1	lncRNA	European	AL133538.1;FOXP1
11114	chr3	71562660	chr6	164974016	TRA	NA	+	-	AC097634.4	protein_coding	AL133538.1	lncRNA	European	AC097634.4;AL133538.1
11114	chr3	77287934	chr3	138398131	DEL	-61110197	+	-	ROBO2	protein_coding	MRAS	protein_coding	European	MRAS;ROBO2
11114	chr3	77300173	chr6	164982257	TRA	NA	-	+	ROBO2	protein_coding	AL133538.1	lncRNA	European	AL133538.1;ROBO2
11114	chr3	107530650	chr3	156123558	DEL	-48592908	+	-	BBX	protein_coding	KCNAB1	protein_coding	European	BBX;KCNAB1
11114	chr3	132349197	chr6	43661005	TRA	NA	+	-	ACPP	protein_coding	RSPH9	protein_coding	European	ACPP;RSPH9
11114	chr4	101523666	chr4	102507933	INV	NA	-	-	BANK1	protein_coding	NFKB1	protein_coding	European	BANK1;NFKB1
11114	chr6	24810680	chr16	61730947	TRA	NA	+	-	RIPOR2	protein_coding	CDH8	protein_coding	European	CDH8;RIPOR2
11114	chr6	25993778	chr21	36934628	TRA	NA	-	-	U91328.2	lncRNA	HLCS	protein_coding	European	HLCS;U91328.2
11114	chr6	25993778	chr21	36934628	TRA	NA	-	-	U91328.1	lncRNA	HLCS	protein_coding	European	HLCS;U91328.1
11114	chr8	98125773	chr8	101125638	DEL	-2999865	+	-	POP1	protein_coding	AP003469.2	lncRNA	European	AP003469.2;POP1
11114	chr9	9836828	chr20	22428682	TRA	NA	-	+	PTPRD	protein_coding	AL133464.1	lncRNA	European	AL133464.1;PTPRD
11114	chr9	69073750	chr10	88931294	TRA	NA	-	-	FXN	protein_coding	STAMBPL1	protein_coding	European	FXN;STAMBPL1
11114	chr9	69073750	chr10	88931294	TRA	NA	-	-	AL358113.1	protein_coding	STAMBPL1	protein_coding	European	AL358113.1;STAMBPL1
11114	chr10	87752691	chr10	88823199	DEL	-1070508	+	-	ATAD1	protein_coding	ANKRD22	protein_coding	European	ANKRD22;ATAD1
11114	chr10	87768163	chr10	103888328	DEL	-16120165	+	-	ATAD1	protein_coding	STN1	protein_coding	European	ATAD1;STN1
11114	chr10	89432134	chr10	127277447	INV	NA	-	-	SLC16A12	protein_coding	DOCK1	protein_coding	European	DOCK1;SLC16A12
11114	chr11	859600	chr11	109786893	DEL	-108927293	+	-	AP006623.1	lncRNA	LINC02715	lncRNA	European	AP006623.1;LINC02715
11114	chr11	859600	chr11	109786893	DEL	-108927293	+	-	TSPAN4	protein_coding	LINC02715	lncRNA	European	LINC02715;TSPAN4
11114	chr11	10512445	chr11	10641229	DEL	-128784	+	-	RNF141	protein_coding	MRVI1	protein_coding	European	MRVI1;RNF141
11114	chr11	44942492	chr17	56340160	TRA	NA	-	-	TP53I11	protein_coding	ANKFN1	protein_coding	European	ANKFN1;TP53I11
11114	chr21	38502662	chr21	41498822	DEL	-2996160	+	-	ERG	protein_coding	TMPRSS2	protein_coding	European	ERG;TMPRSS2
11119	chr5	88326167	chr14	104705397	TRA	NA	-	-	TMEM161B-AS1	lncRNA	INF2	protein_coding	European	INF2;TMEM161B-AS1
11129	chr1	63239813	chr7	121911330	TRA	NA	+	+	LINC00466	lncRNA	PTPRZ1	protein_coding	European	LINC00466;PTPRZ1
11129	chr1	185979899	chr1	191835255	INV	NA	-	-	HMCN1	protein_coding	LINC02770	lncRNA	European	HMCN1;LINC02770
11129	chr1	201987411	chr12	47407364	TRA	NA	+	-	RNPEP	protein_coding	LINC02156	lncRNA	European	LINC02156;RNPEP
11129	chr2	51782270	chr2	195947537	INV	NA	-	-	AC007402.1	lncRNA	DNAH7	protein_coding	European	AC007402.1;DNAH7
11129	chr2	65996269	chr2	80566946	DEL	-14570677	+	-	AC007389.1	lncRNA	CTNNA2	protein_coding	European	AC007389.1;CTNNA2
11129	chr2	66008024	chr2	80271238	DUP	14263214	-	+	AC007389.1	lncRNA	CTNNA2	protein_coding	European	AC007389.1;CTNNA2
11129	chr2	68163281	chr2	68163281	INS	51	NA	NA	AC017083.3	protein_coding	PNO1	protein_coding	European	AC017083.3;PNO1
11129	chr2	68163281	chr2	68163281	INS	51	NA	NA	PNO1	protein_coding	AC017083.3	protein_coding	European	AC017083.3;PNO1
11129	chr2	72808786	chr2	84662747	INV	NA	+	+	EXOC6B	protein_coding	DNAH6	protein_coding	European	DNAH6;EXOC6B
11129	chr2	72822887	chr2	75909911	INV	NA	-	-	EXOC6B	protein_coding	AC110614.1	lncRNA	European	AC110614.1;EXOC6B
11129	chr2	77434032	chr2	80356905	INV	NA	-	-	LRRTM4	protein_coding	CTNNA2	protein_coding	European	CTNNA2;LRRTM4
11129	chr2	79991916	chr2	84690387	INV	NA	-	-	CTNNA2	protein_coding	DNAH6	protein_coding	European	CTNNA2;DNAH6
11129	chr2	80600717	chr2	80623871	DEL	-23154	+	-	AC008067.1	lncRNA	CTNNA2	protein_coding	European	AC008067.1;CTNNA2
11129	chr2	99061212	chr2	189124996	INV	NA	+	+	TSGA10	protein_coding	COL5A2	protein_coding	European	COL5A2;TSGA10
11129	chr2	99066081	chr2	189130783	INV	NA	-	-	TSGA10	protein_coding	COL5A2	protein_coding	European	COL5A2;TSGA10
11129	chr2	182280305	chr2	182280393	DEL	-88	+	-	PDE1A	protein_coding	AC012500.1	lncRNA	European	AC012500.1;PDE1A
11129	chr2	182280305	chr2	182280393	DEL	-88	+	-	AC012500.1	lncRNA	PDE1A	protein_coding	European	AC012500.1;PDE1A
11129	chr3	20137768	chr3	26655122	INV	NA	+	+	KAT2B	protein_coding	LRRC3B	protein_coding	European	KAT2B;LRRC3B
11129	chr4	33868207	chr22	28669731	TRA	NA	+	+	AC016687.3	lncRNA	TTC28	protein_coding	European	AC016687.3;TTC28
11129	chr4	33868207	chr22	28669731	TRA	NA	+	+	AC016687.2	lncRNA	TTC28	protein_coding	European	AC016687.2;TTC28
11129	chr4	116169161	chr4	118280515	DUP	2111354	-	+	AC027613.1	transcribed_processed_pseudogene	SNHG8	lncRNA	European	AC027613.1;SNHG8
11129	chr4	116169161	chr4	118280515	DUP	2111354	-	+	AC027613.1	transcribed_processed_pseudogene	PRSS12	protein_coding	European	AC027613.1;PRSS12
11129	chr4	143459925	chr4	144691839	INV	NA	-	-	GAB1	protein_coding	AC098588.3	lncRNA	European	AC098588.3;GAB1
11129	chr4	143459925	chr4	144691839	INV	NA	-	-	GAB1	protein_coding	AC098588.2	protein_coding	European	AC098588.2;GAB1
11129	chr4	143459925	chr4	144691839	INV	NA	-	-	GAB1	protein_coding	HHIP	protein_coding	European	GAB1;HHIP
11129	chr4	144933210	chr4	144941097	DEL	-7887	+	-	AC098588.2	protein_coding	ANAPC10	protein_coding	European	AC098588.2;ANAPC10
11129	chr4	144933210	chr4	144941097	DEL	-7887	+	-	ANAPC10	protein_coding	AC098588.2	protein_coding	European	AC098588.2;ANAPC10
11129	chr5	29135585	chr5	45457318	DUP	16321733	-	+	LINC02109	lncRNA	HCN1	protein_coding	European	HCN1;LINC02109
11129	chr5	35699649	chr5	35722215	DEL	-22566	+	-	SPEF2	protein_coding	AC137810.1	lncRNA	European	AC137810.1;SPEF2
11129	chr5	35699649	chr5	35722215	DEL	-22566	+	-	AC137810.1	lncRNA	SPEF2	protein_coding	European	AC137810.1;SPEF2
11129	chr5	105160031	chr6	13191081	TRA	NA	-	-	AC091987.1	lncRNA	PHACTR1	protein_coding	European	AC091987.1;PHACTR1
11129	chr5	105160031	chr6	13191081	TRA	NA	-	-	AC099520.1	lncRNA	PHACTR1	protein_coding	European	AC099520.1;PHACTR1
11129	chr5	164974735	chr5	171153663	DEL	-6178928	+	-	AC109466.1	lncRNA	RANBP17	protein_coding	European	AC109466.1;RANBP17
11129	chr6	69783963	chr6	98015441	DEL	-28231478	+	-	LMBRD1	protein_coding	AL589740.1	lncRNA	European	AL589740.1;LMBRD1
11129	chr6	133032519	chr6	133848331	DEL	-815812	+	-	LINC00326	lncRNA	TARID	lncRNA	European	LINC00326;TARID
11129	chr6	133032519	chr6	133848331	DEL	-815812	+	-	LINC00326	lncRNA	LINC01312	lncRNA	European	LINC00326;LINC01312
11129	chr6	133089483	chr6	133845515	DUP	756032	-	+	AL591115.1	lncRNA	TARID	lncRNA	European	AL591115.1;TARID
11129	chr6	133089483	chr6	133845515	DUP	756032	-	+	LINC00326	lncRNA	TARID	lncRNA	European	LINC00326;TARID
11129	chr6	133089483	chr6	133845515	DUP	756032	-	+	AL591115.1	lncRNA	LINC01312	lncRNA	European	AL591115.1;LINC01312
11129	chr6	133089483	chr6	133845515	DUP	756032	-	+	LINC00326	lncRNA	LINC01312	lncRNA	European	LINC00326;LINC01312
11129	chr6	133248403	chr6	133869287	DUP	620884	-	+	EYA4	protein_coding	TARID	lncRNA	European	EYA4;TARID
11129	chr6	133248403	chr6	133869287	DUP	620884	-	+	EYA4	protein_coding	LINC01312	lncRNA	European	EYA4;LINC01312
11129	chr6	133342331	chr6	133889545	INV	NA	-	-	EYA4	protein_coding	TCF21	protein_coding	European	EYA4;TCF21
11129	chr6	133342331	chr6	133889545	INV	NA	-	-	EYA4	protein_coding	TARID	lncRNA	European	EYA4;TARID
11129	chr7	2173842	chr7	106554088	INV	NA	-	-	MAD1L1	protein_coding	AC004917.1	lncRNA	European	AC004917.1;MAD1L1
11129	chr7	2173842	chr7	106554088	INV	NA	-	-	AC069288.1	protein_coding	AC004917.1	lncRNA	European	AC004917.1;AC069288.1
11129	chr7	8269081	chr7	123489517	DEL	-115220436	+	-	AC007128.1	lncRNA	IQUB	protein_coding	European	AC007128.1;IQUB
11129	chr7	15450294	chr7	35333260	INV	NA	+	+	AGMO	protein_coding	AC007652.3	lncRNA	European	AC007652.3;AGMO
11129	chr7	15478594	chr7	144592996	DEL	-129114402	+	-	AGMO	protein_coding	TPK1	protein_coding	European	AGMO;TPK1
11129	chr7	22178678	chr7	80854679	DEL	-58676001	+	-	RAPGEF5	protein_coding	SEMA3C	protein_coding	European	RAPGEF5;SEMA3C
11129	chr7	22180034	chr7	116740051	DUP	94560017	-	+	RAPGEF5	protein_coding	MET	protein_coding	European	MET;RAPGEF5
11129	chr7	22180211	chr7	127348620	INV	NA	-	-	RAPGEF5	protein_coding	ZNF800	protein_coding	European	RAPGEF5;ZNF800
11129	chr7	22180362	chr7	127895510	DEL	-105715148	+	-	RAPGEF5	protein_coding	SND1	protein_coding	European	RAPGEF5;SND1
11129	chr7	22180998	chr7	127032701	INV	NA	+	+	RAPGEF5	protein_coding	GRM8	protein_coding	European	GRM8;RAPGEF5
11129	chr7	24928234	chr7	123942117	DUP	99013883	-	+	OSBPL3	protein_coding	SPAM1	protein_coding	European	OSBPL3;SPAM1
11129	chr7	34002728	chr13	60753761	TRA	NA	+	+	BMPER	protein_coding	LINC00378	lncRNA	European	BMPER;LINC00378
11129	chr7	34050314	chr7	34426956	DEL	-376642	+	-	BMPER	protein_coding	NPSR1-AS1	lncRNA	European	BMPER;NPSR1-AS1
11129	chr7	34050893	chr7	35334169	INV	NA	-	-	BMPER	protein_coding	AC007652.3	lncRNA	European	AC007652.3;BMPER
11129	chr7	39601037	chr7	90793087	INV	NA	-	-	YAE1	protein_coding	CDK14	protein_coding	European	CDK14;YAE1
11129	chr7	66702504	chr7	87216064	DEL	-20513560	+	-	AC027644.4	protein_coding	TMEM243	protein_coding	European	AC027644.4;TMEM243
11129	chr7	66702504	chr7	87216064	DEL	-20513560	+	-	RABGEF1	protein_coding	TMEM243	protein_coding	European	RABGEF1;TMEM243
11129	chr7	72698217	chr7	82794206	DUP	10095989	-	+	TYW1B	protein_coding	PCLO	protein_coding	European	PCLO;TYW1B
11129	chr7	73167385	chr7	111801554	DUP	38634169	-	+	GTF2IP4	transcribed_processed_pseudogene	DOCK4	protein_coding	European	DOCK4;GTF2IP4
11129	chr7	80853392	chr7	91692177	DEL	-10838785	+	-	SEMA3C	protein_coding	MTERF1	protein_coding	European	MTERF1;SEMA3C
11129	chr7	81746505	chr7	82216471	INV	NA	+	+	HGF	protein_coding	CACNA2D1	protein_coding	European	CACNA2D1;HGF
11129	chr7	81769802	chr7	82233383	INV	NA	-	-	HGF	protein_coding	CACNA2D1	protein_coding	European	CACNA2D1;HGF
11129	chr7	82796061	chr7	104767246	DUP	21971185	-	+	PCLO	protein_coding	LHFPL3-AS1	lncRNA	European	LHFPL3-AS1;PCLO
11129	chr7	82796061	chr7	104767246	DUP	21971185	-	+	PCLO	protein_coding	LHFPL3	protein_coding	European	LHFPL3;PCLO
11129	chr7	87214764	chr7	88259375	INV	NA	+	+	TMEM243	protein_coding	AC003991.1	lncRNA	European	AC003991.1;TMEM243
11129	chr7	91692319	chr7	108212935	DUP	16520616	-	+	MTERF1	protein_coding	NRCAM	protein_coding	European	MTERF1;NRCAM
11129	chr7	96014346	chr7	96315004	DUP	300658	-	+	DYNC1I1	protein_coding	SLC25A13	protein_coding	European	DYNC1I1;SLC25A13
11129	chr7	96317793	chr7	135969136	DUP	39651343	-	+	SLC25A13	protein_coding	MTPN	protein_coding	European	MTPN;SLC25A13
11129	chr7	105892232	chr7	106099892	INV	NA	+	+	CDHR3	protein_coding	SYPL1	protein_coding	European	CDHR3;SYPL1
11129	chr7	117779305	chr7	124458805	DEL	-6679500	+	-	CTTNBP2	protein_coding	AC006148.1	lncRNA	European	AC006148.1;CTTNBP2
11129	chr7	117782737	chr7	137058811	INV	NA	-	-	CTTNBP2	protein_coding	AC009264.1	lncRNA	European	AC009264.1;CTTNBP2
11129	chr7	119830989	chr7	136922359	INV	NA	-	-	LINC02476	lncRNA	AC009264.1	lncRNA	European	AC009264.1;LINC02476
11129	chr7	119830989	chr7	136922359	INV	NA	-	-	LINC02476	lncRNA	CHRM2	protein_coding	European	CHRM2;LINC02476
11129	chr7	121842796	chr7	135969427	DEL	-14126631	+	-	PNPT1P2	processed_pseudogene	MTPN	protein_coding	European	MTPN;PNPT1P2
11129	chr7	127241420	chr7	127891286	INV	NA	+	+	GRM8	protein_coding	SND1	protein_coding	European	GRM8;SND1
11129	chr8	14883875	chr8	23709794	INV	NA	-	-	SGCZ	protein_coding	AC012574.1	lncRNA	European	AC012574.1;SGCZ
11129	chr10	17973729	chr10	23708542	DUP	5734813	-	+	SLC39A12	protein_coding	KIAA1217	protein_coding	European	KIAA1217;SLC39A12
11129	chr10	18194053	chr10	19170774	INV	NA	+	+	CACNB2	protein_coding	MALRD1	protein_coding	European	CACNB2;MALRD1
11129	chr10	18397439	chr10	89230926	DEL	-70833487	+	-	CACNB2	protein_coding	LIPA	protein_coding	European	CACNB2;LIPA
11129	chr10	18411552	chr10	90596069	INV	NA	-	-	CACNB2	protein_coding	LINC02653	lncRNA	European	CACNB2;LINC02653
11129	chr10	19247886	chr10	89008073	DEL	-69760187	+	-	MALRD1	protein_coding	FAS	protein_coding	European	FAS;MALRD1
11129	chr10	19901954	chr10	90599158	INV	NA	+	+	PLXDC2	protein_coding	LINC02653	lncRNA	European	LINC02653;PLXDC2
11129	chr10	20261095	chr10	24932201	INV	NA	-	-	PLXDC2	protein_coding	PRTFDC1	protein_coding	European	PLXDC2;PRTFDC1
11129	chr10	21350679	chr10	24623392	DUP	3272713	-	+	LINC02643	lncRNA	ARHGAP21	protein_coding	European	ARHGAP21;LINC02643
11129	chr10	23958859	chr10	88328370	INV	NA	+	+	KIAA1217	protein_coding	RNLS	protein_coding	European	KIAA1217;RNLS
11129	chr10	88383322	chr10	89725813	INV	NA	-	-	RNLS	protein_coding	KIF20B	protein_coding	European	KIF20B;RNLS
11129	chr11	103867758	chr11	105517613	DUP	1649855	-	+	AP002989.1	lncRNA	CARD18	protein_coding	European	AP002989.1;CARD18
11129	chr12	43434804	chr12	43757331	DEL	-322527	+	-	ADAMTS20	protein_coding	PUS7L	protein_coding	European	ADAMTS20;PUS7L
11129	chr12	45272778	chr12	59408917	DUP	14136139	-	+	ANO6	protein_coding	AC108721.2	lncRNA	European	AC108721.2;ANO6
11129	chr12	45272778	chr12	59408917	DUP	14136139	-	+	ANO6	protein_coding	AC108721.1	lncRNA	European	AC108721.1;ANO6
11129	chr13	31872803	chr13	107392474	DEL	-75519671	+	-	FRY	protein_coding	FAM155A	protein_coding	European	FAM155A;FRY
11129	chr14	102129758	chr14	104587331	INV	NA	+	+	HSP90AA1	protein_coding	C14orf180	protein_coding	European	C14orf180;HSP90AA1
11129	chr14	102129758	chr14	104587331	INV	NA	+	+	HSP90AA1	protein_coding	TMEM179	protein_coding	European	HSP90AA1;TMEM179
11129	chr14	102154384	chr14	104663068	INV	NA	+	+	WDR20	protein_coding	LINC02280	lncRNA	European	LINC02280;WDR20
11129	chr14	102154545	chr14	104490186	INV	NA	-	-	WDR20	protein_coding	TMEM179	protein_coding	European	TMEM179;WDR20
11129	chr14	102155350	chr14	103759119	DEL	-1603769	+	-	WDR20	protein_coding	PPP1R13B	protein_coding	European	PPP1R13B;WDR20
11129	chr14	102155731	chr14	103577124	DUP	1421393	-	+	WDR20	protein_coding	COA8	protein_coding	European	COA8;WDR20
11129	chr14	102155731	chr14	103577124	DUP	1421393	-	+	WDR20	protein_coding	KLC1	protein_coding	European	KLC1;WDR20
11129	chr14	102155731	chr14	103577124	DUP	1421393	-	+	WDR20	protein_coding	AL139300.1	protein_coding	European	AL139300.1;WDR20
11129	chr14	102158881	chr14	102241126	INV	NA	+	+	WDR20	protein_coding	MOK	protein_coding	European	MOK;WDR20
11129	chr14	102204190	chr14	104597427	INV	NA	-	-	WDR20	protein_coding	TMEM179	protein_coding	European	TMEM179;WDR20
11129	chr14	102250595	chr14	103760625	DUP	1510030	-	+	MOK	protein_coding	PPP1R13B	protein_coding	European	MOK;PPP1R13B
11129	chr14	102254547	chr14	103598913	INV	NA	+	+	MOK	protein_coding	COA8	protein_coding	European	COA8;MOK
11129	chr14	102254547	chr14	103598913	INV	NA	+	+	MOK	protein_coding	KLC1	protein_coding	European	KLC1;MOK
11129	chr14	102254547	chr14	103598913	INV	NA	+	+	MOK	protein_coding	AL139300.1	protein_coding	European	AL139300.1;MOK
11129	chr14	103435727	chr14	103679255	INV	NA	+	+	MARK3	protein_coding	KLC1	protein_coding	European	KLC1;MARK3
11129	chr14	103435727	chr14	103679255	INV	NA	+	+	MARK3	protein_coding	AL139300.1	protein_coding	European	AL139300.1;MARK3
11129	chr14	103556635	chr14	103678889	DEL	-122254	+	-	AL139300.2	lncRNA	KLC1	protein_coding	European	AL139300.2;KLC1
11129	chr14	103556635	chr14	103678889	DEL	-122254	+	-	BAG5	protein_coding	KLC1	protein_coding	European	BAG5;KLC1
11129	chr14	103556635	chr14	103678889	DEL	-122254	+	-	AL139300.2	lncRNA	AL139300.1	protein_coding	European	AL139300.1;AL139300.2
11129	chr14	103556635	chr14	103678889	DEL	-122254	+	-	BAG5	protein_coding	AL139300.1	protein_coding	European	AL139300.1;BAG5
11129	chr14	103581492	chr14	103606006	INV	NA	-	-	KLC1	protein_coding	COA8	protein_coding	European	COA8;KLC1
11129	chr14	103581492	chr14	103606006	INV	NA	-	-	AL139300.1	protein_coding	COA8	protein_coding	European	AL139300.1;COA8
11129	chr14	103581492	chr14	103606006	INV	NA	-	-	COA8	protein_coding	KLC1	protein_coding	European	COA8;KLC1
11129	chr14	103581492	chr14	103606006	INV	NA	-	-	AL139300.1	protein_coding	KLC1	protein_coding	European	AL139300.1;KLC1
11129	chr14	103581492	chr14	103606006	INV	NA	-	-	COA8	protein_coding	AL139300.1	protein_coding	European	AL139300.1;COA8
11129	chr14	103581492	chr14	103606006	INV	NA	-	-	KLC1	protein_coding	AL139300.1	protein_coding	European	AL139300.1;KLC1
11141	chr9	125115756	chr14	74416276	TRA	NA	+	-	SCAI	protein_coding	SYNDIG1L	protein_coding	European	SCAI;SYNDIG1L
11452	chr9	37804218	chr9	37804298	DEL	-80	+	-	AL138752.2	protein_coding	DCAF10	protein_coding	European	AL138752.2;DCAF10
11452	chr9	37804218	chr9	37804298	DEL	-80	+	-	DCAF10	protein_coding	AL138752.2	protein_coding	European	AL138752.2;DCAF10
11452	chr20	13626062	chr20	14154259	DUP	528197	-	+	TASP1	protein_coding	MACROD2	protein_coding	European	MACROD2;TASP1
11532	chr6	139173758	chr16	29813393	TRA	NA	-	+	HECA	protein_coding	PRRT2	protein_coding	European	HECA;PRRT2
11532	chr6	139173758	chr16	29813393	TRA	NA	-	+	AL031772.1	lncRNA	PRRT2	protein_coding	European	AL031772.1;PRRT2
11532	chr6	139173758	chr16	29813393	TRA	NA	-	+	AL158850.1	lncRNA	PRRT2	protein_coding	European	AL158850.1;PRRT2
11532	chr6	139173758	chr16	29813393	TRA	NA	-	+	HECA	protein_coding	AC009133.1	lncRNA	European	AC009133.1;HECA
11532	chr6	139173758	chr16	29813393	TRA	NA	-	+	AL031772.1	lncRNA	AC009133.1	lncRNA	European	AC009133.1;AL031772.1
11532	chr6	139173758	chr16	29813393	TRA	NA	-	+	AL158850.1	lncRNA	AC009133.1	lncRNA	European	AC009133.1;AL158850.1
11532	chr6	139173758	chr16	29813393	TRA	NA	-	+	HECA	protein_coding	AC009133.6	protein_coding	European	AC009133.6;HECA
11532	chr6	139173758	chr16	29813393	TRA	NA	-	+	AL031772.1	lncRNA	AC009133.6	protein_coding	European	AC009133.6;AL031772.1
11532	chr6	139173758	chr16	29813393	TRA	NA	-	+	AL158850.1	lncRNA	AC009133.6	protein_coding	European	AC009133.6;AL158850.1
11590	chr1	16368852	chr1	24077464	INV	NA	-	-	SZRD1	protein_coding	AL591178.1	lncRNA	European	AL591178.1;SZRD1
11590	chr1	16368852	chr1	24077464	INV	NA	-	-	SZRD1	protein_coding	MYOM3	protein_coding	European	MYOM3;SZRD1
11590	chr1	16368852	chr1	24077464	INV	NA	-	-	SZRD1	protein_coding	MYOM3-AS1	lncRNA	European	MYOM3-AS1;SZRD1
11590	chr1	16368891	chr16	80997854	TRA	NA	+	+	SZRD1	protein_coding	AC009070.1	protein_coding	European	AC009070.1;SZRD1
11590	chr1	16368891	chr16	80997854	TRA	NA	+	+	SZRD1	protein_coding	CMC2	protein_coding	European	CMC2;SZRD1
11590	chr1	24077694	chr1	235465034	DEL	-211387340	+	-	AL591178.1	lncRNA	B3GALNT2	protein_coding	European	AL591178.1;B3GALNT2
11590	chr1	24077694	chr1	235465034	DEL	-211387340	+	-	MYOM3	protein_coding	B3GALNT2	protein_coding	European	B3GALNT2;MYOM3
11590	chr1	24077694	chr1	235465034	DEL	-211387340	+	-	MYOM3-AS1	lncRNA	B3GALNT2	protein_coding	European	B3GALNT2;MYOM3-AS1
11590	chr1	235465128	chr7	99663762	TRA	NA	+	-	B3GALNT2	protein_coding	CYP3A5	protein_coding	European	B3GALNT2;CYP3A5
11590	chr3	44915359	chr3	74338710	DEL	-29423351	+	-	ZDHHC3	protein_coding	CNTN3	protein_coding	European	CNTN3;ZDHHC3
11590	chr3	149820779	chr3	149820920	DUP	141	-	+	RNF13	protein_coding	ANKUB1	protein_coding	European	ANKUB1;RNF13
11590	chr3	149820779	chr3	149820920	DUP	141	-	+	ANKUB1	protein_coding	RNF13	protein_coding	European	ANKUB1;RNF13
11590	chr4	87076587	chr4	87184778	DEL	-108191	+	-	AFF1	protein_coding	KLHL8	protein_coding	European	AFF1;KLHL8
11590	chr4	94602777	chr4	95071541	DEL	-468764	+	-	PDLIM5	protein_coding	BMPR1B	protein_coding	European	BMPR1B;PDLIM5
11590	chr5	164952944	chr12	71474651	TRA	NA	+	-	AC109466.1	lncRNA	LGR5	protein_coding	European	AC109466.1;LGR5
11590	chr7	99663880	chr21	37384620	TRA	NA	+	-	CYP3A5	protein_coding	DYRK1A	protein_coding	European	CYP3A5;DYRK1A
11590	chr8	19697033	chr15	57280673	TRA	NA	-	-	CSGALNACT1	protein_coding	TCF12	protein_coding	European	CSGALNACT1;TCF12
11590	chr20	32304757	chr20	32394252	DEL	-89495	+	-	KIF3B	protein_coding	ASXL1	protein_coding	European	ASXL1;KIF3B
11590	chr21	37384770	chr21	41496212	INV	NA	+	+	DYRK1A	protein_coding	TMPRSS2	protein_coding	European	DYRK1A;TMPRSS2
11590	chr21	38483110	chr21	41496118	DEL	-3013008	+	-	ERG	protein_coding	TMPRSS2	protein_coding	European	ERG;TMPRSS2
11590	chr22	28669373	chrX	121295277	TRA	NA	-	+	TTC28	protein_coding	AC002377.1	lncRNA	European	AC002377.1;TTC28
11830	chr1	5620249	chr1	6579418	DEL	-959169	+	-	AL365255.1	lncRNA	TAS1R1	protein_coding	European	AL365255.1;TAS1R1
11830	chr1	155006791	chr1	205667727	INV	NA	-	-	ZBTB7B	protein_coding	SLC45A3	protein_coding	European	SLC45A3;ZBTB7B
11830	chr1	155007031	chr1	205663252	INV	NA	+	+	ZBTB7B	protein_coding	SLC45A3	protein_coding	European	SLC45A3;ZBTB7B
11830	chr1	209834351	chr5	139187864	TRA	NA	-	-	UTP25	protein_coding	SIL1	protein_coding	European	SIL1;UTP25
11830	chr1	209855508	chr17	82584960	TRA	NA	-	+	UTP25	protein_coding	FOXK2	protein_coding	European	FOXK2;UTP25
11830	chr1	209855936	chr1	224252539	DEL	-14396603	+	-	UTP25	protein_coding	NVL	protein_coding	European	NVL;UTP25
11830	chr1	222649162	chr1	222660293	DEL	-11131	+	-	MIA3	protein_coding	AL592148.3	lncRNA	European	AL592148.3;MIA3
11830	chr1	222659286	chr17	82584953	TRA	NA	+	-	AL592148.3	lncRNA	FOXK2	protein_coding	European	AL592148.3;FOXK2
11830	chr1	222659286	chr17	82584953	TRA	NA	+	-	MIA3	protein_coding	FOXK2	protein_coding	European	FOXK2;MIA3
11830	chr2	144909469	chr2	186398029	DEL	-41488560	+	-	TEX41	lncRNA	LINC01473	lncRNA	European	LINC01473;TEX41
11830	chr2	192769741	chr2	195969136	INV	NA	-	-	PCGEM1	lncRNA	DNAH7	protein_coding	European	DNAH7;PCGEM1
11830	chr2	192771697	chr2	195661461	DEL	-2889764	+	-	PCGEM1	lncRNA	SLC39A10	protein_coding	European	PCGEM1;SLC39A10
11830	chr2	192772142	chr2	195663062	INV	NA	-	-	PCGEM1	lncRNA	SLC39A10	protein_coding	European	PCGEM1;SLC39A10
11830	chr2	196282866	chr17	21159547	TRA	NA	-	-	HECW2	protein_coding	DHRS7B	protein_coding	European	DHRS7B;HECW2
11830	chr3	82163601	chr3	85064497	DEL	-2900896	+	-	LINC02008	lncRNA	CADM2	protein_coding	European	CADM2;LINC02008
11830	chr14	59214530	chr20	10988342	TRA	NA	-	-	DAAM1	protein_coding	AL050403.2	lncRNA	European	AL050403.2;DAAM1
11830	chr18	33414517	chr18	33646235	INV	NA	+	+	CCDC178	protein_coding	ASXL3	protein_coding	European	ASXL3;CCDC178
11830	chr18	33627792	chr18	35010119	INV	NA	-	-	ASXL3	protein_coding	MAPRE2	protein_coding	European	ASXL3;MAPRE2
11830	chr18	33636105	chr18	34702168	INV	NA	+	+	ASXL3	protein_coding	DTNA	protein_coding	European	ASXL3;DTNA
11830	chr18	34216509	chr18	34866114	INV	NA	-	-	NOL4	protein_coding	DTNA	protein_coding	European	DTNA;NOL4
11830	chrX	38328662	chrX	52262886	INV	NA	-	-	AF241726.2	protein_coding	AC231759.2	lncRNA	European	AC231759.2;AF241726.2
11830	chrX	38330187	chrX	52261266	INV	NA	+	+	AF241726.2	protein_coding	AC231759.2	lncRNA	European	AC231759.2;AF241726.2
11874	chr2	214140539	chr4	36137057	TRA	NA	-	-	SPAG16	protein_coding	ARAP2	protein_coding	European	ARAP2;SPAG16
11926	chr2	122305865	chr2	152697988	INV	NA	+	+	AC011246.1	lncRNA	PRPF40A	protein_coding	European	AC011246.1;PRPF40A
11926	chr2	202121303	chr2	203388329	DEL	-1267026	+	-	KIAA2012	protein_coding	ABI2	protein_coding	European	ABI2;KIAA2012
11926	chr3	18495469	chr3	183833569	INV	NA	-	-	SATB1-AS1	lncRNA	AC131160.1	protein_coding	European	AC131160.1;SATB1-AS1
11926	chr3	18495469	chr3	183833569	INV	NA	-	-	SATB1-AS1	lncRNA	PARL	protein_coding	European	PARL;SATB1-AS1
11926	chr3	37717063	chr15	57026778	TRA	NA	+	-	ITGA9	protein_coding	TCF12	protein_coding	European	ITGA9;TCF12
11926	chr3	37717063	chr15	57026778	TRA	NA	+	-	ITGA9-AS1	lncRNA	TCF12	protein_coding	European	ITGA9-AS1;TCF12
11926	chr3	71011388	chr3	71726460	INV	NA	+	+	FOXP1	protein_coding	EIF4E3	protein_coding	European	EIF4E3;FOXP1
11926	chr3	71011388	chr3	71726460	INV	NA	+	+	AC097634.4	protein_coding	EIF4E3	protein_coding	European	AC097634.4;EIF4E3
11926	chr3	71011388	chr3	71726460	INV	NA	+	+	FOXP1	protein_coding	AC097634.4	protein_coding	European	AC097634.4;FOXP1
11926	chr3	71037510	chr3	72830756	INV	NA	-	-	FOXP1	protein_coding	SHQ1	protein_coding	European	FOXP1;SHQ1
11926	chr3	71037510	chr3	72830756	INV	NA	-	-	AC097634.4	protein_coding	SHQ1	protein_coding	European	AC097634.4;SHQ1
11926	chr3	131239814	chr3	182653628	DEL	-51413814	+	-	NEK11	protein_coding	LINC02031	lncRNA	European	LINC02031;NEK11
11926	chr4	74933164	chr4	83547019	INV	NA	-	-	PARM1	protein_coding	GPAT3	protein_coding	European	GPAT3;PARM1
11926	chr4	185954443	chr17	47440936	TRA	NA	+	-	SORBS2	protein_coding	EFCAB13	protein_coding	European	EFCAB13;SORBS2
11926	chr5	22225956	chr5	38069441	DUP	15843485	-	+	CDH12	protein_coding	LINC02119	lncRNA	European	CDH12;LINC02119
11926	chr7	20734153	chr17	50643993	TRA	NA	+	-	ABCB5	protein_coding	ABCC3	protein_coding	European	ABCB5;ABCC3
11926	chr7	20786353	chr7	22164984	INV	NA	+	+	SP8	protein_coding	RAPGEF5	protein_coding	European	RAPGEF5;SP8
11926	chr7	21890032	chr7	22335592	INV	NA	-	-	DNAH11	protein_coding	RAPGEF5	protein_coding	European	DNAH11;RAPGEF5
11926	chr7	22161796	chr17	50644570	TRA	NA	-	+	RAPGEF5	protein_coding	ABCC3	protein_coding	European	ABCC3;RAPGEF5
11926	chr8	17526641	chr22	27927983	TRA	NA	+	+	SLC7A2	protein_coding	TTC28-AS1	lncRNA	European	SLC7A2;TTC28-AS1
11926	chr8	23342217	chr22	29055920	TRA	NA	-	-	AC090197.1	lncRNA	ZNRF3	protein_coding	European	AC090197.1;ZNRF3
11926	chr8	23342217	chr22	29055920	TRA	NA	-	-	LOXL2	protein_coding	ZNRF3	protein_coding	European	LOXL2;ZNRF3
11926	chr8	38115219	chr9	71179589	TRA	NA	+	-	ASH2L	protein_coding	TRPM3	protein_coding	European	ASH2L;TRPM3
11926	chr9	17450590	chr9	17995148	DUP	544558	-	+	CNTLN	protein_coding	ADAMTSL1	protein_coding	European	ADAMTSL1;CNTLN
11926	chr9	17451930	chr9	17995308	INV	NA	-	-	CNTLN	protein_coding	ADAMTSL1	protein_coding	European	ADAMTSL1;CNTLN
11926	chr9	19611495	chr9	34587776	INV	NA	+	+	SLC24A2	protein_coding	CNTFR	protein_coding	European	CNTFR;SLC24A2
11926	chr9	28296593	chr16	64438216	TRA	NA	-	+	LINGO2	protein_coding	AC092131.1	lncRNA	European	AC092131.1;LINGO2
11926	chr15	43777340	chr15	43777444	DEL	-104	+	-	SERF2	protein_coding	AC018512.1	protein_coding	European	AC018512.1;SERF2
11926	chr15	43777340	chr15	43777444	DEL	-104	+	-	AC018512.1	protein_coding	SERF2	protein_coding	European	AC018512.1;SERF2
11926	chr15	67125878	chr16	30885240	TRA	NA	-	+	SMAD3	protein_coding	BCL7C	protein_coding	European	BCL7C;SMAD3
11926	chr15	67125878	chr16	30885240	TRA	NA	-	+	SMAD3	protein_coding	MIR762HG	lncRNA	European	MIR762HG;SMAD3
11926	chr15	67125878	chr16	30885240	TRA	NA	-	+	SMAD3	protein_coding	AC135048.2	lncRNA	European	AC135048.2;SMAD3
11926	chr17	37851097	chr17	50647441	DEL	-12796344	+	-	YWHAEP7	transcribed_unprocessed_pseudogene	ABCC3	protein_coding	European	ABCC3;YWHAEP7
11926	chr21	14195102	chr21	45645947	INV	NA	-	-	LIPI	protein_coding	PCBP3	protein_coding	European	LIPI;PCBP3
11926	chr21	38489651	chr21	39578009	INV	NA	-	-	ERG	protein_coding	B3GALT5	protein_coding	European	B3GALT5;ERG
11926	chr21	38489890	chr21	41497893	DEL	-3008003	+	-	ERG	protein_coding	TMPRSS2	protein_coding	European	ERG;TMPRSS2
11926	chrX	21070371	chrX	21409875	DEL	-339504	+	-	AL807742.1	lncRNA	CNKSR2	protein_coding	European	AL807742.1;CNKSR2
12103	chr10	96978603	chrX	38108527	TRA	NA	+	-	LCOR	protein_coding	SYTL5	protein_coding	European	LCOR;SYTL5
12103	chr10	96978603	chrX	38108527	TRA	NA	+	-	LCOR	protein_coding	AF241726.2	protein_coding	European	AF241726.2;LCOR
12543	chr1	44888538	chr5	120360637	TRA	NA	-	-	EIF2B3	protein_coding	AC113418.1	lncRNA	European	AC113418.1;EIF2B3
12543	chr1	44888656	chr1	172453244	DEL	-127564588	+	-	EIF2B3	protein_coding	C1orf105	protein_coding	European	C1orf105;EIF2B3
12543	chr1	167163035	chr5	120379507	TRA	NA	-	+	GPA33	protein_coding	AC113418.1	lncRNA	European	AC113418.1;GPA33
12543	chr1	167234376	chr1	172453132	INV	NA	+	+	POU2F1	protein_coding	C1orf105	protein_coding	European	C1orf105;POU2F1
12543	chr1	172456054	chr1	178812045	INV	NA	+	+	C1orf105	protein_coding	RALGPS2	protein_coding	European	C1orf105;RALGPS2
12543	chr1	203867584	chr5	120360640	TRA	NA	+	+	SNRPE	protein_coding	AC113418.1	lncRNA	European	AC113418.1;SNRPE
12543	chr2	38863376	chr2	85028630	DEL	-46165254	+	-	DHX57	protein_coding	KCMF1	protein_coding	European	DHX57;KCMF1
12543	chr2	38863389	chr2	119617847	DUP	80754458	-	+	DHX57	protein_coding	CFAP221	protein_coding	European	CFAP221;DHX57
12543	chr2	38863971	chr2	85026611	INV	NA	+	+	DHX57	protein_coding	KCMF1	protein_coding	European	DHX57;KCMF1
12543	chr2	39395317	chr2	119616948	INV	NA	-	-	MAP4K3	protein_coding	CFAP221	protein_coding	European	CFAP221;MAP4K3
12543	chr2	84426841	chr8	30128633	TRA	NA	+	+	SUCLG1	protein_coding	LEPROTL1	protein_coding	European	LEPROTL1;SUCLG1
12543	chr2	85026067	chr8	30639842	TRA	NA	-	-	KCMF1	protein_coding	SMIM18	protein_coding	European	KCMF1;SMIM18
12543	chr2	85026067	chr8	30639842	TRA	NA	-	-	KCMF1	protein_coding	GTF2E2	protein_coding	European	GTF2E2;KCMF1
12543	chr2	119616775	chr2	127207092	INV	NA	+	+	CFAP221	protein_coding	CYP27C1	protein_coding	European	CFAP221;CYP27C1
12543	chr2	167878368	chr5	55474850	TRA	NA	-	-	B3GALT1-AS1	lncRNA	PLPP1	protein_coding	European	B3GALT1-AS1;PLPP1
12543	chr2	167878581	chr2	183035450	INV	NA	+	+	B3GALT1-AS1	lncRNA	NCKAP1	protein_coding	European	B3GALT1-AS1;NCKAP1
12543	chr2	167886898	chr2	196784552	INV	NA	-	-	B3GALT1-AS1	lncRNA	GTF3C3	protein_coding	European	B3GALT1-AS1;GTF3C3
12543	chr2	180820630	chr5	55679515	TRA	NA	-	-	SCHLAP1	lncRNA	SLC38A9	protein_coding	European	SCHLAP1;SLC38A9
12543	chr2	180827774	chr7	13194942	TRA	NA	+	-	SCHLAP1	lncRNA	AC011287.1	lncRNA	European	AC011287.1;SCHLAP1
12543	chr2	183027017	chr7	13147913	TRA	NA	-	+	NCKAP1	protein_coding	AC011287.1	lncRNA	European	AC011287.1;NCKAP1
12543	chr2	183037002	chr7	14688991	TRA	NA	-	-	NCKAP1	protein_coding	DGKB	protein_coding	European	DGKB;NCKAP1
12543	chr2	196784528	chr7	14689206	TRA	NA	+	+	GTF3C3	protein_coding	DGKB	protein_coding	European	DGKB;GTF3C3
12543	chr2	222872406	chr7	13935144	TRA	NA	+	+	ACSL3	protein_coding	ETV1	protein_coding	European	ACSL3;ETV1
12543	chr4	76513120	chr4	94663988	DEL	-18150868	+	-	SHROOM3	protein_coding	PDLIM5	protein_coding	European	PDLIM5;SHROOM3
12543	chr4	104997975	chr4	105622309	DEL	-624334	+	-	AC096577.1	lncRNA	ARHGEF38	protein_coding	European	AC096577.1;ARHGEF38
12543	chr4	104998727	chr4	105621010	INV	NA	-	-	AC096577.1	lncRNA	ARHGEF38	protein_coding	European	AC096577.1;ARHGEF38
12543	chr4	105138507	chr6	88949809	TRA	NA	+	-	AC004069.1	lncRNA	RNGTT	protein_coding	European	AC004069.1;RNGTT
12543	chr5	55498757	chr7	27183877	TRA	NA	+	-	PLPP1	protein_coding	HOXA11	protein_coding	European	HOXA11;PLPP1
12543	chr5	55517165	chr7	27181600	TRA	NA	+	+	PLPP1	protein_coding	HOXA11	protein_coding	European	HOXA11;PLPP1
12543	chr5	156951283	chr5	168963246	INV	NA	-	-	TIMD4	protein_coding	SLIT3	protein_coding	European	SLIT3;TIMD4
12543	chr5	157200644	chr5	167855147	DUP	10654503	-	+	AC010609.1	lncRNA	TENM2	protein_coding	European	AC010609.1;TENM2
12543	chr5	157200644	chr5	167855147	DUP	10654503	-	+	ITK	protein_coding	TENM2	protein_coding	European	ITK;TENM2
12543	chr5	159066624	chr10	43798043	TRA	NA	-	+	EBF1	protein_coding	LINC00840	lncRNA	European	EBF1;LINC00840
12543	chr6	18604232	chr6	92007965	INV	NA	-	-	MIR548A1HG	lncRNA	AL590814.2	lncRNA	European	AL590814.2;MIR548A1HG
12543	chr6	109699712	chr12	13939652	TRA	NA	-	-	FIG4	protein_coding	GRIN2B	protein_coding	European	FIG4;GRIN2B
12543	chr6	111716638	chr6	142617907	DEL	-30901269	+	-	FYN	protein_coding	AL359313.1	lncRNA	European	AL359313.1;FYN
12543	chr8	18000042	chr8	23721081	INV	NA	-	-	PCM1	protein_coding	AC012574.1	lncRNA	European	AC012574.1;PCM1
12543	chr8	18000042	chr8	23721081	INV	NA	-	-	PCM1	protein_coding	AC012574.2	lncRNA	European	AC012574.2;PCM1
12543	chr8	74153880	chr8	74640505	DEL	-486625	+	-	AC087627.1	lncRNA	MIR2052HG	lncRNA	European	AC087627.1;MIR2052HG
12543	chr10	76525390	chr10	85679069	DEL	-9153679	+	-	LRMDA	protein_coding	GRID1	protein_coding	European	GRID1;LRMDA
12543	chr10	85676528	chr21	28055073	TRA	NA	-	+	GRID1	protein_coding	LINC01697	lncRNA	European	GRID1;LINC01697
12543	chr10	87880414	chr10	88381255	DEL	-500841	+	-	AC063965.2	lncRNA	RNLS	protein_coding	European	AC063965.2;RNLS
12543	chr10	87880414	chr10	88381255	DEL	-500841	+	-	PTEN	protein_coding	RNLS	protein_coding	European	PTEN;RNLS
12543	chr12	11548985	chr12	14838557	DEL	-3289572	+	-	AC007450.1	lncRNA	ART4	protein_coding	European	AC007450.1;ART4
12543	chr12	11548985	chr12	14838557	DEL	-3289572	+	-	LINC01252	lncRNA	ART4	protein_coding	European	ART4;LINC01252
12543	chr12	11548985	chr12	14838557	DEL	-3289572	+	-	AC007450.1	lncRNA	C12orf60	protein_coding	European	AC007450.1;C12orf60
12543	chr12	11548985	chr12	14838557	DEL	-3289572	+	-	LINC01252	lncRNA	C12orf60	protein_coding	European	C12orf60;LINC01252
12543	chr13	32910968	chr13	35061374	DEL	-2150406	+	-	LINC00423	lncRNA	NBEA	protein_coding	European	LINC00423;NBEA
12571	chr6	9898737	chr16	83422815	TRA	NA	-	-	OFCC1	transcribed_unitary_pseudogene	CDH13	protein_coding	European	CDH13;OFCC1
12571	chr6	108320445	chrX	38114857	TRA	NA	-	-	AFG1L	protein_coding	SYTL5	protein_coding	European	AFG1L;SYTL5
12571	chr6	108320445	chrX	38114857	TRA	NA	-	-	AFG1L	protein_coding	AF241726.2	protein_coding	European	AF241726.2;AFG1L
12571	chr7	71193047	chr17	52119109	TRA	NA	-	-	GALNT17	protein_coding	CA10	protein_coding	European	CA10;GALNT17
12596	chr1	167160166	chr1	167683768	DEL	-523602	+	-	GPA33	protein_coding	RCSD1	protein_coding	European	GPA33;RCSD1
12596	chr1	205610665	chr14	37856503	TRA	NA	+	-	ELK4	protein_coding	TTC6	protein_coding	European	ELK4;TTC6
12596	chr1	205610676	chr14	37855815	TRA	NA	-	+	ELK4	protein_coding	TTC6	protein_coding	European	ELK4;TTC6
12596	chr2	70277322	chr3	42762970	TRA	NA	+	+	PCYOX1	protein_coding	CCDC13	protein_coding	European	CCDC13;PCYOX1
12596	chr2	70277322	chr3	42762970	TRA	NA	+	+	PCYOX1	protein_coding	AC006059.2	protein_coding	European	AC006059.2;PCYOX1
12596	chr2	128177224	chr2	129859011	DEL	-1681787	+	-	UGGT1	protein_coding	LINC02572	lncRNA	European	LINC02572;UGGT1
12596	chr3	41251414	chr9	97361404	TRA	NA	+	+	CTNNB1	protein_coding	CCDC180	protein_coding	European	CCDC180;CTNNB1
12596	chr3	41251414	chr9	97361404	TRA	NA	+	+	ULK4	protein_coding	CCDC180	protein_coding	European	CCDC180;ULK4
12596	chr3	41251414	chr9	97361404	TRA	NA	+	+	CTNNB1	protein_coding	STRA6LP	lncRNA	European	CTNNB1;STRA6LP
12596	chr3	41251414	chr9	97361404	TRA	NA	+	+	ULK4	protein_coding	STRA6LP	lncRNA	European	STRA6LP;ULK4
12596	chr3	41252041	chr19	6482079	TRA	NA	-	-	CTNNB1	protein_coding	DENND1C	protein_coding	European	CTNNB1;DENND1C
12596	chr3	41252041	chr19	6482079	TRA	NA	-	-	ULK4	protein_coding	DENND1C	protein_coding	European	DENND1C;ULK4
12596	chr3	41889861	chr9	100328625	TRA	NA	+	-	ULK4	protein_coding	TEX10	protein_coding	European	TEX10;ULK4
12596	chr3	41892172	chr7	105017989	TRA	NA	-	+	ULK4	protein_coding	KMT2E	protein_coding	European	KMT2E;ULK4
12596	chr3	42762990	chr21	41482839	TRA	NA	-	+	CCDC13	protein_coding	TMPRSS2	protein_coding	European	CCDC13;TMPRSS2
12596	chr3	42762990	chr21	41482839	TRA	NA	-	+	AC006059.2	protein_coding	TMPRSS2	protein_coding	European	AC006059.2;TMPRSS2
12596	chr3	119502545	chr4	139360158	TRA	NA	+	-	TIMMDC1	protein_coding	NAA15	protein_coding	European	NAA15;TIMMDC1
12596	chr3	120005556	chr4	139332897	TRA	NA	-	+	GSK3B	protein_coding	NAA15	protein_coding	European	GSK3B;NAA15
12596	chr3	120094331	chr3	121404088	DEL	-1309757	+	-	GSK3B	protein_coding	AC079841.2	lncRNA	European	AC079841.2;GSK3B
12596	chr3	120094331	chr3	121404088	DEL	-1309757	+	-	GSK3B	protein_coding	STXBP5L	protein_coding	European	GSK3B;STXBP5L
12596	chr4	133997009	chr4	134451310	INV	NA	+	+	AC079380.1	lncRNA	LINC02462	lncRNA	European	AC079380.1;LINC02462
12596	chr5	80126443	chr5	115855242	DEL	-35728799	+	-	SERINC5	protein_coding	AP3S1	protein_coding	European	AP3S1;SERINC5
12596	chr5	80126466	chr21	38487910	TRA	NA	-	-	SERINC5	protein_coding	ERG	protein_coding	European	ERG;SERINC5
12596	chr5	115843607	chr21	41480146	TRA	NA	-	+	AP3S1	protein_coding	TMPRSS2	protein_coding	European	AP3S1;TMPRSS2
12596	chr5	115843715	chr14	37861525	TRA	NA	+	-	AP3S1	protein_coding	TTC6	protein_coding	European	AP3S1;TTC6
12596	chr5	115850479	chr21	38488481	TRA	NA	-	+	AP3S1	protein_coding	ERG	protein_coding	European	AP3S1;ERG
12596	chr5	115850512	chr21	41484466	TRA	NA	+	-	AP3S1	protein_coding	TMPRSS2	protein_coding	European	AP3S1;TMPRSS2
12596	chr5	115855641	chr21	41497240	TRA	NA	+	-	AP3S1	protein_coding	TMPRSS2	protein_coding	European	AP3S1;TMPRSS2
12596	chr5	134174014	chr8	95301409	TRA	NA	+	-	SKP1	protein_coding	C8orf37-AS1	lncRNA	European	C8orf37-AS1;SKP1
12596	chr5	134174014	chr8	95301409	TRA	NA	+	-	AC104109.3	protein_coding	C8orf37-AS1	lncRNA	European	AC104109.3;C8orf37-AS1
12596	chr5	134174037	chr8	95301480	TRA	NA	-	+	SKP1	protein_coding	C8orf37-AS1	lncRNA	European	C8orf37-AS1;SKP1
12596	chr5	134174037	chr8	95301480	TRA	NA	-	+	AC104109.3	protein_coding	C8orf37-AS1	lncRNA	European	AC104109.3;C8orf37-AS1
12596	chr5	138512509	chr7	129920445	TRA	NA	+	-	ETF1	protein_coding	UBE2H	protein_coding	European	ETF1;UBE2H
12596	chr5	138911999	chr8	1760575	TRA	NA	+	+	CTNNA1	protein_coding	CLN8	protein_coding	European	CLN8;CTNNA1
12596	chr5	138912045	chr8	1762177	TRA	NA	-	-	CTNNA1	protein_coding	AC100810.1	lncRNA	European	AC100810.1;CTNNA1
12596	chr5	138912045	chr8	1762177	TRA	NA	-	-	CTNNA1	protein_coding	CLN8	protein_coding	European	CLN8;CTNNA1
12596	chr5	139252542	chr7	107178529	TRA	NA	-	-	SIL1	protein_coding	HBP1	protein_coding	European	HBP1;SIL1
12596	chr7	104781576	chr20	38948537	TRA	NA	+	+	LHFPL3-AS1	lncRNA	FAM83D	protein_coding	European	FAM83D;LHFPL3-AS1
12596	chr7	104781576	chr20	38948537	TRA	NA	+	+	LHFPL3	protein_coding	FAM83D	protein_coding	European	FAM83D;LHFPL3
12596	chr7	105021274	chr19	8434606	TRA	NA	-	-	KMT2E	protein_coding	MARCHF2	protein_coding	European	KMT2E;MARCHF2
12596	chr9	100328222	chr21	41482948	TRA	NA	+	-	TEX10	protein_coding	TMPRSS2	protein_coding	European	TEX10;TMPRSS2
12596	chr10	5886139	chr10	95381943	INV	NA	+	+	ANKRD16	protein_coding	SORBS1	protein_coding	European	ANKRD16;SORBS1
12596	chr10	31058667	chr12	64265329	TRA	NA	+	-	AL359546.1	lncRNA	AC012158.1	transcribed_processed_pseudogene	European	AC012158.1;AL359546.1
12596	chr10	31058667	chr12	64265329	TRA	NA	+	-	AL359546.1	lncRNA	C12orf56	protein_coding	European	AL359546.1;C12orf56
12596	chr10	31611197	chr12	39915168	TRA	NA	-	+	AL161935.3	lncRNA	SLC2A13	protein_coding	European	AL161935.3;SLC2A13
12596	chr10	31695224	chr10	95489138	INV	NA	+	+	MACORIS	lncRNA	SORBS1	protein_coding	European	MACORIS;SORBS1
12596	chr10	32597152	chr12	124432740	TRA	NA	+	+	CCDC7	protein_coding	NCOR2	protein_coding	European	CCDC7;NCOR2
12596	chr10	32601718	chr10	32962534	INV	NA	-	-	CCDC7	protein_coding	ITGB1	protein_coding	European	CCDC7;ITGB1
12596	chr10	32601718	chr10	32962534	INV	NA	-	-	CCDC7	protein_coding	ITGB1-DT	lncRNA	European	CCDC7;ITGB1-DT
12596	chr10	32943325	chr12	64215939	TRA	NA	+	-	ITGB1	protein_coding	C12orf66	protein_coding	European	C12orf66;ITGB1
12596	chr10	34409981	chr12	64278012	TRA	NA	-	-	PARD3	protein_coding	AC012158.1	transcribed_processed_pseudogene	European	AC012158.1;PARD3
12596	chr10	34409981	chr12	64278012	TRA	NA	-	-	PARD3	protein_coding	C12orf56	protein_coding	European	C12orf56;PARD3
12596	chr10	34490229	chr10	44984677	INV	NA	-	-	PARD3	protein_coding	RASSF4	protein_coding	European	PARD3;RASSF4
12596	chr10	95395415	chr12	64295298	TRA	NA	-	-	SORBS1	protein_coding	AC012158.1	transcribed_processed_pseudogene	European	AC012158.1;SORBS1
12596	chr10	95395415	chr12	64295298	TRA	NA	-	-	SORBS1	protein_coding	C12orf56	protein_coding	European	C12orf56;SORBS1
12596	chr10	95503351	chr12	64266255	TRA	NA	-	+	SORBS1	protein_coding	AC012158.1	transcribed_processed_pseudogene	European	AC012158.1;SORBS1
12596	chr10	95503351	chr12	64266255	TRA	NA	-	+	SORBS1	protein_coding	C12orf56	protein_coding	European	C12orf56;SORBS1
12596	chr11	66856023	chr15	52188714	TRA	NA	+	-	PC	protein_coding	CERNA1	lncRNA	European	CERNA1;PC
12596	chr11	66856023	chr15	52188714	TRA	NA	+	-	PC	protein_coding	GNB5	protein_coding	European	GNB5;PC
12596	chr11	66856039	chr15	52188816	TRA	NA	-	+	PC	protein_coding	CERNA1	lncRNA	European	CERNA1;PC
12596	chr11	66856039	chr15	52188816	TRA	NA	-	+	PC	protein_coding	GNB5	protein_coding	European	GNB5;PC
12596	chr12	64280517	chr12	64406757	DEL	-126240	+	-	AC012158.1	transcribed_processed_pseudogene	XPOT	protein_coding	European	AC012158.1;XPOT
12596	chr12	64280517	chr12	64406757	DEL	-126240	+	-	C12orf56	protein_coding	XPOT	protein_coding	European	C12orf56;XPOT
12596	chr12	68921867	chr12	110000660	INV	NA	+	+	CPM	protein_coding	ANKRD13A	protein_coding	European	ANKRD13A;CPM
12596	chr12	124356327	chr16	72937307	TRA	NA	+	-	NCOR2	protein_coding	ZFHX3	protein_coding	European	NCOR2;ZFHX3
12596	chr14	37861538	chr21	41497234	TRA	NA	+	+	TTC6	protein_coding	TMPRSS2	protein_coding	European	TMPRSS2;TTC6
12596	chr16	57021863	chr16	57909343	DEL	-887480	+	-	NLRC5	protein_coding	CNGB1	protein_coding	European	CNGB1;NLRC5
12596	chr18	5253960	chrX	108326196	TRA	NA	+	-	LINC00667	lncRNA	COL4A6	protein_coding	European	COL4A6;LINC00667
12596	chr19	6277187	chr21	41470129	TRA	NA	+	+	MLLT1	protein_coding	TMPRSS2	protein_coding	European	MLLT1;TMPRSS2
12596	chr20	59782115	chr20	59986452	DEL	-204337	+	-	PHACTR3	protein_coding	CDH26	protein_coding	European	CDH26;PHACTR3
12596	chr21	17550564	chr22	28669611	TRA	NA	-	-	CXADR	protein_coding	TTC28	protein_coding	European	CXADR;TTC28
13019	chr1	3335370	chr12	2906342	TRA	NA	-	-	PRDM16	protein_coding	TULP3	protein_coding	European	PRDM16;TULP3
13019	chr1	186379989	chr1	186921669	INV	NA	+	+	ODR4	protein_coding	PLA2G4A	protein_coding	European	ODR4;PLA2G4A
13019	chr1	186380037	chr1	186925746	INV	NA	-	-	ODR4	protein_coding	PLA2G4A	protein_coding	European	ODR4;PLA2G4A
13019	chr1	196521453	chr1	241293808	INV	NA	-	-	KCNT2	protein_coding	RGS7	protein_coding	European	KCNT2;RGS7
13019	chr2	46024381	chr19	52651349	TRA	NA	-	-	PRKCE	protein_coding	AC022150.4	lncRNA	European	AC022150.4;PRKCE
13019	chr2	46024381	chr19	52651349	TRA	NA	-	-	PRKCE	protein_coding	ZNF83	protein_coding	European	PRKCE;ZNF83
13019	chr2	124178339	chr2	181538805	DEL	-57360466	+	-	CNTNAP5	protein_coding	ITGA4	protein_coding	European	CNTNAP5;ITGA4
13019	chr2	124178339	chr2	181538805	DEL	-57360466	+	-	CNTNAP5	protein_coding	CERKL	protein_coding	European	CERKL;CNTNAP5
13019	chr3	2235768	chr3	10857685	DEL	-8621917	+	-	CNTN4	protein_coding	SLC6A11	protein_coding	European	CNTN4;SLC6A11
13019	chr3	4328691	chr3	81600068	DUP	77271377	-	+	SUMF1	protein_coding	GBE1	protein_coding	European	GBE1;SUMF1
13019	chr3	4501817	chr3	78651802	DUP	74149985	-	+	ITPR1	protein_coding	ROBO1	protein_coding	European	ITPR1;ROBO1
13019	chr3	10071188	chr3	158768995	INV	NA	-	-	FANCD2	protein_coding	MFSD1	protein_coding	European	FANCD2;MFSD1
13019	chr3	10071188	chr3	158768995	INV	NA	-	-	FANCD2	protein_coding	AC080013.1	lncRNA	European	AC080013.1;FANCD2
13019	chr3	10432277	chr3	158729848	INV	NA	+	+	ATP2B2	protein_coding	RARRES1	protein_coding	European	ATP2B2;RARRES1
13019	chr3	77515215	chr3	86034533	INV	NA	+	+	ROBO2	protein_coding	CADM2	protein_coding	European	CADM2;ROBO2
13019	chr3	77528666	chr3	80163997	INV	NA	-	-	ROBO2	protein_coding	OSBPL9P1	processed_pseudogene	European	OSBPL9P1;ROBO2
13019	chr3	77601398	chr3	79450518	DEL	-1849120	+	-	ROBO2	protein_coding	AC117461.1	lncRNA	European	AC117461.1;ROBO2
13019	chr3	77601398	chr3	79450518	DEL	-1849120	+	-	ROBO2	protein_coding	ROBO1	protein_coding	European	ROBO1;ROBO2
13019	chr3	84872061	chr3	161249984	INV	NA	+	+	LINC00971	lncRNA	NMD3	protein_coding	European	LINC00971;NMD3
13019	chr3	98574728	chr3	98579118	DEL	-4390	+	-	AC021660.4	lncRNA	AC021660.3	protein_coding	European	AC021660.3;AC021660.4
13019	chr4	101122163	chr4	102683122	INV	NA	+	+	PPP3CA	protein_coding	MANBA	protein_coding	European	MANBA;PPP3CA
13019	chr4	102704593	chr10	132145760	TRA	NA	-	+	MANBA	protein_coding	JAKMIP3	protein_coding	European	JAKMIP3;MANBA
13019	chr4	163593594	chr4	172199261	DEL	-8605667	+	-	MARCHF1	protein_coding	GALNTL6	protein_coding	European	GALNTL6;MARCHF1
13019	chr5	24143832	chr5	55956800	INV	NA	-	-	AC114930.1	lncRNA	IL6ST	protein_coding	European	AC114930.1;IL6ST
13019	chr5	24143832	chr5	55956800	INV	NA	-	-	C5orf17	lncRNA	IL6ST	protein_coding	European	C5orf17;IL6ST
13019	chr5	55775425	chr5	56831999	DEL	-1056574	+	-	DDX4	protein_coding	MAP3K1	protein_coding	European	DDX4;MAP3K1
13019	chr7	16267292	chr7	51285151	INV	NA	-	-	CRPPA	protein_coding	COBL	protein_coding	European	COBL;CRPPA
13019	chr7	16267292	chr7	51285151	INV	NA	-	-	CRPPA-AS1	lncRNA	COBL	protein_coding	European	COBL;CRPPA-AS1
13019	chr7	17020916	chr7	53570495	DEL	-36549579	+	-	AHR	protein_coding	AC009468.1	lncRNA	European	AC009468.1;AHR
13019	chr7	17020916	chr7	53570495	DEL	-36549579	+	-	AC073332.1	lncRNA	AC009468.1	lncRNA	European	AC009468.1;AC073332.1
13019	chr7	50522779	chr7	53567904	DUP	3045125	-	+	FIGNL1	protein_coding	AC009468.1	lncRNA	European	AC009468.1;FIGNL1
13019	chr7	50522779	chr7	53567904	DUP	3045125	-	+	DDC	protein_coding	AC009468.1	lncRNA	European	AC009468.1;DDC
13019	chr11	89643361	chr12	131030172	TRA	NA	-	+	FOLH1B	transcribed_unprocessed_pseudogene	AC078925.1	lncRNA	European	AC078925.1;FOLH1B
13019	chr11	89643361	chr12	131030172	TRA	NA	-	+	FOLH1B	transcribed_unprocessed_pseudogene	ADGRD1	protein_coding	European	ADGRD1;FOLH1B
13019	chr12	7882216	chr12	18125266	INV	NA	+	+	SLC2A14	protein_coding	RERGL	protein_coding	European	RERGL;SLC2A14
13019	chr12	7883255	chr12	8986003	DEL	-1102748	+	-	SLC2A14	protein_coding	KLRG1	protein_coding	European	KLRG1;SLC2A14
13019	chr12	15171891	chr12	15992805	DEL	-820914	+	-	RERG	protein_coding	DERA	protein_coding	European	DERA;RERG
13019	chr12	15897212	chr12	16208115	DEL	-310903	+	-	STRAP	protein_coding	SLC15A5	protein_coding	European	SLC15A5;STRAP
13019	chr12	16022447	chr12	18139888	DEL	-2117441	+	-	DERA	protein_coding	RERGL	protein_coding	European	DERA;RERGL
13019	chr12	126661786	chr12	130526335	DEL	-3864549	+	-	AC006065.3	lncRNA	RIMBP2	protein_coding	European	AC006065.3;RIMBP2
13019	chr12	126661786	chr12	130526335	DEL	-3864549	+	-	AC006065.4	lncRNA	RIMBP2	protein_coding	European	AC006065.4;RIMBP2
13019	chr12	128800597	chr16	50310921	TRA	NA	+	-	SLC15A4	protein_coding	ADCY7	protein_coding	European	ADCY7;SLC15A4
13019	chr20	33108166	chrX	148642122	TRA	NA	-	-	BPIFB4	protein_coding	AFF2	protein_coding	European	AFF2;BPIFB4
13019	chrX	137729139	chrX	138640267	INV	NA	-	-	Z96074.1	lncRNA	FGF13	protein_coding	European	FGF13;Z96074.1
13104	chr1	9591450	chr12	52029889	TRA	NA	+	+	TMEM201	protein_coding	NR4A1	protein_coding	European	NR4A1;TMEM201
13104	chr1	10305760	chr12	52028894	TRA	NA	-	+	KIF1B	protein_coding	NR4A1	protein_coding	European	KIF1B;NR4A1
13104	chr1	10310537	chr1	56299351	INV	NA	-	-	KIF1B	protein_coding	AC119674.1	lncRNA	European	AC119674.1;KIF1B
13104	chr1	10310537	chr1	56299351	INV	NA	-	-	KIF1B	protein_coding	AC119674.2	protein_coding	European	AC119674.2;KIF1B
13104	chr1	36437290	chr3	154312881	TRA	NA	-	-	OSCP1	protein_coding	DHX36	protein_coding	European	DHX36;OSCP1
13104	chr1	36440085	chr3	123329222	TRA	NA	-	+	OSCP1	protein_coding	ADCY5	protein_coding	European	ADCY5;OSCP1
13104	chr1	49337257	chr10	87912802	TRA	NA	+	+	AGBL4	protein_coding	PTEN	protein_coding	European	AGBL4;PTEN
13104	chr1	49337327	chr17	6168216	TRA	NA	-	+	AGBL4	protein_coding	AC104770.1	lncRNA	European	AC104770.1;AGBL4
13104	chr1	108199146	chr12	52030094	TRA	NA	+	-	SLC25A24	protein_coding	NR4A1	protein_coding	European	NR4A1;SLC25A24
13104	chr1	108915790	chr12	50995980	TRA	NA	+	-	AKNAD1	protein_coding	SLC11A2	protein_coding	European	AKNAD1;SLC11A2
13104	chr1	108915790	chr12	50995980	TRA	NA	+	-	GPSM2	protein_coding	SLC11A2	protein_coding	European	GPSM2;SLC11A2
13104	chr1	180874833	chr1	235732078	DEL	-54857245	+	-	XPR1	protein_coding	LYST	protein_coding	European	LYST;XPR1
13104	chr1	205665480	chr3	170359481	TRA	NA	-	-	SLC45A3	protein_coding	SKIL	protein_coding	European	SKIL;SLC45A3
13104	chr1	214961900	chr3	158686760	TRA	NA	+	-	AC099563.2	lncRNA	GFM1	protein_coding	European	AC099563.2;GFM1
13104	chr1	216901582	chr3	170394078	TRA	NA	-	-	ESRRG	protein_coding	SKIL	protein_coding	European	ESRRG;SKIL
13104	chr1	217615003	chr1	235732008	DUP	18117005	-	+	GPATCH2	protein_coding	LYST	protein_coding	European	GPATCH2;LYST
13104	chr1	225448210	chr3	119923384	TRA	NA	-	-	LINC02765	lncRNA	GSK3B	protein_coding	European	GSK3B;LINC02765
13104	chr1	231338882	chr3	170223880	TRA	NA	+	+	SPRTN	protein_coding	PRKCI	protein_coding	European	PRKCI;SPRTN
13104	chr1	239721413	chr3	194364070	TRA	NA	+	+	CHRM3	protein_coding	LRRC15	protein_coding	European	CHRM3;LRRC15
13104	chr1	239721413	chr3	194364070	TRA	NA	+	+	CHRM3-AS2	lncRNA	LRRC15	protein_coding	European	CHRM3-AS2;LRRC15
13104	chr1	239861777	chr3	195229246	TRA	NA	-	-	CHRM3	protein_coding	XXYLT1	protein_coding	European	CHRM3;XXYLT1
13104	chr3	3023856	chr3	119923344	INV	NA	+	+	CNTN4	protein_coding	GSK3B	protein_coding	European	CNTN4;GSK3B
13104	chr3	23362400	chr3	195360750	DUP	171998350	-	+	UBE2E2	protein_coding	ACAP2	protein_coding	European	ACAP2;UBE2E2
13104	chr3	23381890	chr17	6170475	TRA	NA	+	+	UBE2E2	protein_coding	AC104770.1	lncRNA	European	AC104770.1;UBE2E2
13104	chr3	160846832	chr3	170394290	DEL	-9547458	+	-	PPM1L	protein_coding	SKIL	protein_coding	European	PPM1L;SKIL
13104	chr3	195350278	chr18	79940681	TRA	NA	-	-	ACAP2	protein_coding	SLC66A2	protein_coding	European	ACAP2;SLC66A2
13104	chr3	195382512	chr18	79917373	TRA	NA	-	+	ACAP2	protein_coding	SLC66A2	protein_coding	European	ACAP2;SLC66A2
13104	chr3	197229584	chr17	29984072	TRA	NA	-	-	DLG1	protein_coding	EFCAB5	protein_coding	European	DLG1;EFCAB5
13104	chr4	90835638	chr8	47578751	TRA	NA	+	+	CCSER1	protein_coding	SPIDR	protein_coding	European	CCSER1;SPIDR
13104	chr4	92468641	chr8	50147679	TRA	NA	+	-	GRID2	protein_coding	SNTG1	protein_coding	European	GRID2;SNTG1
13104	chr4	92481726	chr8	47669454	TRA	NA	+	-	GRID2	protein_coding	SPIDR	protein_coding	European	GRID2;SPIDR
13104	chr4	94909488	chr8	10258663	TRA	NA	-	+	BMPR1B	protein_coding	MSRA	protein_coding	European	BMPR1B;MSRA
13104	chr4	119247723	chr4	119602147	DEL	-354424	+	-	USP53	protein_coding	PDE5A	protein_coding	European	PDE5A;USP53
13104	chr5	55434132	chr5	174920505	INV	NA	+	+	PLPP1	protein_coding	LINC01951	lncRNA	European	LINC01951;PLPP1
13104	chr5	55963841	chr5	58692802	DEL	-2728961	+	-	IL6ST	protein_coding	RAB3C	protein_coding	European	IL6ST;RAB3C
13104	chr5	174920579	chr16	1804657	TRA	NA	-	-	LINC01951	lncRNA	HAGH	protein_coding	European	HAGH;LINC01951
13104	chr6	25247354	chr20	35700095	TRA	NA	-	-	CMAHP	transcribed_unitary_pseudogene	ROMO1	protein_coding	European	CMAHP;ROMO1
13104	chr6	28252266	chr20	35753645	TRA	NA	-	-	ZKSCAN4	protein_coding	RPF2P1	processed_pseudogene	European	RPF2P1;ZKSCAN4
13104	chr7	107445527	chr7	130892963	INV	NA	-	-	COG5	protein_coding	LINC00513	lncRNA	European	COG5;LINC00513
13104	chr7	107445527	chr7	130892963	INV	NA	-	-	COG5	protein_coding	AC016831.1	lncRNA	European	AC016831.1;COG5
13104	chr7	107445527	chr7	130892963	INV	NA	-	-	COG5	protein_coding	AC016831.6	lncRNA	European	AC016831.6;COG5
13104	chr8	43150323	chr8	47570060	DUP	4419737	-	+	HGSNAT	protein_coding	SPIDR	protein_coding	European	HGSNAT;SPIDR
13104	chr9	85562959	chr11	110626936	TRA	NA	-	+	AGTPBP1	protein_coding	ARHGAP20	protein_coding	European	AGTPBP1;ARHGAP20
13104	chr9	85562974	chr11	110627006	TRA	NA	+	-	AGTPBP1	protein_coding	ARHGAP20	protein_coding	European	AGTPBP1;ARHGAP20
13104	chr10	22350272	chr10	88428931	INV	NA	-	-	SPAG6	protein_coding	RNLS	protein_coding	European	RNLS;SPAG6
13104	chr10	87963216	chr11	76380674	TRA	NA	-	+	PTEN	protein_coding	THAP12	protein_coding	European	PTEN;THAP12
13104	chr11	44074717	chr11	44110541	DEL	-35824	+	-	ACCS	protein_coding	EXT2	protein_coding	European	ACCS;EXT2
13104	chr11	57808891	chr18	58200140	TRA	NA	+	-	AP001931.2	protein_coding	NEDD4L	protein_coding	European	AP001931.2;NEDD4L
13104	chr11	57808891	chr18	58200140	TRA	NA	+	-	CTNND1	protein_coding	NEDD4L	protein_coding	European	CTNND1;NEDD4L
13104	chr12	51053482	chr12	52028909	DEL	-975427	+	-	LETMD1	protein_coding	NR4A1	protein_coding	European	LETMD1;NR4A1
13104	chr17	29416323	chr17	30000105	DUP	583782	-	+	TAOK1	protein_coding	EFCAB5	protein_coding	European	EFCAB5;TAOK1
13179	chr1	51841650	chr9	123004694	TRA	NA	-	+	NRDC	protein_coding	RABGAP1	protein_coding	European	NRDC;RABGAP1
13179	chr1	192602307	chr1	193104855	DEL	-502548	+	-	AL390957.1	lncRNA	GLRX2	protein_coding	European	AL390957.1;GLRX2
13179	chr2	158339274	chr5	69440071	TRA	NA	+	+	CCDC148	protein_coding	MARVELD2	protein_coding	European	CCDC148;MARVELD2
13179	chr2	158360125	chr5	69440470	TRA	NA	-	-	CCDC148	protein_coding	MARVELD2	protein_coding	European	CCDC148;MARVELD2
13179	chr3	47803997	chr9	131880373	TRA	NA	-	+	DHX30	protein_coding	MED27	protein_coding	European	DHX30;MED27
13179	chr3	49951798	chr3	132124288	INV	NA	+	+	RBM6	protein_coding	CPNE4	protein_coding	European	CPNE4;RBM6
13179	chr3	49951975	chr7	149843737	TRA	NA	-	-	RBM6	protein_coding	ZNF862	protein_coding	European	RBM6;ZNF862
13179	chr3	53722823	chr7	149843688	TRA	NA	+	+	CACNA1D	protein_coding	ZNF862	protein_coding	European	CACNA1D;ZNF862
13179	chr3	53723037	chr3	132217779	INV	NA	-	-	CACNA1D	protein_coding	CPNE4	protein_coding	European	CACNA1D;CPNE4
13179	chr4	71100215	chr4	78186068	DUP	7085853	-	+	SLC4A4	protein_coding	FRAS1	protein_coding	European	FRAS1;SLC4A4
13179	chr5	55437304	chr5	56207664	INV	NA	-	-	PLPP1	protein_coding	ANKRD55	protein_coding	European	ANKRD55;PLPP1
13179	chr5	55443781	chr5	55656962	INV	NA	+	+	PLPP1	protein_coding	SLC38A9	protein_coding	European	PLPP1;SLC38A9
13179	chr6	83573234	chr6	87570182	INV	NA	+	+	SNAP91	protein_coding	RARS2	protein_coding	European	RARS2;SNAP91
13179	chr6	98298587	chr6	135061669	INV	NA	-	-	AL589740.1	lncRNA	HBS1L	protein_coding	European	AL589740.1;HBS1L
13179	chr6	133797878	chr6	138498590	DUP	4700712	-	+	TARID	lncRNA	NHSL1	protein_coding	European	NHSL1;TARID
13179	chr7	89979311	chr12	19440738	TRA	NA	+	+	STEAP2-AS1	lncRNA	AEBP2	protein_coding	European	AEBP2;STEAP2-AS1
13179	chr9	21996357	chr9	23588108	INV	NA	-	-	AL359922.1	protein_coding	AL445623.2	lncRNA	European	AL359922.1;AL445623.2
13179	chr9	21996357	chr9	23588108	INV	NA	-	-	CDKN2B-AS1	lncRNA	AL445623.2	lncRNA	European	AL445623.2;CDKN2B-AS1
13179	chr9	129122586	chr9	132012130	DEL	-2889544	+	-	PTPA	protein_coding	MED27	protein_coding	European	MED27;PTPA
13179	chr12	19441310	chr15	44848181	TRA	NA	-	-	AEBP2	protein_coding	SORD2P	transcribed_unprocessed_pseudogene	European	AEBP2;SORD2P
13179	chr18	20958473	chr18	26424820	DEL	-5466347	+	-	ROCK1	protein_coding	LINC01543	lncRNA	European	LINC01543;ROCK1
13179	chr18	22976755	chr18	23282812	INV	NA	-	-	RBBP8	protein_coding	TMEM241	protein_coding	European	RBBP8;TMEM241
13179	chr18	23355566	chr18	30329051	DEL	-6973485	+	-	TMEM241	protein_coding	AC115100.1	lncRNA	European	AC115100.1;TMEM241
13179	chr18	24060600	chr18	28005175	DUP	3944575	-	+	TTC39C	protein_coding	CDH2	protein_coding	European	CDH2;TTC39C
13179	chr21	38461721	chr21	41502002	DEL	-3040281	+	-	ERG	protein_coding	TMPRSS2	protein_coding	European	ERG;TMPRSS2
13518	chr3	196745044	chr19	58145196	TRA	NA	-	-	PAK2	protein_coding	ZNF329	protein_coding	European	PAK2;ZNF329
13518	chr6	76883636	chr9	37976123	TRA	NA	-	-	AL355612.1	lncRNA	SHB	protein_coding	European	AL355612.1;SHB
13518	chr6	76883636	chr9	37976123	TRA	NA	-	-	AL355612.1	lncRNA	AL138752.2	protein_coding	European	AL138752.2;AL355612.1
14261	chr1	23405783	chr9	137895133	TRA	NA	-	-	TCEA3	protein_coding	CACNA1B	protein_coding	European	CACNA1B;TCEA3
14261	chr1	23405796	chr2	9621324	TRA	NA	+	-	TCEA3	protein_coding	YWHAQ	protein_coding	European	TCEA3;YWHAQ
14261	chr1	23412014	chr12	21218830	TRA	NA	-	+	AL357134.1	processed_pseudogene	SLCO1B1	protein_coding	European	AL357134.1;SLCO1B1
14261	chr1	23412014	chr12	21218830	TRA	NA	-	+	TCEA3	protein_coding	SLCO1B1	protein_coding	European	SLCO1B1;TCEA3
14261	chr1	230774676	chr16	88422788	TRA	NA	+	-	AL512328.1	lncRNA	ZNF469	protein_coding	European	AL512328.1;ZNF469
14261	chr1	230774676	chr16	88422788	TRA	NA	+	-	CAPN9	protein_coding	ZNF469	protein_coding	European	CAPN9;ZNF469
14261	chr1	232552404	chr17	34066564	TRA	NA	-	+	SIPA1L2	protein_coding	AC024610.2	lncRNA	European	AC024610.2;SIPA1L2
14261	chr1	232552404	chr17	34066564	TRA	NA	-	+	SIPA1L2	protein_coding	AC004147.4	lncRNA	European	AC004147.4;SIPA1L2
14261	chr1	232552404	chr17	34066564	TRA	NA	-	+	SIPA1L2	protein_coding	ASIC2	protein_coding	European	ASIC2;SIPA1L2
14261	chr3	176529681	chr8	109662072	TRA	NA	+	-	LINC01208	lncRNA	SYBU	protein_coding	European	LINC01208;SYBU
14261	chr3	176558904	chr8	109660974	TRA	NA	-	+	LINC01208	lncRNA	SYBU	protein_coding	European	LINC01208;SYBU
14261	chr4	1390752	chr12	30462742	TRA	NA	-	-	UVSSA	protein_coding	AC026371.1	unprocessed_pseudogene	European	AC026371.1;UVSSA
14261	chr4	1664027	chr17	32765852	TRA	NA	+	+	FAM53A	protein_coding	MYO1D	protein_coding	European	FAM53A;MYO1D
14261	chr4	88898306	chr4	90577589	DUP	1679283	-	+	FAM13A	protein_coding	CCSER1	protein_coding	European	CCSER1;FAM13A
14261	chr5	43555103	chr5	78158282	INV	NA	-	-	PAIP1	protein_coding	AP3B1	protein_coding	European	AP3B1;PAIP1
14261	chr5	43555566	chr5	117036120	DEL	-73480554	+	-	PAIP1	protein_coding	AC093534.2	lncRNA	European	AC093534.2;PAIP1
14261	chr5	60760200	chr5	61334852	DEL	-574652	+	-	ELOVL7	protein_coding	ZSWIM6	protein_coding	European	ELOVL7;ZSWIM6
14261	chr5	78157815	chr5	117034675	INV	NA	+	+	AP3B1	protein_coding	AC093534.2	lncRNA	European	AC093534.2;AP3B1
14261	chr5	111454336	chr8	62401975	TRA	NA	+	-	CAMK4	protein_coding	NKAIN3	protein_coding	European	CAMK4;NKAIN3
14261	chr5	111459726	chr8	60488790	TRA	NA	-	-	CAMK4	protein_coding	LINC01301	lncRNA	European	CAMK4;LINC01301
14261	chr5	111463559	chr8	61540175	TRA	NA	+	+	CAMK4	protein_coding	ASPH	protein_coding	European	ASPH;CAMK4
14261	chr5	111464349	chr8	62399674	TRA	NA	-	-	CAMK4	protein_coding	NKAIN3	protein_coding	European	CAMK4;NKAIN3
14261	chr6	16418200	chr17	32734167	TRA	NA	-	-	ATXN1	protein_coding	MYO1D	protein_coding	European	ATXN1;MYO1D
14261	chr6	65205579	chr6	72074048	DEL	-6868469	+	-	EYS	protein_coding	RIMS1	protein_coding	European	EYS;RIMS1
14261	chr6	85672937	chr6	97722690	DUP	12049753	-	+	SNHG5	lncRNA	AL589740.1	lncRNA	European	AL589740.1;SNHG5
14261	chr6	87467880	chr6	96506404	DUP	9038524	-	+	AL049697.1	protein_coding	UFL1-AS1	lncRNA	European	AL049697.1;UFL1-AS1
14261	chr6	96233567	chr6	123614197	DUP	27380630	-	+	UFL1-AS1	lncRNA	TRDN	protein_coding	European	TRDN;UFL1-AS1
14261	chr6	96233567	chr6	123614197	DUP	27380630	-	+	UFL1-AS1	lncRNA	AL133257.1	lncRNA	European	AL133257.1;UFL1-AS1
14261	chr6	96568104	chr6	97067988	DUP	499884	-	+	FHL5	protein_coding	KLHL32	protein_coding	European	FHL5;KLHL32
14261	chr6	96653338	chr6	97360507	DEL	-707169	+	-	TYMSP1	processed_pseudogene	AL589740.1	lncRNA	European	AL589740.1;TYMSP1
14261	chr6	97009952	chr6	124322863	DUP	27312911	-	+	KLHL32	protein_coding	NKAIN2	protein_coding	European	KLHL32;NKAIN2
14261	chr6	97151767	chr6	98110311	INV	NA	+	+	MMS22L	protein_coding	AL589740.1	lncRNA	European	AL589740.1;MMS22L
14261	chr6	97328576	chr6	122667348	DEL	-25338772	+	-	AL589740.1	lncRNA	PKIB	protein_coding	European	AL589740.1;PKIB
14261	chr6	97658116	chr6	123601352	DEL	-25943236	+	-	AL589740.1	lncRNA	TRDN	protein_coding	European	AL589740.1;TRDN
14261	chr6	97658116	chr6	123601352	DEL	-25943236	+	-	AL589740.1	lncRNA	AL133257.1	lncRNA	European	AL133257.1;AL589740.1
14261	chr6	97755217	chr6	122630970	DUP	24875753	-	+	AL589740.1	lncRNA	PKIB	protein_coding	European	AL589740.1;PKIB
14261	chr6	98253081	chr6	123621248	DEL	-25368167	+	-	AL589740.1	lncRNA	TRDN	protein_coding	European	AL589740.1;TRDN
14261	chr6	98253081	chr6	123621248	DEL	-25368167	+	-	AL589740.1	lncRNA	AL133257.1	lncRNA	European	AL133257.1;AL589740.1
14261	chr6	123299310	chr6	124164392	DEL	-865082	+	-	TRDN	protein_coding	NKAIN2	protein_coding	European	NKAIN2;TRDN
14261	chr7	119646293	chr7	121398534	INV	NA	-	-	LINC02476	lncRNA	CYCSP19	processed_pseudogene	European	CYCSP19;LINC02476
14261	chr8	60454135	chr8	61252333	DEL	-798198	+	-	LINC01301	lncRNA	CLVS1	protein_coding	European	CLVS1;LINC01301
14261	chr8	60491253	chr8	62471610	DEL	-1980357	+	-	LINC01301	lncRNA	NKAIN3	protein_coding	European	LINC01301;NKAIN3
14261	chr8	61538997	chr8	64742174	DEL	-3203177	+	-	ASPH	protein_coding	CYP7B1	protein_coding	European	ASPH;CYP7B1
14261	chr8	61539121	chr8	62451724	DUP	912603	-	+	ASPH	protein_coding	NKAIN3	protein_coding	European	ASPH;NKAIN3
14261	chr8	61548995	chr8	64716309	DUP	3167314	-	+	ASPH	protein_coding	AC104232.2	lncRNA	European	AC104232.2;ASPH
14261	chr8	61548995	chr8	64716309	DUP	3167314	-	+	ASPH	protein_coding	CYP7B1	protein_coding	European	ASPH;CYP7B1
14261	chr9	77522270	chr9	77524242	DEL	-1972	+	-	GNA14	protein_coding	GNA14-AS1	lncRNA	European	GNA14;GNA14-AS1
14261	chr9	77522270	chr9	77524242	DEL	-1972	+	-	GNA14-AS1	lncRNA	GNA14	protein_coding	European	GNA14;GNA14-AS1
14261	chr12	21218802	chr15	51378325	TRA	NA	-	+	SLCO1B1	protein_coding	GLDN	protein_coding	European	GLDN;SLCO1B1
14261	chr12	51475665	chr12	109260572	INV	NA	+	+	SLC4A8	protein_coding	ACACB	protein_coding	European	ACACB;SLC4A8
14261	chr12	51492842	chr12	100234509	INV	NA	-	-	SLC4A8	protein_coding	ACTR6	protein_coding	European	ACTR6;SLC4A8
14261	chr12	51492842	chr12	100234509	INV	NA	-	-	SLC4A8	protein_coding	DEPDC4	protein_coding	European	DEPDC4;SLC4A8
14261	chr12	51503027	chr12	106653261	INV	NA	+	+	SLC4A8	protein_coding	AC079385.1	lncRNA	European	AC079385.1;SLC4A8
14261	chr12	51503027	chr12	106653261	INV	NA	+	+	SLC4A8	protein_coding	RFX4	protein_coding	European	RFX4;SLC4A8
14261	chr12	51505483	chr12	100234424	DUP	48728941	-	+	SLC4A8	protein_coding	ACTR6	protein_coding	European	ACTR6;SLC4A8
14261	chr12	51505483	chr12	100234424	DUP	48728941	-	+	SLC4A8	protein_coding	DEPDC4	protein_coding	European	DEPDC4;SLC4A8
14261	chr12	56291918	chr12	108247037	INV	NA	-	-	CS	protein_coding	WSCD2	protein_coding	European	CS;WSCD2
14261	chr12	56291918	chr12	108247037	INV	NA	-	-	AC073896.1	protein_coding	WSCD2	protein_coding	European	AC073896.1;WSCD2
14261	chr12	59603105	chr12	108888206	INV	NA	-	-	SLC16A7	protein_coding	DAO	protein_coding	European	DAO;SLC16A7
14261	chr12	59666837	chr12	103252068	DEL	-43585231	+	-	SLC16A7	protein_coding	C12orf42	protein_coding	European	C12orf42;SLC16A7
14261	chr12	62012215	chr12	72319564	INV	NA	+	+	TAFA2	protein_coding	TRHDE	protein_coding	European	TAFA2;TRHDE
14261	chr12	62338602	chr12	89238705	DUP	26900103	-	+	USP15	protein_coding	LINC02458	lncRNA	European	LINC02458;USP15
14261	chr12	62840868	chr12	89749163	INV	NA	+	+	PPM1H	protein_coding	AC009522.1	lncRNA	European	AC009522.1;PPM1H
14261	chr12	62840911	chr12	89748458	DUP	26907547	-	+	PPM1H	protein_coding	AC009522.1	lncRNA	European	AC009522.1;PPM1H
14261	chr12	63561412	chr12	94354223	INV	NA	+	+	DPY19L2	protein_coding	CEP83	protein_coding	European	CEP83;DPY19L2
14261	chr12	65175282	chr12	89749267	INV	NA	+	+	LEMD3	protein_coding	AC009522.1	lncRNA	European	AC009522.1;LEMD3
14261	chr12	65298339	chr12	73890496	INV	NA	-	-	MSRB3	protein_coding	AC090015.1	lncRNA	European	AC090015.1;MSRB3
14261	chr12	66552326	chr12	72320092	DUP	5767766	-	+	GRIP1	protein_coding	TRHDE	protein_coding	European	GRIP1;TRHDE
14261	chr12	70481775	chr12	95755900	DUP	25274125	-	+	AC025569.1	lncRNA	NTN4	protein_coding	European	AC025569.1;NTN4
14261	chr12	70482595	chr12	89749208	INV	NA	+	+	AC025569.1	lncRNA	AC009522.1	lncRNA	European	AC009522.1;AC025569.1
14261	chr12	79847207	chr12	104281339	INV	NA	-	-	PPP1R12A	protein_coding	TXNRD1	protein_coding	European	PPP1R12A;TXNRD1
14261	chr12	89748987	chr12	95730518	DEL	-5981531	+	-	AC009522.1	lncRNA	NTN4	protein_coding	European	AC009522.1;NTN4
14261	chr12	95474980	chr12	104913076	DUP	9438096	-	+	METAP2	protein_coding	SLC41A2	protein_coding	European	METAP2;SLC41A2
14261	chr12	100229249	chr12	100236210	DEL	-6961	+	-	DEPDC4	protein_coding	ACTR6	protein_coding	European	ACTR6;DEPDC4
14261	chr12	100229249	chr12	100236210	DEL	-6961	+	-	ACTR6	protein_coding	DEPDC4	protein_coding	European	ACTR6;DEPDC4
14261	chr12	100233424	chr12	106653359	INV	NA	-	-	ACTR6	protein_coding	AC079385.1	lncRNA	European	AC079385.1;ACTR6
14261	chr12	100233424	chr12	106653359	INV	NA	-	-	DEPDC4	protein_coding	AC079385.1	lncRNA	European	AC079385.1;DEPDC4
14261	chr12	100233424	chr12	106653359	INV	NA	-	-	ACTR6	protein_coding	RFX4	protein_coding	European	ACTR6;RFX4
14261	chr12	100233424	chr12	106653359	INV	NA	-	-	DEPDC4	protein_coding	RFX4	protein_coding	European	DEPDC4;RFX4
14261	chr12	100235420	chr12	109260109	INV	NA	+	+	ACTR6	protein_coding	ACACB	protein_coding	European	ACACB;ACTR6
14261	chr12	100235420	chr12	109260109	INV	NA	+	+	DEPDC4	protein_coding	ACACB	protein_coding	European	ACACB;DEPDC4
14261	chr12	106654136	chr12	109260104	DEL	-2605968	+	-	AC079385.1	lncRNA	ACACB	protein_coding	European	AC079385.1;ACACB
14261	chr12	106654136	chr12	109260104	DEL	-2605968	+	-	RFX4	protein_coding	ACACB	protein_coding	European	ACACB;RFX4
14261	chr12	122022884	chr12	122133094	INV	NA	-	-	BCL7A	protein_coding	MLXIP	protein_coding	European	BCL7A;MLXIP
14261	chr14	37547693	chr14	37616570	DUP	68877	-	+	MIPOL1	protein_coding	TTC6	protein_coding	European	MIPOL1;TTC6
14261	chr16	68371122	chr16	68817503	DEL	-446381	+	-	SMPD3	protein_coding	AC099314.1	lncRNA	European	AC099314.1;SMPD3
14261	chr16	68371122	chr16	68817503	DEL	-446381	+	-	SMPD3	protein_coding	CDH1	protein_coding	European	CDH1;SMPD3
14261	chr17	32771948	chr17	39763897	DUP	6991949	-	+	MYO1D	protein_coding	IKZF3	protein_coding	European	IKZF3;MYO1D
14261	chr20	13970522	chr20	14299683	DEL	-329161	+	-	SEL1L2	protein_coding	MACROD2	protein_coding	European	MACROD2;SEL1L2
14261	chr21	38506180	chr21	41497195	DEL	-2991015	+	-	ERG	protein_coding	TMPRSS2	protein_coding	European	ERG;TMPRSS2
14261	chr21	38506180	chr21	41497195	DEL	-2991015	+	-	AP001037.1	lncRNA	TMPRSS2	protein_coding	European	AP001037.1;TMPRSS2
14365	chr1	61985610	chr16	1181169	TRA	NA	-	-	PATJ	protein_coding	CACNA1H	protein_coding	European	CACNA1H;PATJ
14365	chr1	118123536	chr16	1181196	TRA	NA	-	+	SPAG17	protein_coding	CACNA1H	protein_coding	European	CACNA1H;SPAG17
14365	chr2	25544551	chr2	25771658	DEL	-227107	+	-	DTNB	protein_coding	ASXL2	protein_coding	European	ASXL2;DTNB
14365	chr2	44967954	chr4	82365932	TRA	NA	+	+	AC012354.1	lncRNA	HNRNPD	protein_coding	European	AC012354.1;HNRNPD
14365	chr2	155634908	chrX	11933763	TRA	NA	-	-	AC073225.1	lncRNA	FRMPD4	protein_coding	European	AC073225.1;FRMPD4
14365	chr2	155634914	chrX	11933876	TRA	NA	+	+	AC073225.1	lncRNA	FRMPD4	protein_coding	European	AC073225.1;FRMPD4
14365	chr3	45774681	chr3	49148695	DEL	-3374014	+	-	SLC6A20	protein_coding	AC135506.1	unprocessed_pseudogene	European	AC135506.1;SLC6A20
14365	chr3	129783409	chr3	132855146	INV	NA	+	+	TMCC1	protein_coding	NPHP3-AS1	lncRNA	European	NPHP3-AS1;TMCC1
14365	chr3	132338213	chr10	45002339	TRA	NA	-	+	ACPP	protein_coding	ZNF22	protein_coding	European	ACPP;ZNF22
14365	chr3	132338213	chr10	45002339	TRA	NA	-	+	ACPP	protein_coding	CEP164P1	transcribed_processed_pseudogene	European	ACPP;CEP164P1
14365	chr3	132338254	chr10	45002342	TRA	NA	+	-	ACPP	protein_coding	ZNF22	protein_coding	European	ACPP;ZNF22
14365	chr3	132338254	chr10	45002342	TRA	NA	+	-	ACPP	protein_coding	CEP164P1	transcribed_processed_pseudogene	European	ACPP;CEP164P1
14365	chr3	136489698	chr3	147280450	DUP	10790752	-	+	STAG1	protein_coding	AC092957.1	lncRNA	European	AC092957.1;STAG1
14365	chr6	35249750	chr17	80362043	TRA	NA	+	+	SCUBE3	protein_coding	RNF213-AS1	lncRNA	European	RNF213-AS1;SCUBE3
14365	chr6	35249750	chr17	80362043	TRA	NA	+	+	SCUBE3	protein_coding	RNF213	protein_coding	European	RNF213;SCUBE3
14365	chr8	1200554	chr8	41993463	DEL	-40792909	+	-	DLGAP2	protein_coding	KAT6A	protein_coding	European	DLGAP2;KAT6A
14365	chr8	1587967	chr16	3399985	TRA	NA	-	-	DLGAP2-AS1	lncRNA	ZSCAN32	protein_coding	European	DLGAP2-AS1;ZSCAN32
14365	chr8	1587967	chr16	3399985	TRA	NA	-	-	DLGAP2	protein_coding	ZSCAN32	protein_coding	European	DLGAP2;ZSCAN32
14365	chr8	1587967	chr16	3399985	TRA	NA	-	-	DLGAP2-AS1	lncRNA	AC025283.2	protein_coding	European	AC025283.2;DLGAP2-AS1
14365	chr8	1587967	chr16	3399985	TRA	NA	-	-	DLGAP2	protein_coding	AC025283.2	protein_coding	European	AC025283.2;DLGAP2
14365	chr8	1594710	chr8	42295901	INV	NA	+	+	DLGAP2-AS1	lncRNA	IKBKB	protein_coding	European	DLGAP2-AS1;IKBKB
14365	chr8	1594710	chr8	42295901	INV	NA	+	+	DLGAP2	protein_coding	IKBKB	protein_coding	European	DLGAP2;IKBKB
14365	chr9	89565635	chr19	4233588	TRA	NA	-	-	AL161910.1	lncRNA	EBI3	protein_coding	European	AL161910.1;EBI3
14365	chr9	98159114	chr18	62180871	TRA	NA	+	-	CORO2A	protein_coding	PIGN	protein_coding	European	CORO2A;PIGN
14365	chr9	98159611	chr18	62180069	TRA	NA	-	+	CORO2A	protein_coding	PIGN	protein_coding	European	CORO2A;PIGN
14365	chr9	124920506	chr9	127208524	DEL	-2288018	+	-	GOLGA1	protein_coding	RALGPS1	protein_coding	European	GOLGA1;RALGPS1
14365	chr10	68842662	chr15	52604725	TRA	NA	-	-	STOX1	protein_coding	FAM214A	protein_coding	European	FAM214A;STOX1
14365	chr10	77527568	chr10	88548842	INV	NA	-	-	KCNMA1	protein_coding	RNLS	protein_coding	European	KCNMA1;RNLS
14365	chr10	77623230	chr15	50351946	TRA	NA	+	+	KCNMA1	protein_coding	GABPB1-IT1	lncRNA	European	GABPB1-IT1;KCNMA1
14365	chr10	77623230	chr15	50351946	TRA	NA	+	+	KCNMA1	protein_coding	GABPB1	protein_coding	European	GABPB1;KCNMA1
14365	chr10	86730698	chr15	50905799	TRA	NA	-	+	LDB3	protein_coding	AC021752.1	lncRNA	European	AC021752.1;LDB3
14365	chr10	88488064	chr15	50905803	TRA	NA	-	-	RNLS	protein_coding	AC021752.1	lncRNA	European	AC021752.1;RNLS
14365	chr13	32437693	chr13	38250292	INV	NA	-	-	N4BP2L2	protein_coding	LINC00571	lncRNA	European	LINC00571;N4BP2L2
14365	chr13	32633330	chr13	38250373	DUP	5617043	-	+	PDS5B	protein_coding	LINC00571	lncRNA	European	LINC00571;PDS5B
14365	chr13	32635018	chr13	41206631	DEL	-8571613	+	-	PDS5B	protein_coding	AL354696.2	lncRNA	European	AL354696.2;PDS5B
14365	chr13	38279817	chr13	43660768	DUP	5380951	-	+	LINC00571	lncRNA	ENOX1	protein_coding	European	ENOX1;LINC00571
14365	chr13	38300011	chr16	48315254	TRA	NA	+	+	LINC00571	lncRNA	LONP2	protein_coding	European	LINC00571;LONP2
14365	chr13	78247580	chr16	53134460	TRA	NA	-	-	OBI1-AS1	lncRNA	CHD9	protein_coding	European	CHD9;OBI1-AS1
14365	chr14	61295297	chr14	99500967	INV	NA	-	-	AL359220.1	lncRNA	CCDC85C	protein_coding	European	AL359220.1;CCDC85C
14365	chr14	61295297	chr14	99500967	INV	NA	-	-	PRKCH	protein_coding	CCDC85C	protein_coding	European	CCDC85C;PRKCH
14365	chr14	61295297	chr14	99500967	INV	NA	-	-	AL359220.1	lncRNA	CCNK	protein_coding	European	AL359220.1;CCNK
14365	chr14	61295297	chr14	99500967	INV	NA	-	-	PRKCH	protein_coding	CCNK	protein_coding	European	CCNK;PRKCH
14365	chr14	61295492	chr14	99500938	INV	NA	+	+	AL359220.1	lncRNA	CCDC85C	protein_coding	European	AL359220.1;CCDC85C
14365	chr14	61295492	chr14	99500938	INV	NA	+	+	PRKCH	protein_coding	CCDC85C	protein_coding	European	CCDC85C;PRKCH
14365	chr14	61295492	chr14	99500938	INV	NA	+	+	AL359220.1	lncRNA	CCNK	protein_coding	European	AL359220.1;CCNK
14365	chr14	61295492	chr14	99500938	INV	NA	+	+	PRKCH	protein_coding	CCNK	protein_coding	European	CCNK;PRKCH
14365	chr15	52181144	chr15	52604811	INV	NA	+	+	CERNA1	lncRNA	FAM214A	protein_coding	European	CERNA1;FAM214A
14365	chr15	52181144	chr15	52604811	INV	NA	+	+	GNB5	protein_coding	FAM214A	protein_coding	European	FAM214A;GNB5
14365	chr17	13559072	chr17	37360672	INV	NA	+	+	HS3ST3A1	protein_coding	ACACA	protein_coding	European	ACACA;HS3ST3A1
14365	chr17	13598203	chr17	37358009	INV	NA	-	-	HS3ST3A1	protein_coding	ACACA	protein_coding	European	ACACA;HS3ST3A1
14365	chr17	13598778	chr17	37357961	INV	NA	+	+	HS3ST3A1	protein_coding	ACACA	protein_coding	European	ACACA;HS3ST3A1
14365	chr17	38770729	chr17	44190198	DUP	5419469	-	+	PIP4K2B	protein_coding	TMUB2	protein_coding	European	PIP4K2B;TMUB2
14365	chr17	44718516	chr17	77274162	DUP	32555646	-	+	DBF4B	protein_coding	SEPTIN9-DT	lncRNA	European	DBF4B;SEPTIN9-DT
14365	chr17	77273100	chr17	81879506	INV	NA	-	-	SEPTIN9-DT	lncRNA	AC145207.5	lncRNA	European	AC145207.5;SEPTIN9-DT
14365	chr17	77273100	chr17	81879506	INV	NA	-	-	SEPTIN9-DT	lncRNA	AC145207.6	lncRNA	European	AC145207.6;SEPTIN9-DT
14365	chr21	38523364	chr21	41500452	DEL	-2977088	+	-	ERG	protein_coding	TMPRSS2	protein_coding	European	ERG;TMPRSS2
14365	chr21	38523364	chr21	41500452	DEL	-2977088	+	-	AP001037.1	lncRNA	TMPRSS2	protein_coding	European	AP001037.1;TMPRSS2
14365	chrX	31563672	chrX	45747945	INV	NA	-	-	DMD	protein_coding	MIR222HG	lncRNA	European	DMD;MIR222HG
14862	chr1	63508387	chr1	236879219	INV	NA	-	-	ITGB3BP	protein_coding	MTR	protein_coding	European	ITGB3BP;MTR
14862	chr1	67169604	chr1	173744111	DEL	-106574507	+	-	IL23R	protein_coding	KLHL20	protein_coding	European	IL23R;KLHL20
14862	chr1	67169604	chr1	173744111	DEL	-106574507	+	-	C1orf141	protein_coding	KLHL20	protein_coding	European	C1orf141;KLHL20
14862	chr1	69729518	chr1	228359057	INV	NA	-	-	LRRC7	protein_coding	AL670729.3	lncRNA	European	AL670729.3;LRRC7
14862	chr1	69729518	chr1	228359057	INV	NA	-	-	LRRC7	protein_coding	OBSCN	protein_coding	European	LRRC7;OBSCN
14862	chr1	89803939	chr1	90009489	DEL	-205550	+	-	AC093423.3	protein_coding	ZNF326	protein_coding	European	AC093423.3;ZNF326
14862	chr1	193244093	chr1	193696416	DUP	452323	-	+	CDC73	protein_coding	AL357793.1	lncRNA	European	AL357793.1;CDC73
14862	chr1	193244093	chr1	193696416	DUP	452323	-	+	CDC73	protein_coding	AL136456.1	lncRNA	European	AL136456.1;CDC73
14862	chr3	105555348	chr17	4275500	TRA	NA	-	+	ALCAM	protein_coding	UBE2G1	protein_coding	European	ALCAM;UBE2G1
14862	chr3	141708206	chr6	151192841	TRA	NA	+	-	LINC02618	transcribed_unitary_pseudogene	AL138733.1	lncRNA	European	AL138733.1;LINC02618
14862	chr3	141712089	chr6	145586106	TRA	NA	+	-	LINC02618	transcribed_unitary_pseudogene	EPM2A	protein_coding	European	EPM2A;LINC02618
14862	chr6	70122653	chr6	93644759	DEL	-23522106	+	-	COL19A1	protein_coding	AL591519.1	lncRNA	European	AL591519.1;COL19A1
14862	chr6	70127211	chr6	155412175	INV	NA	+	+	COL19A1	protein_coding	NOX3	protein_coding	European	COL19A1;NOX3
14862	chr6	72336860	chr6	114850172	INV	NA	-	-	RIMS1	protein_coding	AL590550.1	lncRNA	European	AL590550.1;RIMS1
14862	chr6	72702432	chr6	127194062	DUP	54491630	-	+	KCNQ5	protein_coding	RSPO3	protein_coding	European	KCNQ5;RSPO3
14862	chr6	72702432	chr6	127194062	DUP	54491630	-	+	KCNQ5	protein_coding	AL356534.1	transcribed_processed_pseudogene	European	AL356534.1;KCNQ5
14862	chr6	72702755	chr6	146213378	INV	NA	+	+	KCNQ5	protein_coding	GRM1	protein_coding	European	GRM1;KCNQ5
14862	chr6	72714786	chr6	146213023	DUP	73498237	-	+	KCNQ5	protein_coding	GRM1	protein_coding	European	GRM1;KCNQ5
14862	chr6	93623125	chr6	168510439	INV	NA	+	+	AL591519.1	lncRNA	SMOC2	protein_coding	European	AL591519.1;SMOC2
14862	chr6	97980824	chr6	146214969	INV	NA	-	-	AL589740.1	lncRNA	GRM1	protein_coding	European	AL589740.1;GRM1
14862	chr6	107249292	chr6	114856563	DUP	7607271	-	+	PDSS2	protein_coding	AL590550.1	lncRNA	European	AL590550.1;PDSS2
14862	chr6	107251093	chr6	127192142	INV	NA	-	-	PDSS2	protein_coding	RSPO3	protein_coding	European	PDSS2;RSPO3
14862	chr6	107251093	chr6	127192142	INV	NA	-	-	PDSS2	protein_coding	AL356534.1	transcribed_processed_pseudogene	European	AL356534.1;PDSS2
14862	chr6	107256434	chr6	126635817	DUP	19379383	-	+	PDSS2	protein_coding	AL356534.1	transcribed_processed_pseudogene	European	AL356534.1;PDSS2
14862	chr6	107260574	chr6	151146352	DUP	43885778	-	+	PDSS2	protein_coding	AL138733.1	lncRNA	European	AL138733.1;PDSS2
14862	chr6	114844281	chr6	151162816	DUP	36318535	-	+	AL590550.1	lncRNA	AL138733.1	lncRNA	European	AL138733.1;AL590550.1
14862	chr6	118287617	chr6	126653059	DUP	8365442	-	+	SLC35F1	protein_coding	AL356534.1	transcribed_processed_pseudogene	European	AL356534.1;SLC35F1
14862	chr6	126646507	chr6	157125265	DEL	-30478758	+	-	AL356534.1	transcribed_processed_pseudogene	ARID1B	protein_coding	European	AL356534.1;ARID1B
14862	chr6	126662696	chr6	155399072	INV	NA	-	-	AL356534.1	transcribed_processed_pseudogene	NOX3	protein_coding	European	AL356534.1;NOX3
14862	chr6	126663314	chr6	155415245	DEL	-28751931	+	-	AL356534.1	transcribed_processed_pseudogene	NOX3	protein_coding	European	AL356534.1;NOX3
14862	chr6	145584538	chr6	151181158	DEL	-5596620	+	-	EPM2A	protein_coding	AL138733.1	lncRNA	European	AL138733.1;EPM2A
14862	chr6	146613440	chr6	155410566	INV	NA	+	+	ADGB	protein_coding	NOX3	protein_coding	European	ADGB;NOX3
14862	chr6	151161941	chr6	157124723	DUP	5962782	-	+	AL138733.1	lncRNA	ARID1B	protein_coding	European	AL138733.1;ARID1B
14862	chr6	155403338	chr6	168501349	DEL	-13098011	+	-	NOX3	protein_coding	SMOC2	protein_coding	European	NOX3;SMOC2
14862	chr7	75104092	chr12	56468447	TRA	NA	+	+	GTF2IRD2B	protein_coding	MIP	protein_coding	European	GTF2IRD2B;MIP
14862	chr7	75104092	chr12	56468447	TRA	NA	+	+	GTF2IRD2B	protein_coding	AC097104.1	protein_coding	European	AC097104.1;GTF2IRD2B
14862	chr7	76176166	chr12	14802078	TRA	NA	+	+	AC005077.3	transcribed_unprocessed_pseudogene	WBP11	protein_coding	European	AC005077.3;WBP11
14862	chr9	33022549	chr16	432318	TRA	NA	-	-	APTX	protein_coding	RAB11FIP3	protein_coding	European	APTX;RAB11FIP3
14862	chr9	34086061	chr16	1437435	TRA	NA	+	-	AL354989.1	lncRNA	AL032819.2	TEC	European	AL032819.2;AL354989.1
14862	chr9	34086061	chr16	1437435	TRA	NA	+	-	AL354989.1	lncRNA	CCDC154	protein_coding	European	AL354989.1;CCDC154
14862	chr10	69882722	chr17	48556642	TRA	NA	+	-	COL13A1	protein_coding	HOXB3	protein_coding	European	COL13A1;HOXB3
14862	chr10	69882722	chr17	48556642	TRA	NA	+	-	COL13A1	protein_coding	HOXB-AS3	lncRNA	European	COL13A1;HOXB-AS3
14862	chr10	98773696	chr10	127011678	INV	NA	+	+	HPSE2	protein_coding	DOCK1	protein_coding	European	DOCK1;HPSE2
14862	chr10	98773696	chr10	127011678	INV	NA	+	+	HPSE2	protein_coding	AL359094.1	lncRNA	European	AL359094.1;HPSE2
14862	chr10	99794571	chr10	130174729	INV	NA	-	-	ABCC2	protein_coding	GLRX3	protein_coding	European	ABCC2;GLRX3
14862	chr12	14800354	chr12	129180701	DUP	114380347	-	+	WBP11	protein_coding	TMEM132D	protein_coding	European	TMEM132D;WBP11
14862	chr12	14802738	chr12	57703040	INV	NA	-	-	WBP11	protein_coding	OS9	protein_coding	European	OS9;WBP11
14862	chr12	14802738	chr12	57703040	INV	NA	-	-	WBP11	protein_coding	AC025165.2	lncRNA	European	AC025165.2;WBP11
14862	chr12	57705161	chr12	122702856	INV	NA	+	+	OS9	protein_coding	HCAR2	protein_coding	European	HCAR2;OS9
14862	chr12	57705161	chr12	122702856	INV	NA	+	+	AC025165.2	lncRNA	HCAR2	protein_coding	European	AC025165.2;HCAR2
14862	chr12	57705161	chr12	122702856	INV	NA	+	+	OS9	protein_coding	AC026333.3	lncRNA	European	AC026333.3;OS9
14862	chr12	57705161	chr12	122702856	INV	NA	+	+	AC025165.2	lncRNA	AC026333.3	lncRNA	European	AC025165.2;AC026333.3
14862	chr12	83002465	chr12	89266833	INV	NA	-	-	TMTC2	protein_coding	LINC02458	lncRNA	European	LINC02458;TMTC2
14862	chr17	49139817	chr17	51087556	DEL	-1947739	+	-	B4GALNT2	protein_coding	SPAG9	protein_coding	European	B4GALNT2;SPAG9
14862	chr18	45527404	chr21	38493519	TRA	NA	+	-	AC021517.1	lncRNA	ERG	protein_coding	European	AC021517.1;ERG
14862	chr18	45527404	chr21	38493519	TRA	NA	+	-	AC091151.2	lncRNA	ERG	protein_coding	European	AC091151.2;ERG
14862	chr18	45527404	chr21	38493519	TRA	NA	+	-	SLC14A2	protein_coding	ERG	protein_coding	European	ERG;SLC14A2
14862	chr18	45527513	chr21	41500292	TRA	NA	-	+	AC021517.1	lncRNA	TMPRSS2	protein_coding	European	AC021517.1;TMPRSS2
14862	chr18	45527513	chr21	41500292	TRA	NA	-	+	AC091151.2	lncRNA	TMPRSS2	protein_coding	European	AC091151.2;TMPRSS2
14862	chr18	45527513	chr21	41500292	TRA	NA	-	+	SLC14A2	protein_coding	TMPRSS2	protein_coding	European	SLC14A2;TMPRSS2
14862	chr19	41358754	chr19	42868465	DEL	-1509711	+	-	B9D2	protein_coding	PSG1	protein_coding	European	B9D2;PSG1
14862	chr19	41358754	chr19	42868465	DEL	-1509711	+	-	TMEM91	protein_coding	PSG1	protein_coding	European	PSG1;TMEM91
14862	chr19	41358754	chr19	42868465	DEL	-1509711	+	-	AC011462.1	protein_coding	PSG1	protein_coding	European	AC011462.1;PSG1
14862	chr21	38493689	chr21	41499324	DEL	-3005635	+	-	ERG	protein_coding	TMPRSS2	protein_coding	European	ERG;TMPRSS2
14919	chr1	54850434	chr2	180896362	TRA	NA	-	+	DHCR24	protein_coding	SCHLAP1	lncRNA	European	DHCR24;SCHLAP1
14919	chr1	224555412	chr1	224950887	INV	NA	+	+	CNIH3	protein_coding	DNAH14	protein_coding	European	CNIH3;DNAH14
14919	chr2	55306728	chr8	138792302	TRA	NA	+	-	AC012358.4	lncRNA	COL22A1	protein_coding	European	AC012358.4;COL22A1
14919	chr2	55306728	chr8	138792302	TRA	NA	+	-	CCDC88A	protein_coding	COL22A1	protein_coding	European	CCDC88A;COL22A1
14919	chr2	122535070	chr8	88408437	TRA	NA	-	+	AC011246.1	lncRNA	AC090578.1	lncRNA	European	AC011246.1;AC090578.1
14919	chr2	180635038	chr12	87999595	TRA	NA	+	-	AC009478.1	lncRNA	C12orf50	protein_coding	European	AC009478.1;C12orf50
14919	chr2	180894159	chr2	181003774	INV	NA	-	-	SCHLAP1	lncRNA	UBE2E3	protein_coding	European	SCHLAP1;UBE2E3
14919	chr2	180894370	chr12	55646151	TRA	NA	+	+	SCHLAP1	lncRNA	AC009779.6	lncRNA	European	AC009779.6;SCHLAP1
14919	chr2	180896018	chr12	87999585	TRA	NA	-	+	SCHLAP1	lncRNA	C12orf50	protein_coding	European	C12orf50;SCHLAP1
14919	chr2	181000529	chr12	96567626	TRA	NA	+	+	UBE2E3	protein_coding	CFAP54	protein_coding	European	CFAP54;UBE2E3
14919	chr3	49851116	chr17	5434750	TRA	NA	-	+	TRAIP	protein_coding	C1QBP	protein_coding	European	C1QBP;TRAIP
14919	chr3	70442051	chr3	72823227	DEL	-2381176	+	-	SAMMSON	lncRNA	SHQ1	protein_coding	European	SAMMSON;SHQ1
14919	chr5	55422560	chr5	55427166	DEL	-4606	+	-	MTREX	protein_coding	PLPP1	protein_coding	European	MTREX;PLPP1
14919	chr5	162002133	chr5	164700724	DEL	-2698591	+	-	GABRG2	protein_coding	AC109466.1	lncRNA	European	AC109466.1;GABRG2
14919	chr5	162002157	chr5	163426278	INV	NA	-	-	GABRG2	protein_coding	AC113414.1	lncRNA	European	AC113414.1;GABRG2
14919	chr5	162006088	chr5	163426765	INV	NA	+	+	GABRG2	protein_coding	AC113414.1	lncRNA	European	AC113414.1;GABRG2
14919	chr6	10747344	chr6	136579526	DUP	125832182	-	+	AL024498.1	lncRNA	MAP3K5	protein_coding	European	AL024498.1;MAP3K5
14919	chr8	40400182	chr8	40572188	DUP	172006	-	+	AC105999.1	lncRNA	ZMAT4	protein_coding	European	AC105999.1;ZMAT4
14919	chr9	123099775	chr9	126472440	INV	NA	-	-	RABGAP1	protein_coding	MVB12B	protein_coding	European	MVB12B;RABGAP1
14919	chr11	49206572	chr11	112062564	INV	NA	+	+	FOLH1	protein_coding	DLAT	protein_coding	European	DLAT;FOLH1
14919	chr11	49206644	chr11	123637237	INV	NA	-	-	FOLH1	protein_coding	SCN3B	protein_coding	European	FOLH1;SCN3B
14919	chr12	123616087	chr12	123723907	DEL	-107820	+	-	DDX55	protein_coding	ATP6V0A2	protein_coding	European	ATP6V0A2;DDX55
14919	chr13	42464353	chr13	50539348	INV	NA	-	-	LINC02341	lncRNA	DLEU7	protein_coding	European	DLEU7;LINC02341
14919	chr13	42464353	chr13	50539348	INV	NA	-	-	LINC02341	lncRNA	DLEU1	lncRNA	European	DLEU1;LINC02341
14919	chr16	72088575	chr16	74016355	DEL	-1927780	+	-	TXNL4B	protein_coding	AC138627.1	lncRNA	European	AC138627.1;TXNL4B
14919	chr21	38530127	chr21	38536834	DEL	-6707	+	-	AP001037.1	lncRNA	ERG	protein_coding	European	AP001037.1;ERG
14919	chr21	38530127	chr21	38536834	DEL	-6707	+	-	ERG	protein_coding	AP001037.1	lncRNA	European	AP001037.1;ERG
14919	chr21	38734896	chr21	41504447	DEL	-2769551	+	-	LINC00114	lncRNA	TMPRSS2	protein_coding	European	LINC00114;TMPRSS2
14919	chr22	39423940	chr22	40403361	INV	NA	-	-	TAB1	protein_coding	SGSM3	protein_coding	European	SGSM3;TAB1
14919	chr22	39423940	chr22	40403361	INV	NA	-	-	TAB1	protein_coding	AL022238.4	protein_coding	European	AL022238.4;TAB1
15126	chr2	160222425	chrX	136490395	TRA	NA	-	-	AC092153.1	lncRNA	BRS3	protein_coding	European	AC092153.1;BRS3
15126	chr2	181203383	chr2	199965964	DEL	-18762581	+	-	LINC01934	lncRNA	MAIP1	protein_coding	European	LINC01934;MAIP1
15126	chr3	38990274	chr20	53015515	TRA	NA	-	-	SCN11A	protein_coding	TSHZ2	protein_coding	European	SCN11A;TSHZ2
15126	chr9	9564241	chr9	15875218	DEL	-6310977	+	-	PTPRD	protein_coding	CCDC171	protein_coding	European	CCDC171;PTPRD
15126	chr9	32423548	chr13	101704254	TRA	NA	+	-	ACO1	protein_coding	ITGBL1	protein_coding	European	ACO1;ITGBL1
15126	chr12	30782307	chr15	43845657	TRA	NA	-	-	LINC00941	lncRNA	WDR76	protein_coding	European	LINC00941;WDR76
15126	chr12	71614642	chr13	24307967	TRA	NA	+	+	ZFC3H1	protein_coding	C1QTNF9	protein_coding	European	C1QTNF9;ZFC3H1
15126	chr12	71614642	chr13	24307967	TRA	NA	+	+	ZFC3H1	protein_coding	AL359736.1	protein_coding	European	AL359736.1;ZFC3H1
15126	chr15	79317571	chr15	80366464	DEL	-1048893	+	-	TMED3	protein_coding	AC016705.2	lncRNA	European	AC016705.2;TMED3
15126	chr21	38497866	chr21	41495193	INV	NA	+	+	ERG	protein_coding	TMPRSS2	protein_coding	European	ERG;TMPRSS2
15178	chr2	80010118	chr2	80852099	DEL	-841981	+	-	CTNNA2	protein_coding	AC012355.1	lncRNA	European	AC012355.1;CTNNA2
15178	chr3	70959999	chr17	7925734	TRA	NA	+	-	FOXP1	protein_coding	KCNAB3	protein_coding	European	FOXP1;KCNAB3
15178	chr3	70959999	chr17	7925734	TRA	NA	+	-	AC097634.4	protein_coding	KCNAB3	protein_coding	European	AC097634.4;KCNAB3
15178	chr3	114942389	chr3	115896749	DUP	954360	-	+	ZBTB20	protein_coding	LSAMP	protein_coding	European	LSAMP;ZBTB20
15178	chr3	175559503	chr3	176594669	DUP	1035166	-	+	NAALADL2	protein_coding	LINC01208	lncRNA	European	LINC01208;NAALADL2
15178	chr4	149247311	chr4	149431145	DUP	183834	-	+	LINC02355	lncRNA	IQCM	protein_coding	European	IQCM;LINC02355
15178	chr6	68305943	chr6	129558440	DUP	61252497	-	+	LINC02549	lncRNA	AL356124.1	lncRNA	European	AL356124.1;LINC02549
15178	chr6	150970351	chr6	151886204	DUP	915853	-	+	MTHFD1L	protein_coding	ESR1	protein_coding	European	ESR1;MTHFD1L
15178	chr7	17827486	chr10	80556803	TRA	NA	-	-	SNX13	protein_coding	SH2D4B	protein_coding	European	SH2D4B;SNX13
15178	chr8	28632594	chr10	102371954	TRA	NA	+	+	EXTL3	protein_coding	GBF1	protein_coding	European	EXTL3;GBF1
15178	chr8	48052953	chr8	64111164	INV	NA	+	+	UBE2V2	protein_coding	LINC01414	lncRNA	European	LINC01414;UBE2V2
15178	chr8	63898728	chr8	65606416	INV	NA	-	-	LINC01414	lncRNA	ARMC1	protein_coding	European	ARMC1;LINC01414
15178	chr8	64204162	chr8	65610658	INV	NA	+	+	LINC01414	lncRNA	ARMC1	protein_coding	European	ARMC1;LINC01414
15178	chr9	3957031	chr18	347801	TRA	NA	-	+	GLIS3	protein_coding	COLEC12	protein_coding	European	COLEC12;GLIS3
15178	chr9	4165419	chr18	392607	TRA	NA	+	+	GLIS3	protein_coding	COLEC12	protein_coding	European	COLEC12;GLIS3
15178	chr11	24872971	chr11	47993479	INV	NA	-	-	LUZP2	protein_coding	PTPRJ	protein_coding	European	LUZP2;PTPRJ
15178	chr11	27461105	chr11	50315828	DEL	-22854723	+	-	LGR4	protein_coding	AC024405.2	transcribed_unprocessed_pseudogene	European	AC024405.2;LGR4
15178	chr11	118544816	chr11	118570172	DEL	-25356	+	-	TMEM25	protein_coding	IFT46	protein_coding	European	IFT46;TMEM25
15178	chr12	19908212	chr12	117376413	DUP	97468201	-	+	AC024901.1	lncRNA	NOS1	protein_coding	European	AC024901.1;NOS1
15178	chr12	125871899	chr12	126135589	INV	NA	-	-	AC005252.4	lncRNA	LINC02359	lncRNA	European	AC005252.4;LINC02359
15178	chr17	41803635	chr17	42005572	DUP	201937	-	+	P3H4	protein_coding	DNAJC7	protein_coding	European	DNAJC7;P3H4
15178	chr18	3102066	chr18	7776803	DEL	-4674737	+	-	MYOM1	protein_coding	PTPRM	protein_coding	European	MYOM1;PTPRM
15917	chr1	15037043	chr1	15318639	DUP	281596	-	+	KAZN	protein_coding	FHAD1	protein_coding	European	FHAD1;KAZN
15917	chr1	155410750	chr1	161263348	INV	NA	+	+	ASH1L	protein_coding	PCP4L1	protein_coding	European	ASH1L;PCP4L1
15917	chr1	155751270	chr1	168309566	DUP	12558296	-	+	GON4L	protein_coding	TBX19	protein_coding	European	GON4L;TBX19
15917	chr1	156549413	chr1	160834631	DEL	-4285218	+	-	IQGAP3	protein_coding	CD244	protein_coding	European	CD244;IQGAP3
15917	chr1	156644511	chr1	191965356	INV	NA	-	-	AL365181.3	lncRNA	LINC02770	lncRNA	European	AL365181.3;LINC02770
15917	chr1	156644511	chr1	191965356	INV	NA	-	-	BCAN	protein_coding	LINC02770	lncRNA	European	BCAN;LINC02770
15917	chr1	156767876	chr1	162152819	INV	NA	+	+	PRCC	protein_coding	AL450163.1	lncRNA	European	AL450163.1;PRCC
15917	chr1	156767876	chr1	162152819	INV	NA	+	+	PRCC	protein_coding	NOS1AP	protein_coding	European	NOS1AP;PRCC
15917	chr1	157520066	chr1	198729334	DEL	-41209268	+	-	FCRL5	protein_coding	PTPRC	protein_coding	European	FCRL5;PTPRC
15917	chr1	159833676	chr1	173752222	INV	NA	-	-	SLAMF8	protein_coding	KLHL20	protein_coding	European	KLHL20;SLAMF8
15917	chr1	159860367	chr1	173751432	INV	NA	+	+	AL590560.2	protein_coding	KLHL20	protein_coding	European	AL590560.2;KLHL20
15917	chr1	159860367	chr1	173751432	INV	NA	+	+	VSIG8	protein_coding	KLHL20	protein_coding	European	KLHL20;VSIG8
15917	chr1	159860367	chr1	173751432	INV	NA	+	+	AL590560.3	lncRNA	KLHL20	protein_coding	European	AL590560.3;KLHL20
15917	chr1	160137748	chr1	168248091	DUP	8110343	-	+	ATP1A2	protein_coding	SFT2D2	protein_coding	European	ATP1A2;SFT2D2
15917	chr1	160326407	chr1	192394615	INV	NA	+	+	COPA	protein_coding	AL390957.1	lncRNA	European	AL390957.1;COPA
15917	chr1	162118994	chr1	169311321	DEL	-7192327	+	-	NOS1AP	protein_coding	Z99758.1	lncRNA	European	NOS1AP;Z99758.1
15917	chr1	162118994	chr1	169311321	DEL	-7192327	+	-	NOS1AP	protein_coding	NME7	protein_coding	European	NME7;NOS1AP
15917	chr1	162654170	chr1	192411171	DEL	-29757001	+	-	DDR2	protein_coding	AL390957.1	lncRNA	European	AL390957.1;DDR2
15917	chr1	164633855	chr1	198703041	DUP	34069186	-	+	PBX1	protein_coding	PTPRC	protein_coding	European	PBX1;PTPRC
15917	chr1	169991207	chr1	170632556	DEL	-641349	+	-	KIFAP3	protein_coding	AL023495.1	lncRNA	European	AL023495.1;KIFAP3
15917	chr2	49084445	chr2	58518799	DEL	-9434354	+	-	FSHR	protein_coding	LINC01122	lncRNA	European	FSHR;LINC01122
15917	chr2	49084445	chr2	58518799	DEL	-9434354	+	-	AC009975.1	lncRNA	LINC01122	lncRNA	European	AC009975.1;LINC01122
15917	chr2	101008371	chr2	138682028	INV	NA	+	+	RPL31	protein_coding	NXPH2	protein_coding	European	NXPH2;RPL31
15917	chr2	101008371	chr2	138682028	INV	NA	+	+	TBC1D8	protein_coding	NXPH2	protein_coding	European	NXPH2;TBC1D8
15917	chr2	101011962	chr2	101047638	INV	NA	-	-	RPL31	protein_coding	TBC1D8	protein_coding	European	RPL31;TBC1D8
15917	chr2	101029155	chr2	101971283	DEL	-942128	+	-	TBC1D8	protein_coding	LINC01127	lncRNA	European	LINC01127;TBC1D8
15917	chr2	138708424	chr2	140337332	INV	NA	-	-	NXPH2	protein_coding	LRP1B	protein_coding	European	LRP1B;NXPH2
15917	chr3	191353003	chr6	118113586	TRA	NA	+	+	CCDC50	protein_coding	SLC35F1	protein_coding	European	CCDC50;SLC35F1
15917	chr4	98433982	chr4	123770450	DEL	-25336468	+	-	RAP1GDS1	protein_coding	LINC01091	lncRNA	European	LINC01091;RAP1GDS1
15917	chr4	102915276	chr4	149223145	DEL	-46307869	+	-	SLC9B1	protein_coding	LINC02355	lncRNA	European	LINC02355;SLC9B1
15917	chr4	122634577	chr4	124711911	INV	NA	-	-	IL21-AS1	lncRNA	ANKRD50	protein_coding	European	ANKRD50;IL21-AS1
15917	chr4	123080584	chr4	123516642	DEL	-436058	+	-	SPATA5	protein_coding	AC093821.1	lncRNA	European	AC093821.1;SPATA5
15917	chr4	123080584	chr4	123516642	DEL	-436058	+	-	SPATA5	protein_coding	LINC02435	lncRNA	European	LINC02435;SPATA5
15917	chr4	123767226	chr4	124710301	INV	NA	+	+	LINC01091	lncRNA	ANKRD50	protein_coding	European	ANKRD50;LINC01091
15917	chr5	11544078	chr5	97272541	INV	NA	+	+	CTNND2	protein_coding	LIX1-AS1	lncRNA	European	CTNND2;LIX1-AS1
15917	chr5	96433834	chr5	97337362	DUP	903528	-	+	PCSK1	protein_coding	LIX1-AS1	lncRNA	European	LIX1-AS1;PCSK1
15917	chr5	96433834	chr5	97337362	DUP	903528	-	+	AC104123.1	lncRNA	LIX1-AS1	lncRNA	European	AC104123.1;LIX1-AS1
15917	chr5	97297631	chr5	97548799	INV	NA	-	-	LIX1-AS1	lncRNA	LINC01340	lncRNA	European	LINC01340;LIX1-AS1
15917	chr5	107003976	chr5	108411024	DEL	-1407048	+	-	LINC01950	lncRNA	AC008462.1	lncRNA	European	AC008462.1;LINC01950
15917	chr5	107415482	chr5	167745478	DEL	-60329996	+	-	EFNA5	protein_coding	TENM2	protein_coding	European	EFNA5;TENM2
15917	chr5	108196612	chr5	167736765	DUP	59540153	-	+	FBXL17	protein_coding	TENM2	protein_coding	European	FBXL17;TENM2
15917	chr6	72615148	chr6	72622449	DEL	-7301	+	-	FO393414.3	lncRNA	KCNQ5	protein_coding	European	FO393414.3;KCNQ5
15917	chr6	72843414	chr12	96468743	TRA	NA	+	-	KCNQ5	protein_coding	AC007513.1	lncRNA	European	AC007513.1;KCNQ5
15917	chr6	72855266	chr12	96571170	TRA	NA	-	+	KCNQ5	protein_coding	CFAP54	protein_coding	European	CFAP54;KCNQ5
15917	chr6	77685651	chr6	95600399	DEL	-17914748	+	-	MEI4	protein_coding	MANEA	protein_coding	European	MANEA;MEI4
15917	chr6	99444300	chr6	119095654	INV	NA	+	+	USP45	protein_coding	AL137009.2	lncRNA	European	AL137009.2;USP45
15917	chr6	99444300	chr6	119095654	INV	NA	+	+	USP45	protein_coding	FAM184A	protein_coding	European	FAM184A;USP45
15917	chr6	101912711	chr6	105021665	INV	NA	+	+	GRIK2	protein_coding	LIN28B	protein_coding	European	GRIK2;LIN28B
15917	chr6	159650387	chr6	159770436	DUP	120049	-	+	AL078604.4	lncRNA	ACAT2	protein_coding	European	ACAT2;AL078604.4
15917	chr7	65052639	chr7	118294412	INV	NA	+	+	CCT6P3	transcribed_unprocessed_pseudogene	ANKRD7	protein_coding	European	ANKRD7;CCT6P3
15917	chr7	117287930	chr7	119532150	DEL	-2244220	+	-	WNT2	protein_coding	LINC02476	lncRNA	European	LINC02476;WNT2
15917	chr7	117287930	chr7	119532150	DEL	-2244220	+	-	CFTR	protein_coding	LINC02476	lncRNA	European	CFTR;LINC02476
15917	chr12	13566036	chr12	16599569	INV	NA	-	-	GRIN2B	protein_coding	LMO3	protein_coding	European	GRIN2B;LMO3
15917	chr12	13566036	chr12	16599569	INV	NA	-	-	GRIN2B	protein_coding	MGST1	protein_coding	European	GRIN2B;MGST1
15917	chr12	16423961	chr12	16424669	DEL	-708	+	-	MGST1	protein_coding	AC007528.1	lncRNA	European	AC007528.1;MGST1
15917	chr12	16423961	chr12	16424669	DEL	-708	+	-	AC007528.1	lncRNA	MGST1	protein_coding	European	AC007528.1;MGST1
15917	chr12	23550003	chr12	85035387	DEL	-61485384	+	-	SOX5	protein_coding	TSPAN19	protein_coding	European	SOX5;TSPAN19
15917	chr12	34153122	chr12	85077087	DEL	-50923965	+	-	AC140847.1	lncRNA	LRRIQ1	protein_coding	European	AC140847.1;LRRIQ1
15917	chr12	96460829	chr12	96585427	DEL	-124598	+	-	AC007513.1	lncRNA	CFAP54	protein_coding	European	AC007513.1;CFAP54
15917	chr12	128854167	chr12	133050300	INV	NA	-	-	GLT1D1	protein_coding	ZNF84	protein_coding	European	GLT1D1;ZNF84
15917	chr13	39769474	chr13	78811126	INV	NA	+	+	COG6	protein_coding	LINC00331	lncRNA	European	COG6;LINC00331
15917	chr13	78091626	chr13	78813618	INV	NA	-	-	OBI1-AS1	lncRNA	LINC00331	lncRNA	European	LINC00331;OBI1-AS1
15917	chr16	82969650	chr16	82989310	INV	NA	-	-	CDH13	protein_coding	AC125793.1	lncRNA	European	AC125793.1;CDH13
15917	chr16	82969650	chr16	82989310	INV	NA	-	-	AC125793.1	lncRNA	CDH13	protein_coding	European	AC125793.1;CDH13
15917	chr16	82988528	chr16	86567924	DEL	-3579396	+	-	AC125793.1	lncRNA	FOXC2	protein_coding	European	AC125793.1;FOXC2
15917	chr16	82988528	chr16	86567924	DEL	-3579396	+	-	CDH13	protein_coding	FOXC2	protein_coding	European	CDH13;FOXC2
15917	chr18	55671755	chr18	56828185	INV	NA	-	-	AC022031.2	lncRNA	WDR7	protein_coding	European	AC022031.2;WDR7
15917	chr18	64267486	chr18	67546574	INV	NA	+	+	LINC01924	lncRNA	AC114689.3	lncRNA	European	AC114689.3;LINC01924
15917	chr18	64276149	chr18	67549936	INV	NA	-	-	LINC01924	lncRNA	AC114689.3	lncRNA	European	AC114689.3;LINC01924
16000	chr8	32586483	chr9	19451786	TRA	NA	+	-	NRG1	protein_coding	ACER2	protein_coding	European	ACER2;NRG1
16004	chr1	77664326	chr1	80537777	INV	NA	+	+	AC118549.1	protein_coding	AL136234.1	lncRNA	European	AC118549.1;AL136234.1
16004	chr1	77664326	chr1	80537777	INV	NA	+	+	AC118549.1	protein_coding	LINC01781	lncRNA	European	AC118549.1;LINC01781
16004	chr1	77672699	chr1	83913925	DUP	6241226	-	+	AC118549.1	protein_coding	TTLL7	protein_coding	European	AC118549.1;TTLL7
16004	chr1	77677817	chr1	94354537	INV	NA	+	+	AC118549.1	protein_coding	ARHGAP29-AS1	lncRNA	European	AC118549.1;ARHGAP29-AS1
16004	chr1	83787285	chr9	33817236	TRA	NA	+	-	LINC01725	lncRNA	UBE2R2	protein_coding	European	LINC01725;UBE2R2
16004	chr1	83787285	chr9	33817236	TRA	NA	+	-	LINC01725	lncRNA	UBE2R2-AS1	lncRNA	European	LINC01725;UBE2R2-AS1
16004	chr1	83915202	chr1	95137461	INV	NA	-	-	TTLL7	protein_coding	AC092802.4	lncRNA	European	AC092802.4;TTLL7
16004	chr1	83915202	chr1	95137461	INV	NA	-	-	TTLL7	protein_coding	TLCD4	protein_coding	European	TLCD4;TTLL7
16004	chr1	83915202	chr1	95137461	INV	NA	-	-	TTLL7	protein_coding	TLCD4-RWDD3	protein_coding	European	TLCD4-RWDD3;TTLL7
16004	chr1	144984079	chr1	240426848	DUP	95442769	-	+	SRGAP2B	protein_coding	FMN2	protein_coding	European	FMN2;SRGAP2B
16004	chr2	44940305	chr19	44585248	TRA	NA	-	+	SIX3-AS1	lncRNA	CEACAM22P	transcribed_unprocessed_pseudogene	European	CEACAM22P;SIX3-AS1
16004	chr2	235048047	chr6	170353176	TRA	NA	-	-	SH3BP4	protein_coding	FAM120B	protein_coding	European	FAM120B;SH3BP4
16004	chr6	57593440	chr21	38481760	TRA	NA	-	-	PRIM2	protein_coding	ERG	protein_coding	European	ERG;PRIM2
16004	chr6	57593571	chr21	41494740	TRA	NA	+	+	PRIM2	protein_coding	TMPRSS2	protein_coding	European	PRIM2;TMPRSS2
16004	chr6	155313747	chr11	79254665	TRA	NA	+	-	TFB1M	protein_coding	TENM4	protein_coding	European	TENM4;TFB1M
16004	chr8	109333242	chr8	109670437	DEL	-337195	+	-	NUDCD1	protein_coding	SYBU	protein_coding	European	NUDCD1;SYBU
16004	chr10	86702925	chr19	1588824	TRA	NA	-	-	LDB3	protein_coding	MBD3	protein_coding	European	LDB3;MBD3
16004	chr10	86702925	chr19	1588824	TRA	NA	-	-	LDB3	protein_coding	AC005943.1	protein_coding	European	AC005943.1;LDB3
16004	chr10	86900151	chr10	88405590	DEL	-1505439	+	-	BMPR1A	protein_coding	RNLS	protein_coding	European	BMPR1A;RNLS
16004	chr10	87865419	chr10	88502892	DEL	-637473	+	-	PTEN	protein_coding	RNLS	protein_coding	European	PTEN;RNLS
16004	chr11	79229561	chr11	82684630	DEL	-3455069	+	-	TENM4	protein_coding	MIR4300HG	lncRNA	European	MIR4300HG;TENM4
16004	chr15	67838548	chr15	67838548	INS	50	NA	NA	AC009292.2	lncRNA	AC009292.1	lncRNA	European	AC009292.1;AC009292.2
16004	chr15	67838548	chr15	67838548	INS	50	NA	NA	AC009292.1	lncRNA	AC009292.2	lncRNA	European	AC009292.1;AC009292.2
16004	chr16	10945355	chr19	48977222	TRA	NA	+	+	CLEC16A	protein_coding	GYS1	protein_coding	European	CLEC16A;GYS1
16004	chr16	10945450	chr19	48977408	TRA	NA	-	-	CLEC16A	protein_coding	GYS1	protein_coding	European	CLEC16A;GYS1
16004	chr17	9517708	chr19	1209852	TRA	NA	-	-	STX8	protein_coding	STK11	protein_coding	European	STK11;STX8
16004	chr19	2221395	chr19	3645630	DEL	-1424235	+	-	DOT1L	protein_coding	PIP5K1C	protein_coding	European	DOT1L;PIP5K1C
16004	chr21	38481643	chr21	41494725	DEL	-3013082	+	-	ERG	protein_coding	TMPRSS2	protein_coding	European	ERG;TMPRSS2
16004	chrX	360915	chrX	1466528	INV	NA	-	-	PPP2R3B	protein_coding	P2RY8	protein_coding	European	P2RY8;PPP2R3B
16004	chrX	362514	chrX	21958187	INV	NA	+	+	PPP2R3B	protein_coding	SMS	protein_coding	European	PPP2R3B;SMS
16004	chrX	362681	chrX	21968345	INV	NA	-	-	PPP2R3B	protein_coding	SMS	protein_coding	European	PPP2R3B;SMS
16004	chrX	380146	chrX	21957160	INV	NA	-	-	PPP2R3B	protein_coding	SMS	protein_coding	European	PPP2R3B;SMS
16004	chrX	382415	chrX	20312153	INV	NA	-	-	PPP2R3B	protein_coding	AL928596.1	lncRNA	European	AL928596.1;PPP2R3B
16004	chrX	382600	chrX	20114039	INV	NA	-	-	PPP2R3B	protein_coding	MAP7D2	protein_coding	European	MAP7D2;PPP2R3B
16004	chrX	1441051	chrX	20113056	INV	NA	-	-	ASMTL	protein_coding	MAP7D2	protein_coding	European	ASMTL;MAP7D2
16004	chrX	19784606	chrX	20110338	DEL	-325732	+	-	SH3KBP1	protein_coding	MAP7D2	protein_coding	European	MAP7D2;SH3KBP1
16004	chrX	19791875	chrX	21735027	DUP	1943152	-	+	SH3KBP1	protein_coding	SMPX	protein_coding	European	SH3KBP1;SMPX
16004	chrX	19791974	chrX	20224532	DUP	432558	-	+	SH3KBP1	protein_coding	RPS6KA3	protein_coding	European	RPS6KA3;SH3KBP1
16004	chrX	19805093	chrX	20112940	INV	NA	-	-	SH3KBP1	protein_coding	MAP7D2	protein_coding	European	MAP7D2;SH3KBP1
16004	chrX	19810867	chrX	21952600	INV	NA	-	-	SH3KBP1	protein_coding	SMS	protein_coding	European	SH3KBP1;SMS
16004	chrX	20111476	chrX	20224610	INV	NA	-	-	MAP7D2	protein_coding	RPS6KA3	protein_coding	European	MAP7D2;RPS6KA3
16004	chrX	20112577	chrX	21957431	DEL	-1844854	+	-	MAP7D2	protein_coding	SMS	protein_coding	European	MAP7D2;SMS
16004	chrX	20113063	chrX	21957004	DEL	-1843941	+	-	MAP7D2	protein_coding	SMS	protein_coding	European	MAP7D2;SMS
16176	chr1	71118968	chr1	75158528	DEL	-4039560	+	-	ZRANB2-AS2	lncRNA	LHX8	protein_coding	European	LHX8;ZRANB2-AS2
16176	chr1	225371647	chr17	33687989	TRA	NA	-	+	DNAH14	protein_coding	ASIC2	protein_coding	European	ASIC2;DNAH14
16176	chr2	33246343	chr2	37154517	DEL	-3908174	+	-	LTBP1	protein_coding	EIF2AK2	protein_coding	European	EIF2AK2;LTBP1
16176	chr2	75057835	chr2	164115176	INV	NA	+	+	TACR1	protein_coding	AC016766.1	lncRNA	European	AC016766.1;TACR1
16176	chr2	75067899	chr2	164616891	DUP	89548992	-	+	TACR1	protein_coding	GRB14	protein_coding	European	GRB14;TACR1
16176	chr2	79555842	chr2	165519376	INV	NA	+	+	CTNNA2	protein_coding	CSRNP3	protein_coding	European	CSRNP3;CTNNA2
16176	chr2	79572272	chr2	164621026	INV	NA	-	-	CTNNA2	protein_coding	GRB14	protein_coding	European	CTNNA2;GRB14
16176	chr2	103111526	chr9	42264897	TRA	NA	-	+	AC073987.1	lncRNA	AL445584.2	lncRNA	European	AC073987.1;AL445584.2
16176	chr2	103896889	chr9	42266897	TRA	NA	-	-	LINC01965	lncRNA	AL445584.2	lncRNA	European	AL445584.2;LINC01965
16176	chr2	164116143	chr2	165521088	INV	NA	-	-	AC016766.1	lncRNA	CSRNP3	protein_coding	European	AC016766.1;CSRNP3
16176	chr3	129410921	chr6	123268627	TRA	NA	+	-	EFCAB12	protein_coding	TRDN	protein_coding	European	EFCAB12;TRDN
16176	chr3	129961417	chr12	22913825	TRA	NA	+	+	AC083906.3	lncRNA	AC084816.1	lncRNA	European	AC083906.3;AC084816.1
16176	chr3	191355164	chr3	191541269	INV	NA	+	+	CCDC50	protein_coding	AC073365.1	lncRNA	European	AC073365.1;CCDC50
16176	chr3	191364691	chr3	191543102	INV	NA	-	-	CCDC50	protein_coding	AC073365.1	lncRNA	European	AC073365.1;CCDC50
16176	chr4	13532277	chr4	176075675	DUP	162543398	-	+	LINC01097	lncRNA	WDR17	protein_coding	European	LINC01097;WDR17
16176	chr4	94497755	chr4	95153051	DEL	-655296	+	-	PDLIM5	protein_coding	BMPR1B	protein_coding	European	BMPR1B;PDLIM5
16176	chr4	128858337	chr4	138639137	INV	NA	+	+	JADE1	protein_coding	LINC00499	lncRNA	European	JADE1;LINC00499
16176	chr5	7838564	chr5	8893554	INV	NA	-	-	C5orf49	protein_coding	LINC02199	lncRNA	European	C5orf49;LINC02199
16176	chr5	8891143	chr5	97236004	DEL	-88344861	+	-	LINC02199	lncRNA	LIX1-AS1	lncRNA	European	LINC02199;LIX1-AS1
16176	chr5	11831421	chr5	153789164	INV	NA	+	+	CTNND2	protein_coding	GRIA1	protein_coding	European	CTNND2;GRIA1
16176	chr5	11846304	chr5	152057569	DUP	140211265	-	+	CTNND2	protein_coding	LINC01933	lncRNA	European	CTNND2;LINC01933
16176	chr5	11850353	chr5	152581140	INV	NA	+	+	CTNND2	protein_coding	AC008571.2	lncRNA	European	AC008571.2;CTNND2
16176	chr5	11856656	chr5	151221867	INV	NA	-	-	CTNND2	protein_coding	CCDC69	protein_coding	European	CCDC69;CTNND2
16176	chr5	11856656	chr5	151221867	INV	NA	-	-	CTNND2	protein_coding	GM2A	protein_coding	European	CTNND2;GM2A
16176	chr5	13702273	chr5	152106761	INV	NA	-	-	DNAH5	protein_coding	LINC01933	lncRNA	European	DNAH5;LINC01933
16176	chr5	87379815	chr5	87979752	DEL	-599937	+	-	CCNH	protein_coding	AC114971.1	lncRNA	European	AC114971.1;CCNH
16176	chr5	87379815	chr5	87979752	DEL	-599937	+	-	RASA1	protein_coding	AC114971.1	lncRNA	European	AC114971.1;RASA1
16176	chr5	97162466	chr5	153795219	DEL	-56632753	+	-	RIOK2	protein_coding	GRIA1	protein_coding	European	GRIA1;RIOK2
16176	chr5	97162466	chr5	153795219	DEL	-56632753	+	-	LIX1-AS1	lncRNA	GRIA1	protein_coding	European	GRIA1;LIX1-AS1
16176	chr5	129952307	chr5	151158224	DEL	-21205917	+	-	CHSY3	protein_coding	AC008641.1	lncRNA	European	AC008641.1;CHSY3
16176	chr5	129979264	chr5	151177456	DUP	21198192	-	+	CHSY3	protein_coding	AC011342.1	unitary_pseudogene	European	AC011342.1;CHSY3
16176	chr5	140829803	chr5	141116529	DEL	-286726	+	-	PCDHA1	protein_coding	AC244517.2	lncRNA	European	AC244517.2;PCDHA1
16176	chr5	140829803	chr5	141116529	DEL	-286726	+	-	PCDHA2	protein_coding	AC244517.2	lncRNA	European	AC244517.2;PCDHA2
16176	chr5	140829803	chr5	141116529	DEL	-286726	+	-	PCDHA3	protein_coding	AC244517.2	lncRNA	European	AC244517.2;PCDHA3
16176	chr5	140829803	chr5	141116529	DEL	-286726	+	-	PCDHA4	protein_coding	AC244517.2	lncRNA	European	AC244517.2;PCDHA4
16176	chr5	140829803	chr5	141116529	DEL	-286726	+	-	PCDHA5	protein_coding	AC244517.2	lncRNA	European	AC244517.2;PCDHA5
16176	chr5	140829803	chr5	141116529	DEL	-286726	+	-	PCDHA6	protein_coding	AC244517.2	lncRNA	European	AC244517.2;PCDHA6
16176	chr6	114845115	chr6	127902325	INV	NA	-	-	AL590550.1	lncRNA	THEMIS	protein_coding	European	AL590550.1;THEMIS
16176	chr6	119133706	chr6	146162795	INV	NA	+	+	AL137009.2	lncRNA	GRM1	protein_coding	European	AL137009.2;GRM1
16176	chr6	119133706	chr6	146162795	INV	NA	+	+	FAM184A	protein_coding	GRM1	protein_coding	European	FAM184A;GRM1
16176	chr6	120545819	chr6	121302197	DEL	-756378	+	-	AL096854.1	lncRNA	TBC1D32	protein_coding	European	AL096854.1;TBC1D32
16176	chr6	120587148	chr6	121214031	INV	NA	-	-	AL096854.1	lncRNA	TBC1D32	protein_coding	European	AL096854.1;TBC1D32
16176	chr6	120628452	chr6	146226236	DEL	-25597784	+	-	AL096854.1	lncRNA	GRM1	protein_coding	European	AL096854.1;GRM1
16176	chr6	120637131	chr6	146200092	DUP	25562961	-	+	AL096854.1	lncRNA	GRM1	protein_coding	European	AL096854.1;GRM1
16176	chr6	122800396	chr6	146193325	INV	NA	-	-	SMPDL3A	protein_coding	GRM1	protein_coding	European	GRM1;SMPDL3A
16176	chr6	123403702	chr6	160141101	INV	NA	+	+	TRDN	protein_coding	SLC22A1	protein_coding	European	SLC22A1;TRDN
16176	chr6	123403702	chr6	160141101	INV	NA	+	+	TRDN-AS1	lncRNA	SLC22A1	protein_coding	European	SLC22A1;TRDN-AS1
16176	chr6	123441108	chr6	160156758	INV	NA	-	-	TRDN	protein_coding	SLC22A1	protein_coding	European	SLC22A1;TRDN
16176	chr6	123441108	chr6	160156758	INV	NA	-	-	TRDN-AS1	lncRNA	SLC22A1	protein_coding	European	SLC22A1;TRDN-AS1
16176	chr6	123488938	chr12	23902287	TRA	NA	-	+	TRDN	protein_coding	SOX5	protein_coding	European	SOX5;TRDN
16176	chr6	123488938	chr12	23902287	TRA	NA	-	+	TRDN-AS1	lncRNA	SOX5	protein_coding	European	SOX5;TRDN-AS1
16176	chr6	123856319	chr6	124862102	INV	NA	+	+	NKAIN2	protein_coding	RNF217-AS1	lncRNA	European	NKAIN2;RNF217-AS1
16176	chr6	124283377	chr6	162269407	DUP	37986030	-	+	NKAIN2	protein_coding	PRKN	protein_coding	European	NKAIN2;PRKN
16176	chr6	139183840	chr6	139187633	DEL	-3793	+	-	AL158850.1	lncRNA	AL031772.1	lncRNA	European	AL031772.1;AL158850.1
16176	chr6	139183840	chr6	139187633	DEL	-3793	+	-	AL031772.1	lncRNA	AL158850.1	lncRNA	European	AL031772.1;AL158850.1
16176	chr6	153030186	chr6	162437037	DEL	-9406851	+	-	RGS17	protein_coding	PRKN	protein_coding	European	PRKN;RGS17
16176	chr6	160010987	chr12	23906455	TRA	NA	+	-	IGF2R	protein_coding	SOX5	protein_coding	European	IGF2R;SOX5
16176	chr6	160040896	chr12	22887618	TRA	NA	+	-	IGF2R	protein_coding	AC084816.1	lncRNA	European	AC084816.1;IGF2R
16176	chr6	160047352	chr12	22745533	TRA	NA	-	-	IGF2R	protein_coding	AC084816.1	lncRNA	European	AC084816.1;IGF2R
16176	chr7	13583763	chr7	30392661	DEL	-16808898	+	-	AC011287.1	lncRNA	AC006978.2	protein_coding	European	AC006978.2;AC011287.1
16176	chr7	13583763	chr7	30392661	DEL	-16808898	+	-	AC011287.1	lncRNA	LINC01176	lncRNA	European	AC011287.1;LINC01176
16176	chr7	14552687	chr7	49944093	DEL	-35391406	+	-	DGKB	protein_coding	GNL2P1	processed_pseudogene	European	DGKB;GNL2P1
16176	chr7	14552687	chr7	49944093	DEL	-35391406	+	-	DGKB	protein_coding	ZPBP	protein_coding	European	DGKB;ZPBP
16176	chr7	14575814	chr7	18181362	INV	NA	-	-	DGKB	protein_coding	HDAC9	protein_coding	European	DGKB;HDAC9
16176	chr7	15678416	chr7	49259538	DUP	33581122	-	+	MEOX2	protein_coding	DDX43P2	processed_pseudogene	European	DDX43P2;MEOX2
16176	chr7	15678416	chr7	49259538	DUP	33581122	-	+	AC005550.2	lncRNA	DDX43P2	processed_pseudogene	European	AC005550.2;DDX43P2
16176	chr7	15683889	chr7	18390950	INV	NA	+	+	MEOX2	protein_coding	HDAC9	protein_coding	European	HDAC9;MEOX2
16176	chr7	17108968	chr7	18124398	INV	NA	+	+	AHR	protein_coding	HDAC9	protein_coding	European	AHR;HDAC9
16176	chr7	17108968	chr7	18124398	INV	NA	+	+	AC073332.1	lncRNA	HDAC9	protein_coding	European	AC073332.1;HDAC9
16176	chr7	17109085	chr7	20924686	DUP	3815601	-	+	AHR	protein_coding	LINC01162	lncRNA	European	AHR;LINC01162
16176	chr7	17109085	chr7	20924686	DUP	3815601	-	+	AC073332.1	lncRNA	LINC01162	lncRNA	European	AC073332.1;LINC01162
16176	chr7	17941888	chr7	21573577	INV	NA	-	-	AC080080.1	TEC	DNAH11	protein_coding	European	AC080080.1;DNAH11
16176	chr7	18450093	chr7	21678316	DUP	3228223	-	+	HDAC9	protein_coding	DNAH11	protein_coding	European	DNAH11;HDAC9
16176	chr7	20926670	chr7	29960939	INV	NA	-	-	LINC01162	lncRNA	SCRN1	protein_coding	European	LINC01162;SCRN1
16176	chr7	30383333	chr7	55079321	DEL	-24695988	+	-	AC006978.2	protein_coding	EGFR	protein_coding	European	AC006978.2;EGFR
16176	chr7	30547540	chr7	30550432	DEL	-2892	+	-	AC005154.5	protein_coding	AC005154.3	lncRNA	European	AC005154.3;AC005154.5
16176	chr7	30547540	chr7	30550432	DEL	-2892	+	-	GARS-DT	lncRNA	AC005154.3	lncRNA	European	AC005154.3;GARS-DT
16176	chr7	30547540	chr7	30550432	DEL	-2892	+	-	GARS-DT	lncRNA	AC005154.5	protein_coding	European	AC005154.5;GARS-DT
16176	chr7	30547540	chr7	30550432	DEL	-2892	+	-	AC005154.5	protein_coding	GARS-DT	lncRNA	European	AC005154.5;GARS-DT
16176	chr8	116999115	chr8	118000719	INV	NA	-	-	SLC30A8	protein_coding	EXT1	protein_coding	European	EXT1;SLC30A8
16176	chr10	48960946	chr10	49111076	INV	NA	-	-	WDFY4	protein_coding	VSTM4	protein_coding	European	VSTM4;WDFY4
16176	chr11	20804665	chr22	28669772	TRA	NA	-	-	NELL1	protein_coding	TTC28	protein_coding	European	NELL1;TTC28
16176	chr11	59149581	chr11	59558320	DEL	-408739	+	-	FAM111A	protein_coding	AP003778.1	lncRNA	European	AP003778.1;FAM111A
16176	chr13	85387638	chr13	100877164	DEL	-15489526	+	-	LINC00351	lncRNA	NALCN-AS1	lncRNA	European	LINC00351;NALCN-AS1
16263	chr5	11641379	chr5	19603911	INV	NA	-	-	CTNND2	protein_coding	CDH18	protein_coding	European	CDH18;CTNND2
16263	chr5	116059458	chr5	116242763	DEL	-183305	+	-	ARL14EPL	protein_coding	COMMD10	protein_coding	European	ARL14EPL;COMMD10
16263	chr7	10727769	chr7	13452897	DUP	2725128	-	+	AC004949.1	lncRNA	AC011287.1	lncRNA	European	AC004949.1;AC011287.1
16311	chr2	29838267	chr20	34962556	TRA	NA	-	-	ALK	protein_coding	MYH7B	protein_coding	European	ALK;MYH7B
16311	chr2	178296680	chr21	41173177	TRA	NA	-	+	OSBPL6	protein_coding	BACE2	protein_coding	European	BACE2;OSBPL6
16311	chr2	178329599	chr21	37235865	TRA	NA	+	+	OSBPL6	protein_coding	AP001432.1	lncRNA	European	AP001432.1;OSBPL6
16311	chr2	178329599	chr21	37235865	TRA	NA	+	+	OSBPL6	protein_coding	VPS26C	protein_coding	European	OSBPL6;VPS26C
16311	chr2	178335759	chr21	41174270	TRA	NA	-	-	OSBPL6	protein_coding	BACE2	protein_coding	European	BACE2;OSBPL6
16311	chr4	87456165	chr4	94518537	INV	NA	+	+	NUDT9	protein_coding	PDLIM5	protein_coding	European	NUDT9;PDLIM5
16311	chr5	14215652	chr8	33877392	TRA	NA	-	+	TRIO	protein_coding	AF279873.3	lncRNA	European	AF279873.3;TRIO
16311	chr6	10686996	chr6	135326791	DUP	124639795	-	+	AL358777.3	lncRNA	AL049552.2	lncRNA	European	AL049552.2;AL358777.3
16311	chr6	10686996	chr6	135326791	DUP	124639795	-	+	C6orf52	protein_coding	AL049552.2	lncRNA	European	AL049552.2;C6orf52
16311	chr6	10686996	chr6	135326791	DUP	124639795	-	+	AL358777.3	lncRNA	AHI1	protein_coding	European	AHI1;AL358777.3
16311	chr6	10686996	chr6	135326791	DUP	124639795	-	+	C6orf52	protein_coding	AHI1	protein_coding	European	AHI1;C6orf52
16311	chr6	10692862	chr6	38790264	DEL	-28097402	+	-	C6orf52	protein_coding	DNAH8	protein_coding	European	C6orf52;DNAH8
16311	chr6	10910099	chr6	122716508	INV	NA	-	-	SYCP2L	protein_coding	AL512283.3	lncRNA	European	AL512283.3;SYCP2L
16311	chr6	10910099	chr6	122716508	INV	NA	-	-	AL024498.2	protein_coding	AL512283.3	lncRNA	European	AL024498.2;AL512283.3
16311	chr6	10910099	chr6	122716508	INV	NA	-	-	SYCP2L	protein_coding	PKIB	protein_coding	European	PKIB;SYCP2L
16311	chr6	10910099	chr6	122716508	INV	NA	-	-	AL024498.2	protein_coding	PKIB	protein_coding	European	AL024498.2;PKIB
16311	chr6	11069191	chr6	37688877	INV	NA	+	+	ELOVL2-AS1	lncRNA	MDGA1	protein_coding	European	ELOVL2-AS1;MDGA1
16311	chr6	11431675	chr6	89599339	INV	NA	+	+	AL445430.2	lncRNA	LYRM2	protein_coding	European	AL445430.2;LYRM2
16311	chr6	11431675	chr6	89599339	INV	NA	+	+	AL445430.1	lncRNA	LYRM2	protein_coding	European	AL445430.1;LYRM2
16311	chr6	11431675	chr6	89599339	INV	NA	+	+	AL445430.2	lncRNA	ANKRD6	protein_coding	European	AL445430.2;ANKRD6
16311	chr6	11431675	chr6	89599339	INV	NA	+	+	AL445430.1	lncRNA	ANKRD6	protein_coding	European	AL445430.1;ANKRD6
16311	chr6	35625837	chr6	129419017	DEL	-93793180	+	-	FKBP5	protein_coding	LAMA2	protein_coding	European	FKBP5;LAMA2
16311	chr6	37843922	chr6	131523444	INV	NA	+	+	ZFAND3	protein_coding	ARG1	protein_coding	European	ARG1;ZFAND3
16311	chr6	38184447	chr6	124143672	INV	NA	-	-	BTBD9	protein_coding	NKAIN2	protein_coding	European	BTBD9;NKAIN2
16311	chr6	38723373	chr6	124281448	INV	NA	-	-	DNAH8	protein_coding	NKAIN2	protein_coding	European	DNAH8;NKAIN2
16311	chr6	38978321	chr6	131211366	INV	NA	-	-	DNAH8	protein_coding	AKAP7	protein_coding	European	AKAP7;DNAH8
16311	chr6	89101384	chr6	133353570	DEL	-44252186	+	-	SRSF12	protein_coding	EYA4	protein_coding	European	EYA4;SRSF12
16311	chr6	117934551	chr6	131573323	DEL	-13638772	+	-	SLC35F1	protein_coding	ARG1	protein_coding	European	ARG1;SLC35F1
16311	chr6	126098506	chr6	133273910	DUP	7175404	-	+	TRMT11	protein_coding	EYA4	protein_coding	European	EYA4;TRMT11
16311	chr6	127497140	chr6	131699327	INV	NA	+	+	AL096711.2	protein_coding	ENPP3	protein_coding	European	AL096711.2;ENPP3
16311	chr6	127497140	chr6	131699327	INV	NA	+	+	SOGA3	protein_coding	ENPP3	protein_coding	European	ENPP3;SOGA3
16311	chr6	163966117	chr6	168450225	DEL	-4484108	+	-	AL078602.1	lncRNA	SMOC2	protein_coding	European	AL078602.1;SMOC2
16311	chr7	777646	chr21	41485774	TRA	NA	-	+	DNAAF5	protein_coding	TMPRSS2	protein_coding	European	DNAAF5;TMPRSS2
16311	chr7	66434489	chr17	52523801	TRA	NA	+	-	LINC00174	lncRNA	LINC01982	lncRNA	European	LINC00174;LINC01982
16311	chr7	66434489	chr17	52523801	TRA	NA	+	-	AC008267.2	transcribed_unprocessed_pseudogene	LINC01982	lncRNA	European	AC008267.2;LINC01982
16311	chr9	9738624	chr9	9799825	DEL	-61201	+	-	PTPRD	protein_coding	AL513422.1	lncRNA	European	AL513422.1;PTPRD
16311	chr9	129584402	chr17	44042465	TRA	NA	+	+	AL391056.1	lncRNA	LSM12	protein_coding	European	AL391056.1;LSM12
16311	chr10	73391010	chr10	73533298	DEL	-142288	+	-	ANXA7	protein_coding	USP54	protein_coding	European	ANXA7;USP54
16311	chr12	99050516	chr12	99096036	DEL	-45520	+	-	ANKS1B	protein_coding	AC117377.1	lncRNA	European	AC117377.1;ANKS1B
16311	chr17	3692049	chr17	3693152	DEL	-1103	+	-	P2RX5-TAX1BP3	protein_coding	P2RX5	protein_coding	European	P2RX5;P2RX5-TAX1BP3
16311	chr17	3692049	chr17	3693152	DEL	-1103	+	-	P2RX5	protein_coding	P2RX5-TAX1BP3	protein_coding	European	P2RX5;P2RX5-TAX1BP3
16311	chr18	69694509	chr18	69928278	DEL	-233769	+	-	DOK6	protein_coding	CD226	protein_coding	European	CD226;DOK6
16311	chr22	24554211	chr22	31492543	DEL	-6938332	+	-	GUCD1	protein_coding	SFI1	protein_coding	European	GUCD1;SFI1
16311	chr22	24554211	chr22	31492543	DEL	-6938332	+	-	GUCD1	protein_coding	DRG1	protein_coding	European	DRG1;GUCD1
16311	chr22	24554211	chr22	31492543	DEL	-6938332	+	-	GUCD1	protein_coding	EIF4ENIF1	protein_coding	European	EIF4ENIF1;GUCD1
16599	chr1	95139777	chr1	95200402	INV	NA	-	-	TLCD4	protein_coding	AC092802.2	lncRNA	European	AC092802.2;TLCD4
16599	chr1	95139777	chr1	95200402	INV	NA	-	-	TLCD4-RWDD3	protein_coding	AC092802.2	lncRNA	European	AC092802.2;TLCD4-RWDD3
16599	chr1	95139777	chr1	95200402	INV	NA	-	-	TLCD4	protein_coding	TLCD4-RWDD3	protein_coding	European	TLCD4;TLCD4-RWDD3
16599	chr1	95186420	chr1	149889353	DEL	-54702933	+	-	AC092802.2	lncRNA	BOLA1	protein_coding	European	AC092802.2;BOLA1
16599	chr1	95186420	chr1	149889353	DEL	-54702933	+	-	TLCD4	protein_coding	BOLA1	protein_coding	European	BOLA1;TLCD4
16599	chr1	95186420	chr1	149889353	DEL	-54702933	+	-	TLCD4-RWDD3	protein_coding	BOLA1	protein_coding	European	BOLA1;TLCD4-RWDD3
16599	chr1	167443489	chr1	171140414	DEL	-3696925	+	-	CD247	protein_coding	FMO6P	transcribed_unitary_pseudogene	European	CD247;FMO6P
16599	chr1	167443489	chr1	171140414	DEL	-3696925	+	-	CD247	protein_coding	BX284613.2	lncRNA	European	BX284613.2;CD247
16599	chr1	170075026	chr1	170193050	INV	NA	+	+	KIFAP3	protein_coding	LINC01681	lncRNA	European	KIFAP3;LINC01681
16599	chr1	170275625	chr1	217587028	INV	NA	-	-	LINC01142	lncRNA	GPATCH2	protein_coding	European	GPATCH2;LINC01142
16599	chr1	170275625	chr1	217587028	INV	NA	-	-	LINC01681	lncRNA	GPATCH2	protein_coding	European	GPATCH2;LINC01681
16599	chr1	171114029	chr1	215895449	DEL	-44781420	+	-	FMO3	protein_coding	AL358452.1	lncRNA	European	AL358452.1;FMO3
16599	chr1	171114029	chr1	215895449	DEL	-44781420	+	-	BX284613.2	lncRNA	AL358452.1	lncRNA	European	AL358452.1;BX284613.2
16599	chr1	171114029	chr1	215895449	DEL	-44781420	+	-	FMO3	protein_coding	USH2A	protein_coding	European	FMO3;USH2A
16599	chr1	171114029	chr1	215895449	DEL	-44781420	+	-	BX284613.2	lncRNA	USH2A	protein_coding	European	BX284613.2;USH2A
16599	chr1	179633033	chr1	215641430	INV	NA	-	-	TDRD5	protein_coding	USH2A	protein_coding	European	TDRD5;USH2A
16599	chr1	215877782	chr1	216727184	DUP	849402	-	+	USH2A	protein_coding	ESRRG	protein_coding	European	ESRRG;USH2A
16599	chr1	216837000	chr5	59410753	TRA	NA	+	-	ESRRG	protein_coding	PDE4D	protein_coding	European	ESRRG;PDE4D
16599	chr2	99160417	chr5	107998781	TRA	NA	-	+	LIPT1	protein_coding	FBXL17	protein_coding	European	FBXL17;LIPT1
16599	chr2	99160417	chr5	107998781	TRA	NA	-	+	AC092587.1	protein_coding	FBXL17	protein_coding	European	AC092587.1;FBXL17
16599	chr2	99160417	chr5	107998781	TRA	NA	-	+	AC079447.1	protein_coding	FBXL17	protein_coding	European	AC079447.1;FBXL17
16599	chr2	144550172	chr5	107998921	TRA	NA	+	-	LINC01412	lncRNA	FBXL17	protein_coding	European	FBXL17;LINC01412
16599	chr2	206553896	chr13	102201440	TRA	NA	-	+	ADAM23	protein_coding	FGF14	protein_coding	European	ADAM23;FGF14
16599	chr4	33565579	chr4	100720422	DEL	-67154843	+	-	AC079772.1	lncRNA	EMCN	protein_coding	European	AC079772.1;EMCN
16599	chr5	55001439	chr5	77411116	DEL	-22409677	+	-	ESM1	protein_coding	AC022414.1	protein_coding	European	AC022414.1;ESM1
16599	chr5	55001439	chr5	77411116	DEL	-22409677	+	-	ESM1	protein_coding	PDE8B	protein_coding	European	ESM1;PDE8B
16599	chr5	55001569	chr5	55074199	INV	NA	-	-	ESM1	protein_coding	GZMAP1	unprocessed_pseudogene	European	ESM1;GZMAP1
16599	chr5	55006213	chr5	55063473	DUP	57260	-	+	ESM1	protein_coding	AC034238.3	lncRNA	European	AC034238.3;ESM1
16599	chr5	55063462	chr5	55746553	INV	NA	+	+	AC034238.3	lncRNA	DDX4	protein_coding	European	AC034238.3;DDX4
16599	chr5	55063462	chr5	55746553	INV	NA	+	+	AC034238.3	lncRNA	SLC38A9	protein_coding	European	AC034238.3;SLC38A9
16599	chr5	55986342	chr7	29394442	TRA	NA	+	-	IL6ST	protein_coding	AC004593.2	protein_coding	European	AC004593.2;IL6ST
16599	chr5	55986342	chr7	29394442	TRA	NA	+	-	AC008892.1	lncRNA	AC004593.2	protein_coding	European	AC004593.2;AC008892.1
16599	chr5	55986342	chr7	29394442	TRA	NA	+	-	IL6ST	protein_coding	CHN2	protein_coding	European	CHN2;IL6ST
16599	chr5	55986342	chr7	29394442	TRA	NA	+	-	AC008892.1	lncRNA	CHN2	protein_coding	European	AC008892.1;CHN2
16599	chr5	55986478	chr5	77424255	DUP	21437777	-	+	IL6ST	protein_coding	AC022414.1	protein_coding	European	AC022414.1;IL6ST
16599	chr5	55986478	chr5	77424255	DUP	21437777	-	+	AC008892.1	lncRNA	AC022414.1	protein_coding	European	AC008892.1;AC022414.1
16599	chr5	55986478	chr5	77424255	DUP	21437777	-	+	IL6ST	protein_coding	PDE8B	protein_coding	European	IL6ST;PDE8B
16599	chr5	55986478	chr5	77424255	DUP	21437777	-	+	AC008892.1	lncRNA	PDE8B	protein_coding	European	AC008892.1;PDE8B
16599	chr5	56187200	chr7	123120430	TRA	NA	-	-	ANKRD55	protein_coding	SLC13A1	protein_coding	European	ANKRD55;SLC13A1
16599	chr5	77361427	chr7	156606334	TRA	NA	+	-	AC022414.1	protein_coding	LINC01006	lncRNA	European	AC022414.1;LINC01006
16599	chr5	77361427	chr7	156606334	TRA	NA	+	-	PDE8B	protein_coding	LINC01006	lncRNA	European	LINC01006;PDE8B
16599	chr7	822029	chr7	110831394	DEL	-110009365	+	-	SUN1	protein_coding	IMMP2L	protein_coding	European	IMMP2L;SUN1
16599	chr7	2990059	chr7	136708547	INV	NA	+	+	CARD11	protein_coding	AC009264.1	lncRNA	European	AC009264.1;CARD11
16599	chr7	3459371	chr7	89885112	DEL	-86425741	+	-	SDK1	protein_coding	STEAP2-AS1	lncRNA	European	SDK1;STEAP2-AS1
16599	chr7	3699084	chr7	51187114	INV	NA	-	-	SDK1	protein_coding	COBL	protein_coding	European	COBL;SDK1
16599	chr7	5417054	chr7	10476049	DEL	-5058995	+	-	TNRC18	protein_coding	AC004949.1	lncRNA	European	AC004949.1;TNRC18
16599	chr7	6731187	chr7	111383010	DUP	104651823	-	+	PMS2CL	transcribed_unprocessed_pseudogene	IMMP2L	protein_coding	European	IMMP2L;PMS2CL
16599	chr7	7505000	chr7	154478866	DEL	-146973866	+	-	COL28A1	protein_coding	DPP6	protein_coding	European	COL28A1;DPP6
16599	chr7	7583127	chr7	93434894	DUP	85851767	-	+	MIOS	protein_coding	CALCR	protein_coding	European	CALCR;MIOS
16599	chr7	7896920	chr7	87432472	INV	NA	+	+	UMAD1	protein_coding	ABCB4	protein_coding	European	ABCB4;UMAD1
16599	chr7	7896920	chr7	87432472	INV	NA	+	+	AC007161.3	lncRNA	ABCB4	protein_coding	European	ABCB4;AC007161.3
16599	chr7	7937569	chr7	121255507	INV	NA	+	+	UMAD1	protein_coding	CPED1	protein_coding	European	CPED1;UMAD1
16599	chr7	7937569	chr7	121255507	INV	NA	+	+	AC007161.3	lncRNA	CPED1	protein_coding	European	AC007161.3;CPED1
16599	chr7	9987787	chr7	87022111	INV	NA	-	-	AC004936.1	lncRNA	KIAA1324L	protein_coding	European	AC004936.1;KIAA1324L
16599	chr7	10004531	chr7	33626751	DUP	23622220	-	+	AC004936.1	lncRNA	BBS9	protein_coding	European	AC004936.1;BBS9
16599	chr7	10599855	chr7	93311276	DEL	-82711421	+	-	AC004949.1	lncRNA	VPS50	protein_coding	European	AC004949.1;VPS50
16599	chr7	11493733	chr7	87439350	INV	NA	-	-	AC004160.1	lncRNA	ABCB4	protein_coding	European	ABCB4;AC004160.1
16599	chr7	11493733	chr7	87439350	INV	NA	-	-	THSD7A	protein_coding	ABCB4	protein_coding	European	ABCB4;THSD7A
16599	chr7	11521355	chr7	51284434	INV	NA	+	+	THSD7A	protein_coding	COBL	protein_coding	European	COBL;THSD7A
16599	chr7	12523026	chr7	56672223	INV	NA	+	+	AC013470.2	protein_coding	AC095038.4	lncRNA	European	AC013470.2;AC095038.4
16599	chr7	13247018	chr7	116308680	DEL	-103061662	+	-	AC011287.1	lncRNA	AC073130.2	lncRNA	European	AC011287.1;AC073130.2
16599	chr7	13247018	chr7	116308680	DEL	-103061662	+	-	AC011287.1	lncRNA	AC002066.1	lncRNA	European	AC002066.1;AC011287.1
16599	chr7	13247018	chr7	116308680	DEL	-103061662	+	-	AC011287.1	lncRNA	CAV2	protein_coding	European	AC011287.1;CAV2
16599	chr7	13306135	chr7	26823318	DUP	13517183	-	+	AC011287.1	lncRNA	SKAP2	protein_coding	European	AC011287.1;SKAP2
16599	chr7	14378844	chr7	151486878	INV	NA	+	+	DGKB	protein_coding	RHEB	protein_coding	European	DGKB;RHEB
16599	chr7	14491367	chr7	121209998	INV	NA	+	+	DGKB	protein_coding	CPED1	protein_coding	European	CPED1;DGKB
16599	chr7	14494462	chr7	65967996	INV	NA	-	-	DGKB	protein_coding	GUSB	protein_coding	European	DGKB;GUSB
16599	chr7	14558202	chr7	42664704	DEL	-28106502	+	-	DGKB	protein_coding	LINC01448	lncRNA	European	DGKB;LINC01448
16599	chr7	14893117	chr7	66088036	INV	NA	+	+	DGKB	protein_coding	ASL	protein_coding	European	ASL;DGKB
16599	chr7	14893117	chr7	66088036	INV	NA	+	+	DGKB	protein_coding	AC068533.4	protein_coding	European	AC068533.4;DGKB
16599	chr7	14922558	chr7	115127688	INV	NA	-	-	DGKB	protein_coding	LINC01392	lncRNA	European	DGKB;LINC01392
16599	chr7	15675526	chr7	44679322	INV	NA	+	+	MEOX2	protein_coding	OGDH	protein_coding	European	MEOX2;OGDH
16599	chr7	15675526	chr7	44679322	INV	NA	+	+	AC005550.2	lncRNA	OGDH	protein_coding	European	AC005550.2;OGDH
16599	chr7	15681759	chr7	28769736	INV	NA	-	-	MEOX2	protein_coding	CREB5	protein_coding	European	CREB5;MEOX2
16599	chr7	15681759	chr7	28769736	INV	NA	-	-	AC005550.2	lncRNA	CREB5	protein_coding	European	AC005550.2;CREB5
16599	chr7	16295473	chr7	22183685	INV	NA	+	+	CRPPA	protein_coding	RAPGEF5	protein_coding	European	CRPPA;RAPGEF5
16599	chr7	16300328	chr7	120574643	INV	NA	-	-	CRPPA	protein_coding	KCND2	protein_coding	European	CRPPA;KCND2
16599	chr7	16873255	chr7	55019169	DEL	-38145914	+	-	AGR3	protein_coding	EGFR	protein_coding	European	AGR3;EGFR
16599	chr7	16954678	chr7	88226657	INV	NA	-	-	AHR	protein_coding	AC003991.1	lncRNA	European	AC003991.1;AHR
16599	chr7	16954678	chr7	88226657	INV	NA	-	-	AHR	protein_coding	SRI	protein_coding	European	AHR;SRI
16599	chr7	17323045	chr7	103439188	DEL	-86116143	+	-	AHR	protein_coding	SLC26A5	protein_coding	European	AHR;SLC26A5
16599	chr7	17323045	chr7	103439188	DEL	-86116143	+	-	AC019117.4	protein_coding	SLC26A5	protein_coding	European	AC019117.4;SLC26A5
16599	chr7	17494188	chr7	139892584	INV	NA	+	+	AC019117.2	lncRNA	TBXAS1	protein_coding	European	AC019117.2;TBXAS1
16599	chr7	18120078	chr7	158828120	DUP	140708042	-	+	HDAC9	protein_coding	ESYT2	protein_coding	European	ESYT2;HDAC9
16599	chr7	18378567	chr7	96289283	INV	NA	+	+	HDAC9	protein_coding	SLC25A13	protein_coding	European	HDAC9;SLC25A13
16599	chr7	19044947	chr7	42668287	DUP	23623340	-	+	TWIST1	protein_coding	LINC01448	lncRNA	European	LINC01448;TWIST1
16599	chr7	20339123	chr7	95419580	DEL	-75080457	+	-	ITGB8	protein_coding	PON2	protein_coding	European	ITGB8;PON2
16599	chr7	21510704	chr7	94914713	DEL	-73404009	+	-	SP4	protein_coding	PPP1R9A	protein_coding	European	PPP1R9A;SP4
16599	chr7	22138740	chr7	143251294	INV	NA	-	-	RAPGEF5	protein_coding	GSTK1	protein_coding	European	GSTK1;RAPGEF5
16599	chr7	22193174	chr7	146799596	DUP	124606422	-	+	RAPGEF5	protein_coding	CNTNAP2	protein_coding	European	CNTNAP2;RAPGEF5
16599	chr7	24412228	chr7	114061904	INV	NA	-	-	AC003044.1	lncRNA	PPP1R3A	protein_coding	European	AC003044.1;PPP1R3A
16599	chr7	24424746	chr7	29301500	DEL	-4876754	+	-	AC003044.1	lncRNA	AC004593.2	protein_coding	European	AC003044.1;AC004593.2
16599	chr7	24424746	chr7	29301500	DEL	-4876754	+	-	AC003044.1	lncRNA	CHN2	protein_coding	European	AC003044.1;CHN2
16599	chr7	26347705	chr7	26440468	DEL	-92763	+	-	SNX10	protein_coding	AC004540.1	lncRNA	European	AC004540.1;SNX10
16599	chr7	26601745	chr7	71345027	DUP	44743282	-	+	AC004947.3	lncRNA	GALNT17	protein_coding	European	AC004947.3;GALNT17
16599	chr7	26641987	chr7	40032180	DUP	13390193	-	+	LINC02860	lncRNA	CDK13	protein_coding	European	CDK13;LINC02860
16599	chr7	26642891	chr7	41702339	INV	NA	-	-	LINC02860	lncRNA	INHBA-AS1	lncRNA	European	INHBA-AS1;LINC02860
16599	chr7	26642891	chr7	41702339	INV	NA	-	-	LINC02860	lncRNA	INHBA	protein_coding	European	INHBA;LINC02860
16599	chr7	26852279	chr7	88291401	INV	NA	-	-	SKAP2	protein_coding	AC003991.1	lncRNA	European	AC003991.1;SKAP2
16599	chr7	26852279	chr7	88291401	INV	NA	-	-	SKAP2	protein_coding	STEAP4	protein_coding	European	SKAP2;STEAP4
16599	chr7	27843332	chr7	82780041	INV	NA	+	+	TAX1BP1	protein_coding	PCLO	protein_coding	European	PCLO;TAX1BP1
16599	chr7	27843332	chr7	82780041	INV	NA	+	+	JAZF1	protein_coding	PCLO	protein_coding	European	JAZF1;PCLO
16599	chr7	27875051	chr7	131059060	INV	NA	-	-	AC004549.1	lncRNA	AC016831.6	lncRNA	European	AC004549.1;AC016831.6
16599	chr7	27875051	chr7	131059060	INV	NA	-	-	JAZF1	protein_coding	AC016831.6	lncRNA	European	AC016831.6;JAZF1
16599	chr7	27875051	chr7	131059060	INV	NA	-	-	AC004549.1	lncRNA	LINC-PINT	lncRNA	European	AC004549.1;LINC-PINT
16599	chr7	27875051	chr7	131059060	INV	NA	-	-	JAZF1	protein_coding	LINC-PINT	lncRNA	European	JAZF1;LINC-PINT
16599	chr7	27888986	chr7	80430659	DEL	-52541673	+	-	JAZF1	protein_coding	CD36	protein_coding	European	CD36;JAZF1
16599	chr7	28666677	chr7	125359052	INV	NA	-	-	CREB5	protein_coding	POT1-AS1	lncRNA	European	CREB5;POT1-AS1
16599	chr7	28753357	chr7	29393868	INV	NA	+	+	CREB5	protein_coding	AC004593.2	protein_coding	European	AC004593.2;CREB5
16599	chr7	28753357	chr7	29393868	INV	NA	+	+	CREB5	protein_coding	CHN2	protein_coding	European	CHN2;CREB5
16599	chr7	29295237	chr7	33161836	DEL	-3866599	+	-	AC004593.2	protein_coding	BBS9	protein_coding	European	AC004593.2;BBS9
16599	chr7	29295237	chr7	33161836	DEL	-3866599	+	-	CHN2	protein_coding	BBS9	protein_coding	European	BBS9;CHN2
16599	chr7	29429159	chr7	84257988	DEL	-54828829	+	-	AC004593.2	protein_coding	SEMA3A	protein_coding	European	AC004593.2;SEMA3A
16599	chr7	29429159	chr7	84257988	DEL	-54828829	+	-	CHN2	protein_coding	SEMA3A	protein_coding	European	CHN2;SEMA3A
16599	chr7	30923164	chr7	30923508	DEL	-344	+	-	AQP1	protein_coding	AC004691.2	protein_coding	European	AC004691.2;AQP1
16599	chr7	30923164	chr7	30923508	DEL	-344	+	-	AC004691.2	protein_coding	AQP1	protein_coding	European	AC004691.2;AQP1
16599	chr7	32060981	chr7	103240584	INV	NA	-	-	PDE1C	protein_coding	DPY19L2P2	transcribed_unprocessed_pseudogene	European	DPY19L2P2;PDE1C
16599	chr7	32417822	chr7	75482066	INV	NA	+	+	PDE1C	protein_coding	POM121C	protein_coding	European	PDE1C;POM121C
16599	chr7	32417822	chr7	75482066	INV	NA	+	+	PDE1C	protein_coding	AC211429.2	transcribed_unprocessed_pseudogene	European	AC211429.2;PDE1C
16599	chr7	32517031	chr7	111355981	INV	NA	-	-	AVL9	protein_coding	IMMP2L	protein_coding	European	AVL9;IMMP2L
16599	chr7	33168127	chr7	124996938	INV	NA	+	+	BBS9	protein_coding	POT1-AS1	lncRNA	European	BBS9;POT1-AS1
16599	chr7	33172440	chr7	34536289	DUP	1363849	-	+	BBS9	protein_coding	NPSR1-AS1	lncRNA	European	BBS9;NPSR1-AS1
16599	chr7	33255580	chr7	49837967	DEL	-16582387	+	-	BBS9	protein_coding	VWC2	protein_coding	European	BBS9;VWC2
16599	chr7	33628918	chr7	71165801	DUP	37536883	-	+	BBS9	protein_coding	GALNT17	protein_coding	European	BBS9;GALNT17
16599	chr7	33645728	chr7	51659641	INV	NA	+	+	BBS9	protein_coding	AC005999.2	lncRNA	European	AC005999.2;BBS9
16599	chr7	33651015	chr7	34598253	INV	NA	-	-	BBS9	protein_coding	NPSR1-AS1	lncRNA	European	BBS9;NPSR1-AS1
16599	chr7	34450665	chr7	133913128	DEL	-99462463	+	-	NPSR1-AS1	lncRNA	EXOC4	protein_coding	European	EXOC4;NPSR1-AS1
16599	chr7	34458565	chr7	112087096	INV	NA	-	-	NPSR1-AS1	lncRNA	DOCK4	protein_coding	European	DOCK4;NPSR1-AS1
16599	chr7	34540175	chr7	146701214	INV	NA	-	-	NPSR1-AS1	lncRNA	CNTNAP2	protein_coding	European	CNTNAP2;NPSR1-AS1
16599	chr7	34631644	chr7	155730867	INV	NA	+	+	NPSR1-AS1	lncRNA	RBM33	protein_coding	European	NPSR1-AS1;RBM33
16599	chr7	35723249	chr7	67025880	DUP	31302631	-	+	AC018647.1	lncRNA	TYW1	protein_coding	European	AC018647.1;TYW1
16599	chr7	37286261	chr7	137415959	INV	NA	-	-	ELMO1	protein_coding	DGKI	protein_coding	European	DGKI;ELMO1
16599	chr7	37880287	chr7	110309213	INV	NA	+	+	NME8	protein_coding	AC073114.1	lncRNA	European	AC073114.1;NME8
16599	chr7	37880287	chr7	110309213	INV	NA	+	+	EPDR1	protein_coding	AC073114.1	lncRNA	European	AC073114.1;EPDR1
16599	chr7	37940633	chr7	49903063	DUP	11962430	-	+	SFRP4	protein_coding	VWC2	protein_coding	European	SFRP4;VWC2
16599	chr7	37940633	chr7	49903063	DUP	11962430	-	+	EPDR1	protein_coding	VWC2	protein_coding	European	EPDR1;VWC2
16599	chr7	37940633	chr7	49903063	DUP	11962430	-	+	SFRP4	protein_coding	ZPBP	protein_coding	European	SFRP4;ZPBP
16599	chr7	37940633	chr7	49903063	DUP	11962430	-	+	EPDR1	protein_coding	ZPBP	protein_coding	European	EPDR1;ZPBP
16599	chr7	39178014	chr7	139523961	INV	NA	-	-	POU6F2	protein_coding	CLEC2L	protein_coding	European	CLEC2L;POU6F2
16599	chr7	39585282	chr7	102862688	INV	NA	-	-	YAE1	protein_coding	FBXL13	protein_coding	European	FBXL13;YAE1
16599	chr7	43629022	chr7	105311868	INV	NA	+	+	STK17A	protein_coding	SRPK2	protein_coding	European	SRPK2;STK17A
16599	chr7	43629022	chr7	105311868	INV	NA	+	+	COA1	protein_coding	SRPK2	protein_coding	European	COA1;SRPK2
16599	chr7	44675669	chr7	96601483	DEL	-51925814	+	-	OGDH	protein_coding	SEM1	protein_coding	European	OGDH;SEM1
16599	chr7	50309357	chr7	79309966	DUP	29000609	-	+	IKZF1	protein_coding	MAGI2	protein_coding	European	IKZF1;MAGI2
16599	chr7	50404227	chr7	103499230	INV	NA	+	+	IKZF1	protein_coding	AC005064.1	lncRNA	European	AC005064.1;IKZF1
16599	chr7	50404227	chr7	103499230	INV	NA	+	+	IKZF1	protein_coding	RELN	protein_coding	European	IKZF1;RELN
16599	chr7	55513342	chr7	135711182	INV	NA	+	+	VOPP1	protein_coding	SLC13A4	protein_coding	European	SLC13A4;VOPP1
16599	chr7	55711739	chr7	103870846	INV	NA	-	-	FKBP9P1	transcribed_unprocessed_pseudogene	RELN	protein_coding	European	FKBP9P1;RELN
16599	chr7	56598224	chr7	96292412	INV	NA	-	-	AC092447.1	processed_pseudogene	SLC25A13	protein_coding	European	AC092447.1;SLC25A13
16599	chr7	64652131	chr7	149220084	DEL	-84567953	+	-	AC016769.6	lncRNA	ZNF282	protein_coding	European	AC016769.6;ZNF282
16599	chr7	66242439	chr7	105316837	INV	NA	-	-	TPST1	protein_coding	SRPK2	protein_coding	European	SRPK2;TPST1
16599	chr7	70726521	chr7	103301357	INV	NA	+	+	AUTS2	protein_coding	PMPCB	protein_coding	European	AUTS2;PMPCB
16599	chr7	70754856	chr7	103866795	DUP	33111939	-	+	AUTS2	protein_coding	RELN	protein_coding	European	AUTS2;RELN
16599	chr7	71349339	chr7	110839726	DUP	39490387	-	+	GALNT17	protein_coding	IMMP2L	protein_coding	European	GALNT17;IMMP2L
16599	chr7	72697057	chr7	87015773	DUP	14318716	-	+	TYW1B	protein_coding	KIAA1324L	protein_coding	European	KIAA1324L;TYW1B
16599	chr7	74058377	chr7	130645554	DEL	-56587177	+	-	ELN	protein_coding	AC234644.1	processed_pseudogene	European	AC234644.1;ELN
16599	chr7	74058377	chr7	130645554	DEL	-56587177	+	-	ELN	protein_coding	COPG2	protein_coding	European	COPG2;ELN
16599	chr7	74059490	chr7	105725150	INV	NA	-	-	ELN	protein_coding	ATXN7L1	protein_coding	European	ATXN7L1;ELN
16599	chr7	74505257	chr7	96690593	DEL	-22185336	+	-	GTF2IRD1	protein_coding	SEM1	protein_coding	European	GTF2IRD1;SEM1
16599	chr7	76893251	chr7	136237741	DUP	59344490	-	+	AC006972.1	lncRNA	AC078845.1	lncRNA	European	AC006972.1;AC078845.1
16599	chr7	77405430	chr7	87684409	INV	NA	+	+	GSAP	protein_coding	ABCB1	protein_coding	European	ABCB1;GSAP
16599	chr7	77405430	chr7	87684409	INV	NA	+	+	GSAP	protein_coding	RUNDC3B	protein_coding	European	GSAP;RUNDC3B
16599	chr7	78681647	chr7	89976461	DUP	11294814	-	+	MAGI2	protein_coding	STEAP2-AS1	lncRNA	European	MAGI2;STEAP2-AS1
16599	chr7	80065776	chr7	83475269	DUP	3409493	-	+	GNAI1	protein_coding	SEMA3E	protein_coding	European	GNAI1;SEMA3E
16599	chr7	80264812	chr7	111438745	DEL	-31173933	+	-	AC003988.1	lncRNA	IMMP2L	protein_coding	European	AC003988.1;IMMP2L
16599	chr7	80840249	chr7	89978667	INV	NA	-	-	SEMA3C	protein_coding	STEAP2-AS1	lncRNA	European	SEMA3C;STEAP2-AS1
16599	chr7	82399707	chr7	117630149	INV	NA	+	+	CACNA2D1	protein_coding	AC000061.1	lncRNA	European	AC000061.1;CACNA2D1
16599	chr7	82399707	chr7	117630149	INV	NA	+	+	CACNA2D1	protein_coding	CFTR	protein_coding	European	CACNA2D1;CFTR
16599	chr7	82402269	chr7	87051569	INV	NA	-	-	CACNA2D1	protein_coding	KIAA1324L	protein_coding	European	CACNA2D1;KIAA1324L
16599	chr7	83478035	chr7	121891157	DUP	38413122	-	+	SEMA3E	protein_coding	PTPRZ1	protein_coding	European	PTPRZ1;SEMA3E
16599	chr7	84173344	chr7	103506787	INV	NA	-	-	SEMA3A	protein_coding	AC005064.1	lncRNA	European	AC005064.1;SEMA3A
16599	chr7	84173344	chr7	103506787	INV	NA	-	-	SEMA3A	protein_coding	RELN	protein_coding	European	RELN;SEMA3A
16599	chr7	84197897	chr7	108512971	DUP	24315074	-	+	SEMA3A	protein_coding	PNPLA8	protein_coding	European	PNPLA8;SEMA3A
16599	chr7	84555235	chr7	117512471	INV	NA	+	+	AC003984.1	lncRNA	CFTR	protein_coding	European	AC003984.1;CFTR
16599	chr7	87803351	chr7	118237407	DUP	30434056	-	+	RUNDC3B	protein_coding	ANKRD7	protein_coding	European	ANKRD7;RUNDC3B
16599	chr7	88586613	chr7	104676956	INV	NA	-	-	AC002069.2	lncRNA	LHFPL3	protein_coding	European	AC002069.2;LHFPL3
16599	chr7	89282472	chr7	121677997	INV	NA	+	+	ZNF804B	protein_coding	AC004875.1	lncRNA	European	AC004875.1;ZNF804B
16599	chr7	93439250	chr7	93802277	DUP	363027	-	+	CALCR	protein_coding	GNGT1	protein_coding	European	CALCR;GNGT1
16599	chr7	93609759	chr7	147056034	DEL	-53446275	+	-	GNGT1	protein_coding	CNTNAP2	protein_coding	European	CNTNAP2;GNGT1
16599	chr7	94426750	chr7	136074708	DUP	41647958	-	+	COL1A2	protein_coding	AC024084.2	lncRNA	European	AC024084.2;COL1A2
16599	chr7	99435259	chr7	148884096	DEL	-49448837	+	-	PTCD1	protein_coding	EZH2	protein_coding	European	EZH2;PTCD1
16599	chr7	99435259	chr7	148884096	DEL	-49448837	+	-	ATP5MF-PTCD1	protein_coding	EZH2	protein_coding	European	ATP5MF-PTCD1;EZH2
16599	chr7	103716854	chr7	126518259	INV	NA	+	+	RELN	protein_coding	AC002057.2	lncRNA	European	AC002057.2;RELN
16599	chr7	103716854	chr7	126518259	INV	NA	+	+	RELN	protein_coding	GRM8	protein_coding	European	GRM8;RELN
16599	chr7	104367530	chr7	122339113	INV	NA	+	+	LHFPL3	protein_coding	AC004594.1	lncRNA	European	AC004594.1;LHFPL3
16599	chr7	104367530	chr7	122339113	INV	NA	+	+	LHFPL3	protein_coding	CADPS2	protein_coding	European	CADPS2;LHFPL3
16599	chr7	104952343	chr7	158829556	INV	NA	-	-	AC007384.1	lncRNA	ESYT2	protein_coding	European	AC007384.1;ESYT2
16599	chr7	104952343	chr7	158829556	INV	NA	-	-	LINC01004	lncRNA	ESYT2	protein_coding	European	ESYT2;LINC01004
16599	chr7	106422143	chr7	111396181	INV	NA	+	+	AC004917.1	lncRNA	IMMP2L	protein_coding	European	AC004917.1;IMMP2L
16599	chr7	112073524	chr7	135715882	DEL	-23642358	+	-	DOCK4	protein_coding	SLC13A4	protein_coding	European	DOCK4;SLC13A4
16599	chr7	116784478	chr7	121215150	DEL	-4430672	+	-	MET	protein_coding	CPED1	protein_coding	European	CPED1;MET
16599	chr7	117325358	chr7	123513321	DUP	6187963	-	+	CFTR	protein_coding	IQUB	protein_coding	European	CFTR;IQUB
16599	chr7	117517467	chr7	137076509	INV	NA	-	-	CFTR	protein_coding	AC009264.1	lncRNA	European	AC009264.1;CFTR
16599	chr7	121133007	chr7	124955276	DEL	-3822269	+	-	CPED1	protein_coding	POT1-AS1	lncRNA	European	CPED1;POT1-AS1
16599	chr7	121141052	chr7	123476963	INV	NA	-	-	CPED1	protein_coding	IQUB	protein_coding	European	CPED1;IQUB
16599	chr7	130345034	chr7	154471282	DUP	24126248	-	+	CPA5	protein_coding	DPP6	protein_coding	European	CPA5;DPP6
16599	chr7	131054447	chr7	143247816	INV	NA	+	+	AC016831.6	lncRNA	GSTK1	protein_coding	European	AC016831.6;GSTK1
16599	chr7	131054447	chr7	143247816	INV	NA	+	+	LINC-PINT	lncRNA	GSTK1	protein_coding	European	GSTK1;LINC-PINT
16599	chr7	132476536	chr7	150049439	INV	NA	+	+	PLXNA4	protein_coding	AC092666.1	lncRNA	European	AC092666.1;PLXNA4
16599	chr7	139664181	chr7	147094790	DUP	7430609	-	+	HIPK2	protein_coding	CNTNAP2-AS1	lncRNA	European	CNTNAP2-AS1;HIPK2
16599	chr7	139664181	chr7	147094790	DUP	7430609	-	+	HIPK2	protein_coding	CNTNAP2	protein_coding	European	CNTNAP2;HIPK2
16599	chr8	115552221	chr14	64172264	TRA	NA	+	-	TRPS1	protein_coding	ESR2	protein_coding	European	ESR2;TRPS1
16599	chr8	115552221	chr14	64172264	TRA	NA	+	-	TRPS1	protein_coding	SYNE2	protein_coding	European	SYNE2;TRPS1
16599	chr10	17651142	chr10	62063752	INV	NA	+	+	STAM	protein_coding	ARID5B	protein_coding	European	ARID5B;STAM
16599	chr10	17651269	chr16	75323100	TRA	NA	-	+	STAM	protein_coding	AC009054.1	lncRNA	European	AC009054.1;STAM
16599	chr10	17651269	chr16	75323100	TRA	NA	-	+	STAM	protein_coding	CFDP1	protein_coding	European	CFDP1;STAM
16599	chr10	18237296	chr10	61706088	DEL	-43468792	+	-	CACNB2	protein_coding	CABCOCO1	protein_coding	European	CABCOCO1;CACNB2
16599	chr10	18237296	chr10	61706088	DEL	-43468792	+	-	AL390783.1	lncRNA	CABCOCO1	protein_coding	European	AL390783.1;CABCOCO1
16599	chr10	18279970	chr10	62082267	INV	NA	-	-	CACNB2	protein_coding	ARID5B	protein_coding	European	ARID5B;CACNB2
16599	chr10	46007281	chr10	46300874	DEL	-293593	+	-	NCOA4	protein_coding	ANTXRL	protein_coding	European	ANTXRL;NCOA4
16599	chr10	62040320	chr16	75388133	TRA	NA	-	+	ARID5B	protein_coding	CFDP1	protein_coding	European	ARID5B;CFDP1
16599	chr11	72198040	chr11	84713857	INV	NA	-	-	AP000812.1	lncRNA	DLG2	protein_coding	European	AP000812.1;DLG2
16599	chr12	12068952	chr12	12756494	DEL	-687542	+	-	BCL2L14	protein_coding	APOLD1	protein_coding	European	APOLD1;BCL2L14
16599	chr14	57089572	chr14	57089633	DEL	-61	+	-	OTX2-AS1	lncRNA	AL391152.1	lncRNA	European	AL391152.1;OTX2-AS1
16599	chr14	57089572	chr14	57089633	DEL	-61	+	-	AL391152.1	lncRNA	OTX2-AS1	lncRNA	European	AL391152.1;OTX2-AS1
16599	chr15	67072068	chr15	67839751	INV	NA	+	+	SMAD3	protein_coding	AC009292.2	lncRNA	European	AC009292.2;SMAD3
16599	chr17	42236170	chr17	46933176	DEL	-4697006	+	-	STAT5B	protein_coding	GOSR2	protein_coding	European	GOSR2;STAT5B
16599	chr17	42236170	chr17	46933176	DEL	-4697006	+	-	STAT5B	protein_coding	AC005670.2	protein_coding	European	AC005670.2;STAT5B
16599	chr20	14589488	chr20	15344355	DEL	-754867	+	-	MACROD2-IT1	lncRNA	MACROD2	protein_coding	European	MACROD2;MACROD2-IT1
16599	chr21	38539119	chr21	41490612	DEL	-2951493	+	-	ERG	protein_coding	TMPRSS2	protein_coding	European	ERG;TMPRSS2
16599	chr21	38539119	chr21	41490612	DEL	-2951493	+	-	AP001037.1	lncRNA	TMPRSS2	protein_coding	European	AP001037.1;TMPRSS2
16995	chr1	157763562	chr1	158481734	DEL	-718172	+	-	FCRL2	protein_coding	AL365440.2	lncRNA	European	AL365440.2;FCRL2
16995	chr1	213250902	chr1	247513871	DEL	-34262969	+	-	RPS6KC1	protein_coding	GCSAML	protein_coding	European	GCSAML;RPS6KC1
16995	chr1	222378981	chr1	247429536	INV	NA	+	+	AL356108.1	lncRNA	NLRP3	protein_coding	European	AL356108.1;NLRP3
16995	chr1	239680814	chr1	240289399	DUP	608585	-	+	CHRM3	protein_coding	FMN2	protein_coding	European	CHRM3;FMN2
16995	chr1	239824951	chr1	241266334	INV	NA	+	+	CHRM3	protein_coding	RGS7	protein_coding	European	CHRM3;RGS7
16995	chr1	240320442	chr1	241308819	DEL	-988377	+	-	FMN2	protein_coding	RGS7	protein_coding	European	FMN2;RGS7
16995	chr1	240320512	chr1	241881277	INV	NA	-	-	FMN2	protein_coding	EXO1	protein_coding	European	EXO1;FMN2
16995	chr1	240490587	chr1	241868168	DUP	1377581	-	+	GREM2	protein_coding	EXO1	protein_coding	European	EXO1;GREM2
16995	chr2	104656779	chr2	104830906	DEL	-174127	+	-	AC068057.4	lncRNA	PANTR1	lncRNA	European	AC068057.4;PANTR1
16995	chr2	135174921	chr2	143193919	INV	NA	+	+	RAB3GAP1	protein_coding	ARHGAP15	protein_coding	European	ARHGAP15;RAB3GAP1
16995	chr2	135174921	chr2	143193919	INV	NA	+	+	ZRANB3	protein_coding	ARHGAP15	protein_coding	European	ARHGAP15;ZRANB3
16995	chr2	135178204	chr2	141938616	INV	NA	-	-	ZRANB3	protein_coding	LRP1B	protein_coding	European	LRP1B;ZRANB3
16995	chr2	135239288	chr2	153192601	DUP	17953313	-	+	ZRANB3	protein_coding	AC011901.1	lncRNA	European	AC011901.1;ZRANB3
16995	chr2	141937708	chr2	143223601	DEL	-1285893	+	-	LRP1B	protein_coding	ARHGAP15	protein_coding	European	ARHGAP15;LRP1B
16995	chr3	83977678	chr3	84796216	INV	NA	+	+	AC117464.1	lncRNA	LINC00971	lncRNA	European	AC117464.1;LINC00971
16995	chr3	84008994	chr3	84818655	INV	NA	-	-	AC117464.1	lncRNA	LINC00971	lncRNA	European	AC117464.1;LINC00971
16995	chr3	100866787	chr11	108670419	TRA	NA	-	-	ABI3BP	protein_coding	DDX10	protein_coding	European	ABI3BP;DDX10
16995	chr3	112627133	chr4	155370008	TRA	NA	+	+	CCDC80	protein_coding	MAP9	protein_coding	European	CCDC80;MAP9
16995	chr3	112627133	chr4	155370008	TRA	NA	+	+	CCDC80	protein_coding	AC097467.3	lncRNA	European	AC097467.3;CCDC80
16995	chr3	112628364	chr4	155379123	TRA	NA	-	-	CCDC80	protein_coding	AC097467.3	lncRNA	European	AC097467.3;CCDC80
16995	chr4	150175913	chr4	151148621	DUP	972708	-	+	DCLK2	protein_coding	SH3D19	protein_coding	European	DCLK2;SH3D19
16995	chr4	155505639	chr13	89681712	TRA	NA	+	+	AC107208.1	lncRNA	LINC02336	lncRNA	European	AC107208.1;LINC02336
16995	chr5	8321818	chr12	15977223	TRA	NA	+	+	AC091912.3	lncRNA	DERA	protein_coding	European	AC091912.3;DERA
16995	chr5	22062098	chr5	22149821	INV	NA	-	-	CDH12	protein_coding	PMCHL1	transcribed_unprocessed_pseudogene	European	CDH12;PMCHL1
16995	chr5	22147396	chr5	22291912	DEL	-144516	+	-	PMCHL1	transcribed_unprocessed_pseudogene	CDH12	protein_coding	European	CDH12;PMCHL1
16995	chr5	80953372	chr5	81979387	DEL	-1026015	+	-	RASGRF2-AS1	lncRNA	ATG10	protein_coding	European	ATG10;RASGRF2-AS1
16995	chr5	91422226	chr5	100512243	DEL	-9090017	+	-	ARRDC3-AS1	lncRNA	AC113385.1	lncRNA	European	AC113385.1;ARRDC3-AS1
16995	chr5	91422226	chr5	100512243	DEL	-9090017	+	-	ARRDC3-AS1	lncRNA	AC021086.1	lncRNA	European	AC021086.1;ARRDC3-AS1
16995	chr5	91514134	chr5	100515682	DUP	9001548	-	+	ARRDC3-AS1	lncRNA	AC113385.1	lncRNA	European	AC113385.1;ARRDC3-AS1
16995	chr5	91514134	chr5	100515682	DUP	9001548	-	+	ARRDC3-AS1	lncRNA	AC021086.1	lncRNA	European	AC021086.1;ARRDC3-AS1
16995	chr5	98795426	chr5	102810067	DEL	-4014641	+	-	RGMB	protein_coding	PAM	protein_coding	European	PAM;RGMB
16995	chr5	98795426	chr5	102810067	DEL	-4014641	+	-	AC008522.1	lncRNA	PAM	protein_coding	European	AC008522.1;PAM
16995	chr5	100515713	chr5	105230838	INV	NA	-	-	AC113385.1	lncRNA	AC091987.1	lncRNA	European	AC091987.1;AC113385.1
16995	chr5	100515713	chr5	105230838	INV	NA	-	-	AC021086.1	lncRNA	AC091987.1	lncRNA	European	AC021086.1;AC091987.1
16995	chr5	100515713	chr5	105230838	INV	NA	-	-	AC113385.1	lncRNA	AC099520.1	lncRNA	European	AC099520.1;AC113385.1
16995	chr5	100515713	chr5	105230838	INV	NA	-	-	AC021086.1	lncRNA	AC099520.1	lncRNA	European	AC021086.1;AC099520.1
16995	chr6	79575406	chr6	100046288	DEL	-20470882	+	-	AL451064.2	TEC	MCHR2-AS1	lncRNA	European	AL451064.2;MCHR2-AS1
16995	chr6	99532214	chr6	116148518	DEL	-16616304	+	-	TSTD3	protein_coding	NT5DC1	protein_coding	European	NT5DC1;TSTD3
16995	chr6	99532214	chr6	116148518	DEL	-16616304	+	-	TSTD3	protein_coding	COL10A1	protein_coding	European	COL10A1;TSTD3
16995	chr6	123981093	chr11	104013493	TRA	NA	-	+	NKAIN2	protein_coding	PDGFD	protein_coding	European	NKAIN2;PDGFD
16995	chr8	3250432	chr8	31662803	DEL	-28412371	+	-	CSMD1	protein_coding	NRG1	protein_coding	European	CSMD1;NRG1
16995	chr8	85110026	chr16	13733481	TRA	NA	-	-	LRRCC1	protein_coding	U95743.1	lncRNA	European	LRRCC1;U95743.1
16995	chr8	113389349	chr8	136796026	DUP	23406677	-	+	CSMD3	protein_coding	LINC02055	lncRNA	European	CSMD3;LINC02055
16995	chr8	134504302	chr8	137548122	DEL	-3043820	+	-	ZFAT	protein_coding	AC105213.1	lncRNA	European	AC105213.1;ZFAT
16995	chr11	17959193	chr11	22158775	DUP	4199582	-	+	SERGEF	protein_coding	ANO5	protein_coding	European	ANO5;SERGEF
16995	chr11	17959193	chr11	22158775	DUP	4199582	-	+	SERGEF	protein_coding	AC116534.1	lncRNA	European	AC116534.1;SERGEF
16995	chr11	17990093	chr11	18034267	INV	NA	+	+	SERGEF	protein_coding	TPH1	protein_coding	European	SERGEF;TPH1
16995	chr11	18018337	chr11	22689820	DUP	4671483	-	+	AC055860.1	lncRNA	GAS2	protein_coding	European	AC055860.1;GAS2
16995	chr11	18018337	chr11	22689820	DUP	4671483	-	+	TPH1	protein_coding	GAS2	protein_coding	European	GAS2;TPH1
16995	chr11	18093951	chr11	22778798	INV	NA	-	-	SAAL1	protein_coding	GAS2	protein_coding	European	GAS2;SAAL1
16995	chr11	22264697	chr11	22653371	INV	NA	-	-	ANO5	protein_coding	GAS2	protein_coding	European	ANO5;GAS2
16995	chr11	29247459	chr11	29497446	DEL	-249987	+	-	AC090791.1	lncRNA	AC110058.1	lncRNA	European	AC090791.1;AC110058.1
16995	chr11	29247459	chr11	29497446	DEL	-249987	+	-	AC090791.1	lncRNA	LINC02755	lncRNA	European	AC090791.1;LINC02755
16995	chr11	29247578	chr11	32285587	DUP	3038009	-	+	AC090791.1	lncRNA	THEM7P	transcribed_unitary_pseudogene	European	AC090791.1;THEM7P
16995	chr11	29497222	chr11	32285662	DEL	-2788440	+	-	AC110058.1	lncRNA	THEM7P	transcribed_unitary_pseudogene	European	AC110058.1;THEM7P
16995	chr11	29497222	chr11	32285662	DEL	-2788440	+	-	LINC02755	lncRNA	THEM7P	transcribed_unitary_pseudogene	European	LINC02755;THEM7P
16995	chr11	30985417	chr11	40694196	DUP	9708779	-	+	DCDC1	protein_coding	LRRC4C	protein_coding	European	DCDC1;LRRC4C
16995	chr11	88930899	chr11	90183205	INV	NA	+	+	GRM5	protein_coding	NAALAD2	protein_coding	European	GRM5;NAALAD2
16995	chr11	88975133	chr11	108671679	INV	NA	-	-	GRM5	protein_coding	DDX10	protein_coding	European	DDX10;GRM5
16995	chr12	4521792	chr12	10978240	INV	NA	-	-	C12orf4	protein_coding	PRH1	protein_coding	European	C12orf4;PRH1
16995	chr12	4521792	chr12	10978240	INV	NA	-	-	C12orf4	protein_coding	AC018630.2	protein_coding	European	AC018630.2;C12orf4
16995	chr12	4521792	chr12	10978240	INV	NA	-	-	C12orf4	protein_coding	TAS2R14	protein_coding	European	C12orf4;TAS2R14
16995	chr12	8147087	chr12	13562419	INV	NA	+	+	AC092111.3	protein_coding	GRIN2B	protein_coding	European	AC092111.3;GRIN2B
16995	chr12	122504567	chr12	123098906	INV	NA	-	-	RSRC2	protein_coding	PITPNM2	protein_coding	European	PITPNM2;RSRC2
16995	chr20	13043255	chr20	14066861	DUP	1023606	-	+	SPTLC3	protein_coding	MACROD2	protein_coding	European	MACROD2;SPTLC3
16995	chrX	97486797	chrX	98654063	DUP	1167266	-	+	DIAPH2	protein_coding	AL157778.1	lncRNA	European	AL157778.1;DIAPH2
16995	chrX	97486797	chrX	98654063	DUP	1167266	-	+	DIAPH2-AS1	lncRNA	AL157778.1	lncRNA	European	AL157778.1;DIAPH2-AS1
16995	chrX	142699435	chrX	143458795	DEL	-759360	+	-	AL031073.2	lncRNA	AC239727.1	lncRNA	European	AC239727.1;AL031073.2
17212	chr2	15392544	chr6	155313223	TRA	NA	-	+	NBAS	protein_coding	TFB1M	protein_coding	European	NBAS;TFB1M
17212	chr2	240540750	chr7	2516587	TRA	NA	+	+	ANKMY1	protein_coding	LFNG	protein_coding	European	ANKMY1;LFNG
17212	chr3	197198587	chr20	47588020	TRA	NA	+	-	DLG1	protein_coding	NCOA3	protein_coding	European	DLG1;NCOA3
17212	chr3	197217833	chr20	47582883	TRA	NA	-	+	DLG1	protein_coding	NCOA3	protein_coding	European	DLG1;NCOA3
17212	chr4	155365062	chr20	61749647	TRA	NA	+	-	MAP9	protein_coding	AL162457.2	lncRNA	European	AL162457.2;MAP9
17212	chr4	155365062	chr20	61749647	TRA	NA	+	-	AC097467.3	lncRNA	AL162457.2	lncRNA	European	AC097467.3;AL162457.2
17212	chr4	155365062	chr20	61749647	TRA	NA	+	-	MAP9	protein_coding	CDH4	protein_coding	European	CDH4;MAP9
17212	chr4	155365062	chr20	61749647	TRA	NA	+	-	AC097467.3	lncRNA	CDH4	protein_coding	European	AC097467.3;CDH4
17212	chr4	155849523	chr18	21487855	TRA	NA	-	-	ASIC5	protein_coding	GREB1L	protein_coding	European	ASIC5;GREB1L
17212	chr5	55986443	chr22	37849502	TRA	NA	+	-	IL6ST	protein_coding	EIF3L	protein_coding	European	EIF3L;IL6ST
17212	chr5	55986443	chr22	37849502	TRA	NA	+	-	AC008892.1	lncRNA	EIF3L	protein_coding	European	AC008892.1;EIF3L
17212	chr5	56062192	chr22	37838152	TRA	NA	-	+	AC008892.1	lncRNA	ANKRD54	protein_coding	European	AC008892.1;ANKRD54
17212	chr6	148524291	chr22	30767947	TRA	NA	-	-	SASH1	protein_coding	OSBP2	protein_coding	European	OSBP2;SASH1
17212	chr6	155313200	chr16	19119975	TRA	NA	-	-	TFB1M	protein_coding	ITPRIPL2	protein_coding	European	ITPRIPL2;TFB1M
17212	chr6	155313200	chr16	19119975	TRA	NA	-	-	TFB1M	protein_coding	AC099518.3	lncRNA	European	AC099518.3;TFB1M
17212	chr16	3112313	chr16	19124609	DUP	16012296	-	+	ZNF213-AS1	lncRNA	AC099518.3	lncRNA	European	AC099518.3;ZNF213-AS1
17212	chr18	10670782	chr19	45936677	TRA	NA	-	+	PIEZO2	protein_coding	NOVA2	protein_coding	European	NOVA2;PIEZO2
17212	chr18	21501489	chr20	59732174	TRA	NA	+	+	GREB1L	protein_coding	PHACTR3	protein_coding	European	GREB1L;PHACTR3
17212	chr18	21518226	chr20	61745736	TRA	NA	-	-	GREB1L	protein_coding	AL162457.2	lncRNA	European	AL162457.2;GREB1L
17212	chr18	21518226	chr20	61745736	TRA	NA	-	-	GREB1L	protein_coding	CDH4	protein_coding	European	CDH4;GREB1L
17212	chr18	80150330	chr20	25536867	TRA	NA	-	-	PARD6G-AS1	lncRNA	NINL	protein_coding	European	NINL;PARD6G-AS1
17212	chr20	61748911	chr20	61762807	INV	NA	+	+	AL162457.2	lncRNA	CDH4	protein_coding	European	AL162457.2;CDH4
17392	chr2	128162557	chr16	30886916	TRA	NA	+	-	UGGT1	protein_coding	BCL7C	protein_coding	European	BCL7C;UGGT1
17392	chr2	128162557	chr16	30886916	TRA	NA	+	-	UGGT1	protein_coding	MIR762HG	lncRNA	European	MIR762HG;UGGT1
17392	chr2	128162557	chr16	30886916	TRA	NA	+	-	UGGT1	protein_coding	AC135048.2	lncRNA	European	AC135048.2;UGGT1
17392	chr19	52079690	chr22	38586524	TRA	NA	-	-	ZNF841	protein_coding	FAM227A	protein_coding	European	FAM227A;ZNF841
17392	chr19	52079690	chr22	38586524	TRA	NA	-	-	ZNF432	protein_coding	FAM227A	protein_coding	European	FAM227A;ZNF432
17827	chr1	235882412	chrX	137715006	TRA	NA	+	-	LYST	protein_coding	Z96074.1	lncRNA	European	LYST;Z96074.1
18210	chr2	86120902	chr16	11040755	TRA	NA	-	-	PTCD3	protein_coding	CLEC16A	protein_coding	European	CLEC16A;PTCD3
5060	chr3	53092883	chr3	53104455	DEL	-11572	+	-	AC096887.1	protein_coding	RFT1	protein_coding	European	AC096887.1;RFT1
5060	chr3	68011148	chr10	87872659	TRA	NA	+	+	TAFA1	protein_coding	PTEN	protein_coding	European	PTEN;TAFA1
5060	chr10	73603090	chr10	76883703	DEL	-3280613	+	-	USP54	protein_coding	KCNMA1	protein_coding	European	KCNMA1;USP54
5060	chr10	73786296	chr12	21145076	TRA	NA	-	-	ZSWIM8	protein_coding	AC022335.1	protein_coding	European	AC022335.1;ZSWIM8
5060	chr10	73786296	chr12	21145076	TRA	NA	-	-	ZSWIM8	protein_coding	SLCO1B1	protein_coding	European	SLCO1B1;ZSWIM8
5060	chr10	74098331	chr10	76876512	INV	NA	+	+	VCL	protein_coding	KCNMA1	protein_coding	European	KCNMA1;VCL
5060	chr12	10562058	chr12	14416451	INV	NA	+	+	LINC02446	lncRNA	ATF7IP	protein_coding	European	ATF7IP;LINC02446
5060	chr12	14416499	chr12	19522096	DUP	5105597	-	+	ATF7IP	protein_coding	AEBP2	protein_coding	European	AEBP2;ATF7IP
5060	chr12	53078687	chr16	73056122	TRA	NA	+	-	SPRYD3	protein_coding	ZFHX3	protein_coding	European	SPRYD3;ZFHX3
5060	chr12	53078716	chr13	27986703	TRA	NA	-	+	SPRYD3	protein_coding	URAD	protein_coding	European	SPRYD3;URAD
5060	chr12	53717052	chr16	73045547	TRA	NA	+	+	CALCOCO1	protein_coding	ZFHX3	protein_coding	European	CALCOCO1;ZFHX3
5060	chr12	54238239	chr16	73056229	TRA	NA	-	+	CBX5	protein_coding	ZFHX3	protein_coding	European	CBX5;ZFHX3
5060	chr13	27986641	chr16	73045441	TRA	NA	+	-	URAD	protein_coding	ZFHX3	protein_coding	European	URAD;ZFHX3
5060	chr13	95880526	chr17	28709471	TRA	NA	-	-	UGGT2	protein_coding	PROCA1	protein_coding	European	PROCA1;UGGT2
5060	chr16	75434063	chr16	88685577	DEL	-13251514	+	-	AC009163.7	lncRNA	SNAI3	protein_coding	European	AC009163.7;SNAI3
5060	chr16	75434063	chr16	88685577	DEL	-13251514	+	-	AC009163.5	protein_coding	SNAI3	protein_coding	European	AC009163.5;SNAI3
5060	chr16	75434063	chr16	88685577	DEL	-13251514	+	-	AC009163.7	lncRNA	SNAI3-AS1	lncRNA	European	AC009163.7;SNAI3-AS1
5060	chr16	75434063	chr16	88685577	DEL	-13251514	+	-	AC009163.5	protein_coding	SNAI3-AS1	lncRNA	European	AC009163.5;SNAI3-AS1
5060	chr16	75600342	chr20	36848109	TRA	NA	-	+	AC025287.1	lncRNA	SOGA1	protein_coding	European	AC025287.1;SOGA1
5060	chr16	75600342	chr20	36848109	TRA	NA	-	+	ADAT1	protein_coding	SOGA1	protein_coding	European	ADAT1;SOGA1
5060	chr19	42116169	chr19	42428585	DEL	-312416	+	-	POU2F2	protein_coding	CXCL17	protein_coding	European	CXCL17;POU2F2
5060	chr19	42116169	chr19	42428585	DEL	-312416	+	-	POU2F2	protein_coding	LIPE-AS1	lncRNA	European	LIPE-AS1;POU2F2
5060	chr21	38495747	chr21	41501117	DEL	-3005370	+	-	ERG	protein_coding	TMPRSS2	protein_coding	European	ERG;TMPRSS2
5287	chr3	31944405	chr16	56764747	TRA	NA	+	+	OSBPL10	protein_coding	NUP93	protein_coding	European	NUP93;OSBPL10
5287	chr7	66489918	chr12	61940399	TRA	NA	-	+	AC008267.6	transcribed_unprocessed_pseudogene	TAFA2	protein_coding	European	AC008267.6;TAFA2
5287	chr7	66489918	chr12	61940399	TRA	NA	-	+	LINC00174	lncRNA	TAFA2	protein_coding	European	LINC00174;TAFA2
5287	chr9	99024278	chr9	101114495	DEL	-2090217	+	-	COL15A1	protein_coding	PLPPR1	protein_coding	European	COL15A1;PLPPR1
5287	chr9	99507457	chr17	8342124	TRA	NA	+	+	AL359710.1	lncRNA	ODF4	protein_coding	European	AL359710.1;ODF4
5287	chr9	99507457	chr17	8342124	TRA	NA	+	+	STX17-AS1	lncRNA	ODF4	protein_coding	European	ODF4;STX17-AS1
5287	chr9	99507927	chr9	100580343	DUP	1072416	-	+	AL359710.1	lncRNA	CAVIN4	protein_coding	European	AL359710.1;CAVIN4
5287	chr9	99507927	chr9	100580343	DUP	1072416	-	+	STX17-AS1	lncRNA	CAVIN4	protein_coding	European	CAVIN4;STX17-AS1
5287	chr9	99566641	chr9	100581012	DEL	-1014371	+	-	AL162394.1	lncRNA	CAVIN4	protein_coding	European	AL162394.1;CAVIN4
5287	chr9	99566641	chr9	100581012	DEL	-1014371	+	-	AL359710.1	lncRNA	CAVIN4	protein_coding	European	AL359710.1;CAVIN4
5287	chr9	99566641	chr9	100581012	DEL	-1014371	+	-	STX17-AS1	lncRNA	CAVIN4	protein_coding	European	CAVIN4;STX17-AS1
5287	chr9	101111447	chr17	7594685	TRA	NA	+	+	PLPPR1	protein_coding	FXR2	protein_coding	European	FXR2;PLPPR1
5287	chr14	55597187	chr14	57652499	DUP	2055312	-	+	KTN1	protein_coding	SLC35F4	protein_coding	European	KTN1;SLC35F4
5545	chr1	156846972	chr1	159431380	DEL	-2584408	+	-	NTRK1	protein_coding	AL513323.1	lncRNA	European	AL513323.1;NTRK1
5545	chr1	156846972	chr1	159431380	DEL	-2584408	+	-	INSRR	protein_coding	AL513323.1	lncRNA	European	AL513323.1;INSRR
5545	chr1	185136213	chr1	186350696	DEL	-1214483	+	-	TRMT1L	protein_coding	TPR	protein_coding	European	TPR;TRMT1L
5545	chr1	191130965	chr1	191854672	DEL	-723707	+	-	AL138927.1	lncRNA	LINC02770	lncRNA	European	AL138927.1;LINC02770
5545	chr1	216666935	chr1	237884852	INV	NA	+	+	ESRRG	protein_coding	ZP4	protein_coding	European	ESRRG;ZP4
5545	chr1	216666935	chr1	237884852	INV	NA	+	+	ESRRG	protein_coding	AL359924.1	lncRNA	European	AL359924.1;ESRRG
5545	chr1	216668471	chr1	237900828	INV	NA	-	-	ESRRG	protein_coding	AL359924.1	lncRNA	European	AL359924.1;ESRRG
5545	chr2	52798362	chr18	2614979	TRA	NA	+	-	AC010967.1	lncRNA	NDC80	protein_coding	European	AC010967.1;NDC80
5545	chr2	186671625	chr2	212942903	DEL	-26271278	+	-	ITGAV	protein_coding	AC093865.1	lncRNA	European	AC093865.1;ITGAV
5545	chr2	186671625	chr2	212942903	DEL	-26271278	+	-	AC017101.1	lncRNA	AC093865.1	lncRNA	European	AC017101.1;AC093865.1
5545	chr2	187126192	chr13	18217822	TRA	NA	-	+	AC007319.1	lncRNA	FAM230C	lncRNA	European	AC007319.1;FAM230C
5545	chr3	93888348	chr3	160394471	INV	NA	+	+	PROS1	protein_coding	IFT80	protein_coding	European	IFT80;PROS1
5545	chr3	93888348	chr3	160394471	INV	NA	+	+	PROS1	protein_coding	AC079594.2	protein_coding	European	AC079594.2;PROS1
5545	chr3	95010843	chr3	159488622	INV	NA	+	+	LINC00879	lncRNA	IQCJ-SCHIP1	protein_coding	European	IQCJ-SCHIP1;LINC00879
5545	chr3	95024921	chr3	159805880	DUP	64780959	-	+	LINC00879	lncRNA	IQCJ-SCHIP1	protein_coding	European	IQCJ-SCHIP1;LINC00879
5545	chr3	97346584	chr3	97857392	DUP	510808	-	+	EPHA6	protein_coding	AC110491.2	lncRNA	European	AC110491.2;EPHA6
5545	chr3	97346584	chr3	97857392	DUP	510808	-	+	EPHA6	protein_coding	CRYBG3	protein_coding	European	CRYBG3;EPHA6
5545	chr3	111451867	chr3	117818599	INV	NA	+	+	CD96	protein_coding	AC092691.1	lncRNA	European	AC092691.1;CD96
5545	chr3	114166482	chr3	117821287	INV	NA	-	-	DRD3	protein_coding	AC092691.1	lncRNA	European	AC092691.1;DRD3
5545	chr3	158672807	chr10	27857441	TRA	NA	-	-	GFM1	protein_coding	ARMC4	protein_coding	European	ARMC4;GFM1
5545	chr3	159243657	chr3	160039332	INV	NA	+	+	IQCJ	protein_coding	IL12A-AS1	lncRNA	European	IL12A-AS1;IQCJ
5545	chr3	159243657	chr3	160039332	INV	NA	+	+	IQCJ-SCHIP1	protein_coding	IL12A-AS1	lncRNA	European	IL12A-AS1;IQCJ-SCHIP1
5545	chr3	159246168	chr10	26679783	TRA	NA	-	+	IQCJ	protein_coding	SELENOOLP	transcribed_unitary_pseudogene	European	IQCJ;SELENOOLP
5545	chr3	159246168	chr10	26679783	TRA	NA	-	+	IQCJ-SCHIP1	protein_coding	SELENOOLP	transcribed_unitary_pseudogene	European	IQCJ-SCHIP1;SELENOOLP
5545	chr3	159561356	chr10	27835751	TRA	NA	+	+	IQCJ-SCHIP1	protein_coding	ARMC4	protein_coding	European	ARMC4;IQCJ-SCHIP1
5545	chr3	159809334	chr3	160049639	INV	NA	-	-	IQCJ-SCHIP1	protein_coding	IL12A-AS1	lncRNA	European	IL12A-AS1;IQCJ-SCHIP1
5545	chr3	160428709	chr10	27240771	TRA	NA	-	+	AC079594.2	protein_coding	ACBD5	protein_coding	European	AC079594.2;ACBD5
5545	chr3	160428709	chr10	27240771	TRA	NA	-	+	SMC4	protein_coding	ACBD5	protein_coding	European	ACBD5;SMC4
5545	chr4	20864043	chr11	41640874	TRA	NA	+	-	KCNIP4	protein_coding	LINC02741	lncRNA	European	KCNIP4;LINC02741
5545	chr4	112921896	chr4	174745486	DEL	-61823590	+	-	ANK2	protein_coding	GLRA3	protein_coding	European	ANK2;GLRA3
5545	chr4	113567326	chr4	181134701	DUP	67567375	-	+	CAMK2D	protein_coding	LINC00290	lncRNA	European	CAMK2D;LINC00290
5545	chr4	114832713	chr4	116115618	INV	NA	-	-	NDST4	protein_coding	AC027613.1	transcribed_processed_pseudogene	European	AC027613.1;NDST4
5545	chr4	156901861	chr4	181876951	INV	NA	+	+	PDGFC	protein_coding	TENM3-AS1	lncRNA	European	PDGFC;TENM3-AS1
5545	chr4	157271967	chr4	163618795	DUP	6346828	-	+	GRIA2	protein_coding	MARCHF1	protein_coding	European	GRIA2;MARCHF1
5545	chr4	164244165	chr4	177744635	DEL	-13500470	+	-	MARCHF1	protein_coding	LINC01098	lncRNA	European	LINC01098;MARCHF1
5545	chr4	164244165	chr4	177744635	DEL	-13500470	+	-	MARCHF1	protein_coding	LINC01099	lncRNA	European	LINC01099;MARCHF1
5545	chr5	104768445	chr5	104773870	DEL	-5425	+	-	AC099520.1	lncRNA	AC099520.2	lncRNA	European	AC099520.1;AC099520.2
5545	chr5	164360416	chr5	167927111	DUP	3566695	-	+	AC109466.1	lncRNA	TENM2	protein_coding	European	AC109466.1;TENM2
5545	chr6	160654780	chr6	162048465	INV	NA	-	-	LPA	protein_coding	PRKN	protein_coding	European	LPA;PRKN
5545	chr6	162036002	chr6	162773313	INV	NA	-	-	PRKN	protein_coding	PACRG	protein_coding	European	PACRG;PRKN
5545	chr7	46481081	chr7	51303579	DUP	4822498	-	+	AC004869.1	lncRNA	COBL	protein_coding	European	AC004869.1;COBL
5545	chr8	51908286	chr8	113180559	DUP	61272273	-	+	AC064807.1	lncRNA	CSMD3	protein_coding	European	AC064807.1;CSMD3
5545	chr8	52356067	chr8	52693948	DEL	-337881	+	-	ST18	protein_coding	RB1CC1	protein_coding	European	RB1CC1;ST18
5545	chr8	52392394	chr8	113018955	INV	NA	-	-	ST18	protein_coding	CSMD3	protein_coding	European	CSMD3;ST18
5545	chr8	52693057	chr8	116943591	INV	NA	+	+	RB1CC1	protein_coding	AARD	protein_coding	European	AARD;RB1CC1
5545	chr8	54468541	chr9	69336610	TRA	NA	+	+	AC091076.1	unprocessed_pseudogene	FAM189A2	protein_coding	European	AC091076.1;FAM189A2
5545	chr8	55140519	chr8	55142142	INV	NA	+	+	XKR4	protein_coding	AC022679.2	lncRNA	European	AC022679.2;XKR4
5545	chr8	55140519	chr8	55142142	INV	NA	+	+	AC022679.2	lncRNA	XKR4	protein_coding	European	AC022679.2;XKR4
5545	chr8	55140528	chr8	55223490	DUP	82962	-	+	AC022679.2	lncRNA	XKR4	protein_coding	European	AC022679.2;XKR4
5545	chr8	60193510	chr8	116711899	DEL	-56518389	+	-	CA8	protein_coding	EIF3H	protein_coding	European	CA8;EIF3H
5545	chr8	62393317	chr9	69121174	TRA	NA	+	-	NKAIN3	protein_coding	AL358113.1	protein_coding	European	AL358113.1;NKAIN3
5545	chr8	111674994	chr13	80791836	TRA	NA	+	+	LINC02237	lncRNA	AL590807.1	lncRNA	European	AL590807.1;LINC02237
5545	chr8	112419797	chr8	119046821	INV	NA	-	-	CSMD3	protein_coding	COLEC10	protein_coding	European	COLEC10;CSMD3
5545	chr8	112460108	chr9	63342731	TRA	NA	-	+	CSMD3	protein_coding	AL845321.1	transcribed_unprocessed_pseudogene	European	AL845321.1;CSMD3
5545	chr8	112460108	chr9	63342731	TRA	NA	-	+	CSMD3	protein_coding	BMS1P10	transcribed_unprocessed_pseudogene	European	BMS1P10;CSMD3
5545	chr8	112995536	chr8	115594529	DEL	-2598993	+	-	CSMD3	protein_coding	TRPS1	protein_coding	European	CSMD3;TRPS1
5545	chr8	115578555	chr9	69104500	TRA	NA	+	+	TRPS1	protein_coding	AL358113.1	protein_coding	European	AL358113.1;TRPS1
5545	chr8	116955852	chr9	69059875	TRA	NA	-	-	SLC30A8	protein_coding	FXN	protein_coding	European	FXN;SLC30A8
5545	chr8	116955852	chr9	69059875	TRA	NA	-	-	SLC30A8	protein_coding	AL358113.1	protein_coding	European	AL358113.1;SLC30A8
5545	chr8	119044607	chr9	69338710	TRA	NA	+	-	COLEC10	protein_coding	FAM189A2	protein_coding	European	COLEC10;FAM189A2
5545	chr9	10395351	chr9	11906825	DUP	1511474	-	+	PTPRD	protein_coding	AL353595.1	lncRNA	European	AL353595.1;PTPRD
5545	chr9	69047050	chr9	69335692	INV	NA	+	+	FXN	protein_coding	FAM189A2	protein_coding	European	FAM189A2;FXN
5545	chr9	69047050	chr9	69335692	INV	NA	+	+	AL358113.1	protein_coding	FAM189A2	protein_coding	European	AL358113.1;FAM189A2
5545	chr9	98999099	chr9	99523980	DEL	-524881	+	-	COL15A1	protein_coding	AL359710.1	lncRNA	European	AL359710.1;COL15A1
5545	chr9	98999099	chr9	99523980	DEL	-524881	+	-	COL15A1	protein_coding	STX17-AS1	lncRNA	European	COL15A1;STX17-AS1
5545	chr10	25032653	chr10	26807682	INV	NA	+	+	AL512598.2	lncRNA	ABI1	protein_coding	European	ABI1;AL512598.2
5545	chr10	25032653	chr10	26807682	INV	NA	+	+	ENKUR	protein_coding	ABI1	protein_coding	European	ABI1;ENKUR
5545	chr10	25256892	chr10	26031564	INV	NA	+	+	GPR158	protein_coding	MYO3A	protein_coding	European	GPR158;MYO3A
5545	chr10	25387457	chr10	28120736	INV	NA	-	-	GPR158	protein_coding	MPP7	protein_coding	European	GPR158;MPP7
5545	chr10	25687537	chr10	26615901	INV	NA	+	+	LINC00836	lncRNA	AL160287.1	transcribed_unprocessed_pseudogene	European	AL160287.1;LINC00836
5545	chr10	26028796	chr10	26585811	INV	NA	-	-	MYO3A	protein_coding	AL160287.1	transcribed_unprocessed_pseudogene	European	AL160287.1;MYO3A
5545	chr10	26036131	chr10	28253185	INV	NA	+	+	MYO3A	protein_coding	MPP7	protein_coding	European	MPP7;MYO3A
5545	chr10	26530163	chr10	26788068	INV	NA	+	+	APBB1IP	protein_coding	ABI1	protein_coding	European	ABI1;APBB1IP
5545	chr10	26726747	chr10	28323181	DUP	1596434	-	+	PDSS1	protein_coding	MPP7	protein_coding	European	MPP7;PDSS1
5545	chr10	28089754	chr10	38683831	DEL	-10594077	+	-	MPP7	protein_coding	SLC9B1P3	unprocessed_pseudogene	European	MPP7;SLC9B1P3
5545	chr11	40610449	chr11	41777572	INV	NA	+	+	LRRC4C	protein_coding	LINC01499	lncRNA	European	LINC01499;LRRC4C
5545	chr11	46797073	chr15	62834239	TRA	NA	-	-	CKAP5	protein_coding	AC103740.1	lncRNA	European	AC103740.1;CKAP5
5545	chr11	46797073	chr15	62834239	TRA	NA	-	-	CKAP5	protein_coding	TLN2	protein_coding	European	CKAP5;TLN2
5545	chr11	47002916	chr15	40450639	TRA	NA	+	+	C11orf49	protein_coding	BAHD1	protein_coding	European	BAHD1;C11orf49
5545	chr12	55499469	chr12	55811718	INV	NA	+	+	AC122685.1	lncRNA	SARNP	protein_coding	European	AC122685.1;SARNP
5545	chr12	55499469	chr12	55811718	INV	NA	+	+	AC122685.1	lncRNA	AC023055.1	protein_coding	European	AC023055.1;AC122685.1
5545	chr15	97300640	chr15	97310622	DEL	-9982	+	-	LINC02253	lncRNA	AC020704.1	lncRNA	European	AC020704.1;LINC02253
5545	chr15	97300640	chr15	97310622	DEL	-9982	+	-	AC020704.1	lncRNA	LINC02253	lncRNA	European	AC020704.1;LINC02253
5545	chrX	29750027	chrX	30844070	INV	NA	-	-	IL1RAPL1	protein_coding	TAB3	protein_coding	European	IL1RAPL1;TAB3
5656	chr1	9607328	chr1	22909104	DEL	-13301776	+	-	TMEM201	protein_coding	EPHB2	protein_coding	European	EPHB2;TMEM201
5656	chr1	52052158	chr5	151839791	TRA	NA	-	-	TXNDC12-AS1	lncRNA	GLRA1	protein_coding	European	GLRA1;TXNDC12-AS1
5656	chr1	52052158	chr5	151839791	TRA	NA	-	-	TXNDC12	protein_coding	GLRA1	protein_coding	European	GLRA1;TXNDC12
5656	chr1	58669614	chr8	28335728	TRA	NA	-	+	MYSM1	protein_coding	PNOC	protein_coding	European	MYSM1;PNOC
5656	chr1	58669614	chr8	28335728	TRA	NA	-	+	MYSM1	protein_coding	AC021678.2	lncRNA	European	AC021678.2;MYSM1
5656	chr1	61171545	chr1	101980100	INV	NA	+	+	NFIA	protein_coding	OLFM3	protein_coding	European	NFIA;OLFM3
5656	chr1	88252272	chr1	94087323	INV	NA	+	+	PKN2-AS1	lncRNA	ABCA4	protein_coding	European	ABCA4;PKN2-AS1
5656	chr1	108659292	chr5	150856602	TRA	NA	-	-	HENMT1	protein_coding	IRGM	protein_coding	European	HENMT1;IRGM
5656	chr1	173970585	chr8	6254606	TRA	NA	-	+	RC3H1	protein_coding	AC009435.1	lncRNA	European	AC009435.1;RC3H1
5656	chr1	183934516	chr8	9019741	TRA	NA	-	-	COLGALT2	protein_coding	ERI1	protein_coding	European	COLGALT2;ERI1
5656	chr1	229547190	chr5	107467605	TRA	NA	-	-	ABCB10	protein_coding	EFNA5	protein_coding	European	ABCB10;EFNA5
5656	chr2	37212224	chr2	72891191	DUP	35678967	-	+	AC007390.2	lncRNA	SPR	protein_coding	European	AC007390.2;SPR
5656	chr2	37212224	chr2	72891191	DUP	35678967	-	+	CEBPZOS	protein_coding	SPR	protein_coding	European	CEBPZOS;SPR
5656	chr2	37212224	chr2	72891191	DUP	35678967	-	+	CEBPZ	protein_coding	SPR	protein_coding	European	CEBPZ;SPR
5656	chr2	37309458	chr2	200450360	INV	NA	+	+	PRKD3	protein_coding	SPATS2L	protein_coding	European	PRKD3;SPATS2L
5656	chr2	37309458	chr2	200450360	INV	NA	+	+	PRKD3	protein_coding	AC012459.1	lncRNA	European	AC012459.1;PRKD3
5656	chr2	39362155	chr2	49197547	INV	NA	-	-	MAP4K3	protein_coding	AC009975.1	lncRNA	European	AC009975.1;MAP4K3
5656	chr2	42756289	chr4	189980654	TRA	NA	-	-	MTA3	protein_coding	AF146191.1	processed_pseudogene	European	AF146191.1;MTA3
5656	chr2	44964302	chr2	62823824	DEL	-17859522	+	-	AC012354.1	lncRNA	EHBP1	protein_coding	European	AC012354.1;EHBP1
5656	chr2	44964335	chr18	62875679	TRA	NA	-	-	AC012354.1	lncRNA	PHLPP1	protein_coding	European	AC012354.1;PHLPP1
5656	chr2	50291251	chr2	95123801	DEL	-44832550	+	-	NRXN1	protein_coding	MRPS5	protein_coding	European	MRPS5;NRXN1
5656	chr2	51561506	chr2	51980114	DEL	-418608	+	-	AC007402.1	lncRNA	AC079304.1	lncRNA	European	AC007402.1;AC079304.1
5656	chr2	62823808	chr12	77618445	TRA	NA	+	+	EHBP1	protein_coding	NAV3	protein_coding	European	EHBP1;NAV3
5656	chr2	63209174	chr2	182760008	INV	NA	-	-	WDPCP	protein_coding	DNAJC10	protein_coding	European	DNAJC10;WDPCP
5656	chr2	68976736	chr12	54888090	TRA	NA	+	-	GKN1	protein_coding	MUCL1	protein_coding	European	GKN1;MUCL1
5656	chr2	68976747	chr12	77239396	TRA	NA	-	+	GKN1	protein_coding	LINC02464	lncRNA	European	GKN1;LINC02464
5656	chr2	85283030	chr4	189829196	TRA	NA	-	+	TCF7L1	protein_coding	FRG1-DT	lncRNA	European	FRG1-DT;TCF7L1
5656	chr2	98715885	chr4	183302743	TRA	NA	-	-	MGAT4A	protein_coding	WWC2	protein_coding	European	MGAT4A;WWC2
5656	chr2	98717620	chr18	31471037	TRA	NA	+	-	MGAT4A	protein_coding	DSG3	protein_coding	European	DSG3;MGAT4A
5656	chr3	38812307	chr3	75464781	INV	NA	-	-	SCN10A	protein_coding	ENPP7P2	unprocessed_pseudogene	European	ENPP7P2;SCN10A
5656	chr3	38812307	chr3	75464781	INV	NA	-	-	SCN10A	protein_coding	LINC02018	lncRNA	European	LINC02018;SCN10A
5656	chr3	116125614	chr8	129987160	TRA	NA	-	+	LSAMP	protein_coding	FAM49B	protein_coding	European	FAM49B;LSAMP
5656	chr4	187549739	chr12	45064131	TRA	NA	+	-	LINC02492	lncRNA	RACGAP1P	processed_pseudogene	European	LINC02492;RACGAP1P
5656	chr4	187549739	chr12	45064131	TRA	NA	+	-	LINC02492	lncRNA	AC008127.1	lncRNA	European	AC008127.1;LINC02492
5656	chr5	10613630	chr5	14333866	INV	NA	-	-	ANKRD33B	protein_coding	TRIO	protein_coding	European	ANKRD33B;TRIO
5656	chr5	14489850	chr8	47354666	TRA	NA	+	+	TRIO	protein_coding	SPIDR	protein_coding	European	SPIDR;TRIO
5656	chr5	43875892	chr5	120597998	INV	NA	-	-	AC104119.1	lncRNA	PRR16	protein_coding	European	AC104119.1;PRR16
5656	chr5	118533573	chr8	19426300	TRA	NA	-	+	LINC02208	lncRNA	CSGALNACT1	protein_coding	European	CSGALNACT1;LINC02208
5656	chr6	7274330	chr14	20313900	TRA	NA	+	+	SSR1	protein_coding	CCNB1IP1	protein_coding	European	CCNB1IP1;SSR1
5656	chr6	10444221	chr14	25044923	TRA	NA	-	-	MIR5689HG	lncRNA	STXBP6	protein_coding	European	MIR5689HG;STXBP6
5656	chr6	33180399	chr8	47811572	TRA	NA	+	-	COL11A2	protein_coding	PRKDC	protein_coding	European	COL11A2;PRKDC
5656	chr6	117262411	chrX	11934312	TRA	NA	-	-	Z98880.1	lncRNA	FRMPD4	protein_coding	European	FRMPD4;Z98880.1
5656	chr7	143436986	chr10	132552188	TRA	NA	+	+	EPHA1-AS1	lncRNA	INPP5A	protein_coding	European	EPHA1-AS1;INPP5A
5656	chr7	143507521	chr10	35203351	TRA	NA	-	+	EPHA1-AS1	lncRNA	CREM	protein_coding	European	CREM;EPHA1-AS1
5656	chr7	143521523	chr10	114116103	TRA	NA	-	-	EPHA1-AS1	lncRNA	AC022023.2	lncRNA	European	AC022023.2;EPHA1-AS1
5656	chr8	19387986	chr8	19828487	INV	NA	-	-	SH2D4A	protein_coding	INTS10	protein_coding	European	INTS10;SH2D4A
5656	chr8	28338712	chr8	53799200	INV	NA	-	-	PNOC	protein_coding	ATP6V1H	protein_coding	European	ATP6V1H;PNOC
5656	chr8	28338712	chr8	53799200	INV	NA	-	-	AC021678.2	lncRNA	ATP6V1H	protein_coding	European	AC021678.2;ATP6V1H
5656	chr8	28413061	chr8	47689511	DEL	-19276450	+	-	FBXO16	protein_coding	SPIDR	protein_coding	European	FBXO16;SPIDR
5656	chr8	38087885	chr8	47849008	DUP	9761123	-	+	AP006545.3	lncRNA	PRKDC	protein_coding	European	AP006545.3;PRKDC
5656	chr9	122845588	chr17	16019254	TRA	NA	+	+	RC3H2	protein_coding	TTC19	protein_coding	European	RC3H2;TTC19
5656	chr9	122856437	chr10	33209226	TRA	NA	+	-	RC3H2	protein_coding	NRP1	protein_coding	European	NRP1;RC3H2
5656	chr10	32049276	chr10	33208623	INV	NA	+	+	KIF5B	protein_coding	NRP1	protein_coding	European	KIF5B;NRP1
5656	chr10	33195374	chr10	132446620	DUP	99251246	-	+	NRP1	protein_coding	C10orf91	lncRNA	European	C10orf91;NRP1
5656	chr10	33204794	chr17	16016146	TRA	NA	-	-	NRP1	protein_coding	TTC19	protein_coding	European	NRP1;TTC19
5656	chr10	33210751	chr10	35197890	INV	NA	+	+	NRP1	protein_coding	CREM	protein_coding	European	CREM;NRP1
5656	chr10	35195461	chr17	17307030	TRA	NA	-	-	CREM	protein_coding	NT5M	protein_coding	European	CREM;NT5M
5656	chr10	35202363	chr10	110592833	DUP	75390470	-	+	CREM	protein_coding	SMC3	protein_coding	European	CREM;SMC3
5656	chr10	114112749	chr10	132543799	DEL	-18431050	+	-	AC022023.2	lncRNA	INPP5A	protein_coding	European	AC022023.2;INPP5A
5656	chr10	114115781	chr10	132446708	DEL	-18330927	+	-	AC022023.2	lncRNA	C10orf91	lncRNA	European	AC022023.2;C10orf91
5656	chr12	13034610	chr12	54958989	DUP	41924379	-	+	AC023790.2	lncRNA	TESPA1	protein_coding	European	AC023790.2;TESPA1
5656	chr13	29765467	chr16	71995038	TRA	NA	+	+	UBL3	protein_coding	PKD1L3	protein_coding	European	PKD1L3;UBL3
5656	chr17	46081156	chr17	80199393	INV	NA	+	+	KANSL1	protein_coding	CARD14	protein_coding	European	CARD14;KANSL1
5656	chr19	36581464	chr19	37372501	INV	NA	-	-	ZNF529-AS1	lncRNA	ZNF527	protein_coding	European	ZNF527;ZNF529-AS1
5656	chr19	36581464	chr19	37372501	INV	NA	-	-	ZNF529	protein_coding	ZNF527	protein_coding	European	ZNF527;ZNF529
5656	chr21	38505948	chr21	41502765	DEL	-2996817	+	-	ERG	protein_coding	TMPRSS2	protein_coding	European	ERG;TMPRSS2
5656	chr21	38505948	chr21	41502765	DEL	-2996817	+	-	AP001037.1	lncRNA	TMPRSS2	protein_coding	European	AP001037.1;TMPRSS2
5684	chr1	46206928	chr1	51586174	DEL	-5379246	+	-	POMGNT1	protein_coding	CALR4P	transcribed_unitary_pseudogene	European	CALR4P;POMGNT1
5684	chr1	46206928	chr1	51586174	DEL	-5379246	+	-	LURAP1	protein_coding	CALR4P	transcribed_unitary_pseudogene	European	CALR4P;LURAP1
5684	chr1	46206928	chr1	51586174	DEL	-5379246	+	-	POMGNT1	protein_coding	OSBPL9	protein_coding	European	OSBPL9;POMGNT1
5684	chr1	46206928	chr1	51586174	DEL	-5379246	+	-	LURAP1	protein_coding	OSBPL9	protein_coding	European	LURAP1;OSBPL9
5684	chr1	169598279	chr2	105268017	TRA	NA	-	-	SELP	protein_coding	TGFBRAP1	protein_coding	European	SELP;TGFBRAP1
5684	chr1	173659566	chr1	174446134	DUP	786568	-	+	AL139142.2	protein_coding	RABGAP1L	protein_coding	European	AL139142.2;RABGAP1L
5684	chr1	173659566	chr1	174446134	DUP	786568	-	+	ANKRD45	protein_coding	RABGAP1L	protein_coding	European	ANKRD45;RABGAP1L
5684	chr1	176972732	chr1	177214789	DEL	-242057	+	-	ASTN1	protein_coding	BRINP2	protein_coding	European	ASTN1;BRINP2
5684	chr2	107776998	chr2	108384976	INV	NA	-	-	GACAT1	lncRNA	SULT1C4	protein_coding	European	GACAT1;SULT1C4
5684	chr2	198002691	chr22	28669885	TRA	NA	+	-	PLCL1	protein_coding	TTC28	protein_coding	European	PLCL1;TTC28
5684	chr2	232743643	chr19	51869350	TRA	NA	+	+	GIGYF2	protein_coding	ZNF577	protein_coding	European	GIGYF2;ZNF577
5684	chr2	232743672	chr16	29593535	TRA	NA	-	-	GIGYF2	protein_coding	SMG1P2	unprocessed_pseudogene	European	GIGYF2;SMG1P2
5684	chr3	42197874	chr7	90161764	TRA	NA	+	-	TRAK1	protein_coding	STEAP1	protein_coding	European	STEAP1;TRAK1
5684	chr3	42197874	chr7	90161764	TRA	NA	+	-	TRAK1	protein_coding	STEAP2-AS1	lncRNA	European	STEAP2-AS1;TRAK1
5684	chr3	42197916	chr15	76155719	TRA	NA	-	-	TRAK1	protein_coding	TMEM266	protein_coding	European	TMEM266;TRAK1
5684	chr3	73064949	chr11	17086553	TRA	NA	-	+	PPP4R2	protein_coding	PIK3C2A	protein_coding	European	PIK3C2A;PPP4R2
5684	chr3	180836811	chr3	180836915	DUP	104	-	+	AC108734.4	lncRNA	CCDC39	lncRNA	European	AC108734.4;CCDC39
5684	chr3	180836811	chr3	180836915	DUP	104	-	+	CCDC39	lncRNA	AC108734.4	lncRNA	European	AC108734.4;CCDC39
5684	chr3	185420931	chr3	187022697	DEL	-1601766	+	-	MAP3K13	protein_coding	ST6GAL1	protein_coding	European	MAP3K13;ST6GAL1
5684	chr5	52754890	chr5	81203701	DEL	-28448811	+	-	AC022126.1	lncRNA	RASGRF2	protein_coding	European	AC022126.1;RASGRF2
5684	chr5	52754890	chr5	81203701	DEL	-28448811	+	-	AC022126.1	lncRNA	CKMT2-AS1	lncRNA	European	AC022126.1;CKMT2-AS1
5684	chr7	86775228	chr7	86775293	DEL	-65	+	-	GRM3	protein_coding	AC005009.1	lncRNA	European	AC005009.1;GRM3
5684	chr7	86775228	chr7	86775293	DEL	-65	+	-	AC005009.1	lncRNA	GRM3	protein_coding	European	AC005009.1;GRM3
5684	chr7	90137227	chr7	152337238	DUP	62200011	-	+	STEAP2-AS1	lncRNA	KMT2C	protein_coding	European	KMT2C;STEAP2-AS1
5684	chr7	90161311	chr15	73149431	TRA	NA	+	+	STEAP1	protein_coding	NEO1	protein_coding	European	NEO1;STEAP1
5684	chr7	90161311	chr15	73149431	TRA	NA	+	+	STEAP2-AS1	lncRNA	NEO1	protein_coding	European	NEO1;STEAP2-AS1
5684	chr7	105496631	chr15	73146439	TRA	NA	+	-	PUS7	protein_coding	NEO1	protein_coding	European	NEO1;PUS7
5684	chr7	105496915	chr7	131102053	INV	NA	-	-	PUS7	protein_coding	AC016831.6	lncRNA	European	AC016831.6;PUS7
5684	chr7	105496915	chr7	131102053	INV	NA	-	-	PUS7	protein_coding	LINC-PINT	lncRNA	European	LINC-PINT;PUS7
5684	chr7	131100600	chr7	152337233	DEL	-21236633	+	-	AC016831.6	lncRNA	KMT2C	protein_coding	European	AC016831.6;KMT2C
5684	chr7	131100600	chr7	152337233	DEL	-21236633	+	-	LINC-PINT	lncRNA	KMT2C	protein_coding	European	KMT2C;LINC-PINT
5684	chr12	3814369	chr15	45475611	TRA	NA	-	+	PARP11	protein_coding	AC025580.2	lncRNA	European	AC025580.2;PARP11
5684	chr12	3814587	chr15	45511164	TRA	NA	+	-	PARP11	protein_coding	HMGN2P46	transcribed_processed_pseudogene	European	HMGN2P46;PARP11
5684	chr12	3814587	chr15	45511164	TRA	NA	+	-	PARP11	protein_coding	AC025580.2	lncRNA	European	AC025580.2;PARP11
5684	chr12	3814587	chr15	45511164	TRA	NA	+	-	PARP11	protein_coding	SLC30A4	protein_coding	European	PARP11;SLC30A4
5684	chr14	35871756	chr19	18890028	TRA	NA	-	+	BRMS1L	protein_coding	GDF1	protein_coding	European	BRMS1L;GDF1
5684	chr14	35871756	chr19	18890028	TRA	NA	-	+	BRMS1L	protein_coding	CERS1	protein_coding	European	BRMS1L;CERS1
5684	chr15	34095441	chr15	45486838	INV	NA	+	+	EMC7	protein_coding	AC025580.2	lncRNA	European	AC025580.2;EMC7
5684	chr15	34095441	chr15	45486838	INV	NA	+	+	EMC7	protein_coding	SLC30A4	protein_coding	European	EMC7;SLC30A4
5684	chr15	44849515	chr15	45511057	DUP	661542	-	+	SORD2P	transcribed_unprocessed_pseudogene	AC025580.2	lncRNA	European	AC025580.2;SORD2P
5684	chr15	44849515	chr15	45511057	DUP	661542	-	+	SORD2P	transcribed_unprocessed_pseudogene	SLC30A4	protein_coding	European	SLC30A4;SORD2P
5684	chr15	45665998	chr15	45666111	DEL	-113	+	-	AC090527.3	protein_coding	SQOR	protein_coding	European	AC090527.3;SQOR
5684	chr15	45665998	chr15	45666111	DEL	-113	+	-	SQOR	protein_coding	AC090527.3	protein_coding	European	AC090527.3;SQOR
5684	chr15	73146345	chr15	76155842	INV	NA	+	+	NEO1	protein_coding	TMEM266	protein_coding	European	NEO1;TMEM266
5684	chr17	7596859	chr17	16049655	DEL	-8452796	+	-	FXR2	protein_coding	NCOR1	protein_coding	European	FXR2;NCOR1
5684	chr18	58739739	chr18	58740381	DEL	-642	+	-	AC104365.2	lncRNA	MALT1	protein_coding	European	AC104365.2;MALT1
5684	chr18	58739739	chr18	58740381	DEL	-642	+	-	MALT1	protein_coding	AC104365.2	lncRNA	European	AC104365.2;MALT1
5684	chr19	18887419	chr19	18902290	INV	NA	+	+	GDF1	protein_coding	COPE	protein_coding	European	COPE;GDF1
5684	chr19	18887419	chr19	18902290	INV	NA	+	+	CERS1	protein_coding	COPE	protein_coding	European	CERS1;COPE
5684	chr19	18889842	chr19	18902299	INV	NA	-	-	GDF1	protein_coding	COPE	protein_coding	European	COPE;GDF1
5684	chr19	18889842	chr19	18902299	INV	NA	-	-	CERS1	protein_coding	COPE	protein_coding	European	CERS1;COPE
5902	chr2	69348614	chr2	70233001	DEL	-884387	+	-	GFPT1	protein_coding	C2orf42	protein_coding	European	C2orf42;GFPT1
5902	chr2	69348614	chr2	70233001	DEL	-884387	+	-	GFPT1	protein_coding	TIA1	protein_coding	European	GFPT1;TIA1
5902	chr12	25239721	chr22	35623778	TRA	NA	+	-	KRAS	protein_coding	MB	protein_coding	European	KRAS;MB
5902	chr12	55721684	chr12	55723160	INV	NA	+	+	RDH5	protein_coding	AC009779.4	protein_coding	European	AC009779.4;RDH5
5902	chr12	55721684	chr12	55723160	INV	NA	+	+	AC009779.4	protein_coding	RDH5	protein_coding	European	AC009779.4;RDH5
5902	chr12	55721714	chr12	55723064	INV	NA	-	-	RDH5	protein_coding	AC009779.4	protein_coding	European	AC009779.4;RDH5
5902	chr12	55721714	chr12	55723064	INV	NA	-	-	AC009779.4	protein_coding	RDH5	protein_coding	European	AC009779.4;RDH5
5902	chr21	38469634	chr21	41503907	INV	NA	-	-	ERG	protein_coding	TMPRSS2	protein_coding	European	ERG;TMPRSS2
5958	chr1	76372488	chr8	62308867	TRA	NA	+	+	ST6GALNAC3	protein_coding	NKAIN3	protein_coding	European	NKAIN3;ST6GALNAC3
5958	chr1	82922548	chr8	66029606	TRA	NA	+	-	LINC01362	lncRNA	DNAJC5B	protein_coding	European	DNAJC5B;LINC01362
5958	chr1	88110351	chr5	103201177	TRA	NA	-	+	PKN2-AS1	lncRNA	PPIP5K2	protein_coding	European	PKN2-AS1;PPIP5K2
5958	chr1	88445790	chr5	104983433	TRA	NA	+	+	PKN2-AS1	lncRNA	AC091987.1	lncRNA	European	AC091987.1;PKN2-AS1
5958	chr1	88445790	chr5	104983433	TRA	NA	+	+	PKN2-AS1	lncRNA	AC099520.1	lncRNA	European	AC099520.1;PKN2-AS1
5958	chr1	88471321	chr5	103463997	TRA	NA	-	+	PKN2-AS1	lncRNA	PDZPH1P	transcribed_unitary_pseudogene	European	PDZPH1P;PKN2-AS1
5958	chr1	188938142	chr1	190140935	DEL	-1202793	+	-	LINC01035	lncRNA	BRINP3	protein_coding	European	BRINP3;LINC01035
5958	chr1	224564935	chr5	102657079	TRA	NA	+	+	CNIH3	protein_coding	LINC00491	lncRNA	European	CNIH3;LINC00491
5958	chr2	134931951	chr2	135789251	DEL	-857300	+	-	CCNT2	protein_coding	LCT	protein_coding	European	CCNT2;LCT
5958	chr3	178489915	chr3	178822908	DEL	-332993	+	-	AC117457.1	protein_coding	KCNMB2	protein_coding	European	AC117457.1;KCNMB2
5958	chr3	178489915	chr3	178822908	DEL	-332993	+	-	KCNMB2	protein_coding	AC117457.1	protein_coding	European	AC117457.1;KCNMB2
5958	chr3	178489915	chr3	178822908	DEL	-332993	+	-	KCNMB2	protein_coding	KCNMB2-AS1	lncRNA	European	KCNMB2;KCNMB2-AS1
5958	chr3	178489915	chr3	178822908	DEL	-332993	+	-	AC117457.1	protein_coding	KCNMB2-AS1	lncRNA	European	AC117457.1;KCNMB2-AS1
5958	chr4	16497847	chr4	56398786	INV	NA	-	-	AC097515.1	lncRNA	PPAT	protein_coding	European	AC097515.1;PPAT
5958	chr4	117409177	chr4	117583541	INV	NA	-	-	LINC02263	lncRNA	LINC01378	lncRNA	European	LINC01378;LINC02263
5958	chr4	123506051	chr4	125716850	DEL	-2210799	+	-	AC093821.1	lncRNA	AC104664.1	lncRNA	European	AC093821.1;AC104664.1
5958	chr4	123506051	chr4	125716850	DEL	-2210799	+	-	LINC02435	lncRNA	AC104664.1	lncRNA	European	AC104664.1;LINC02435
5958	chr4	128853629	chr4	131443806	DEL	-2590177	+	-	JADE1	protein_coding	LINC02377	lncRNA	European	JADE1;LINC02377
5958	chr4	128853754	chr4	131443646	DUP	2589892	-	+	JADE1	protein_coding	LINC02377	lncRNA	European	JADE1;LINC02377
5958	chr4	162820826	chr4	173399627	DEL	-10578801	+	-	AC021134.2	lncRNA	SCRG1	protein_coding	European	AC021134.2;SCRG1
5958	chr4	162820826	chr4	173399627	DEL	-10578801	+	-	AC021134.1	lncRNA	SCRG1	protein_coding	European	AC021134.1;SCRG1
5958	chr4	162820826	chr4	173399627	DEL	-10578801	+	-	AC021134.2	lncRNA	AC093849.4	lncRNA	European	AC021134.2;AC093849.4
5958	chr4	162820826	chr4	173399627	DEL	-10578801	+	-	AC021134.1	lncRNA	AC093849.4	lncRNA	European	AC021134.1;AC093849.4
5958	chr5	53324498	chr5	102484027	DEL	-49159529	+	-	AC027329.1	lncRNA	SLCO6A1	protein_coding	European	AC027329.1;SLCO6A1
5958	chr5	94007895	chr8	42012611	TRA	NA	+	-	FAM172A	protein_coding	KAT6A	protein_coding	European	FAM172A;KAT6A
5958	chr5	96409324	chr5	96419639	DEL	-10315	+	-	AC104123.1	lncRNA	PCSK1	protein_coding	European	AC104123.1;PCSK1
5958	chr5	96409324	chr5	96419639	DEL	-10315	+	-	PCSK1	protein_coding	AC104123.1	lncRNA	European	AC104123.1;PCSK1
5958	chr6	87258950	chr10	129852936	TRA	NA	-	-	ZNF292	protein_coding	EBF3	protein_coding	European	EBF3;ZNF292
5958	chr6	96493220	chr6	100723076	DUP	4229856	-	+	UFL1-AS1	lncRNA	ASCC3	protein_coding	European	ASCC3;UFL1-AS1
5958	chr7	45334075	chr7	127107795	DUP	81773720	-	+	AC073968.2	lncRNA	GRM8	protein_coding	European	AC073968.2;GRM8
5958	chr12	122175852	chr17	45469647	TRA	NA	-	-	LRRC43	protein_coding	PLEKHM1	protein_coding	European	LRRC43;PLEKHM1
5958	chr17	40339096	chr17	62810065	INV	NA	+	+	RARA	protein_coding	MARCHF10-DT	lncRNA	European	MARCHF10-DT;RARA
6068	chr1	32842067	chr1	36874931	INV	NA	-	-	S100PBP	protein_coding	GRIK3	protein_coding	European	GRIK3;S100PBP
6068	chr2	85019806	chr2	86164061	DEL	-1144255	+	-	KCMF1	protein_coding	IMMT	protein_coding	European	IMMT;KCMF1
6068	chr3	170958715	chr3	177053521	INV	NA	+	+	AC061708.1	lncRNA	TBL1XR1	protein_coding	European	AC061708.1;TBL1XR1
6068	chr3	170959816	chr9	132352115	TRA	NA	-	-	AC061708.1	lncRNA	SETX	protein_coding	European	AC061708.1;SETX
6068	chr3	177053569	chr9	132667990	TRA	NA	-	-	TBL1XR1	protein_coding	DDX31	protein_coding	European	DDX31;TBL1XR1
6068	chr3	178820953	chr9	132411394	TRA	NA	-	+	KCNMB2	protein_coding	CFAP77	protein_coding	European	CFAP77;KCNMB2
6068	chr3	178820953	chr9	132411394	TRA	NA	-	+	AC117457.1	protein_coding	CFAP77	protein_coding	European	AC117457.1;CFAP77
6068	chr3	178820953	chr9	132411394	TRA	NA	-	+	KCNMB2-AS1	lncRNA	CFAP77	protein_coding	European	CFAP77;KCNMB2-AS1
6068	chr6	80217654	chr6	116887408	DEL	-36669754	+	-	BCKDHB	protein_coding	RFX6	protein_coding	European	BCKDHB;RFX6
6068	chr7	14364286	chr13	19774967	TRA	NA	-	+	DGKB	protein_coding	PSPC1	protein_coding	European	DGKB;PSPC1
6068	chr7	18594704	chr7	37028029	INV	NA	-	-	HDAC9	protein_coding	ELMO1	protein_coding	European	ELMO1;HDAC9
6068	chr7	18594775	chr7	37230637	INV	NA	+	+	HDAC9	protein_coding	ELMO1	protein_coding	European	ELMO1;HDAC9
6068	chr7	37269137	chr7	37724290	DEL	-455153	+	-	ELMO1	protein_coding	GPR141	protein_coding	European	ELMO1;GPR141
6068	chr7	37269137	chr7	37724290	DEL	-455153	+	-	ELMO1	protein_coding	EPDR1	protein_coding	European	ELMO1;EPDR1
6068	chr7	40380438	chr13	19777292	TRA	NA	-	-	SUGCT	protein_coding	PSPC1	protein_coding	European	PSPC1;SUGCT
6068	chr8	11755972	chr8	29190048	DEL	-17434076	+	-	GATA4	protein_coding	KIF13B	protein_coding	European	GATA4;KIF13B
6068	chr8	95449104	chr12	122046131	TRA	NA	+	-	C8orf37-AS1	lncRNA	BCL7A	protein_coding	European	BCL7A;C8orf37-AS1
6068	chr8	95449162	chr12	122045583	TRA	NA	-	+	C8orf37-AS1	lncRNA	BCL7A	protein_coding	European	BCL7A;C8orf37-AS1
6068	chr9	132352994	chr9	132668221	INV	NA	+	+	SETX	protein_coding	DDX31	protein_coding	European	DDX31;SETX
6068	chr10	87822105	chr10	90207040	INV	NA	+	+	ATAD1	protein_coding	LINC01374	lncRNA	European	ATAD1;LINC01374
6068	chr10	87822105	chr10	90207040	INV	NA	+	+	CFL1P1	transcribed_unprocessed_pseudogene	LINC01374	lncRNA	European	CFL1P1;LINC01374
6068	chr11	84786348	chr20	44008922	TRA	NA	+	-	AP001825.1	lncRNA	TOX2	protein_coding	European	AP001825.1;TOX2
6068	chr11	84786348	chr20	44008922	TRA	NA	+	-	DLG2	protein_coding	TOX2	protein_coding	European	DLG2;TOX2
6068	chr11	91857664	chr11	93512060	DUP	1654396	-	+	LINC02756	lncRNA	SMCO4	protein_coding	European	LINC02756;SMCO4
6068	chr11	109899795	chr11	109957597	INV	NA	-	-	RDX	protein_coding	AP001981.2	lncRNA	European	AP001981.2;RDX
6068	chr12	124850814	chr20	32805728	TRA	NA	+	+	SCARB1	protein_coding	DNMT3B	protein_coding	European	DNMT3B;SCARB1
6068	chr13	18828346	chr13	19343567	INV	NA	-	-	ANKRD20A9P	unprocessed_pseudogene	ANKRD26P3	unprocessed_pseudogene	European	ANKRD20A9P;ANKRD26P3
6068	chr13	19323453	chr13	19828414	DEL	-504961	+	-	ANKRD26P3	unprocessed_pseudogene	ZMYM5	protein_coding	European	ANKRD26P3;ZMYM5
6068	chr14	31417140	chr17	47099321	TRA	NA	-	+	HEATR5A	protein_coding	AC005670.3	lncRNA	European	AC005670.3;HEATR5A
6068	chr14	31417140	chr17	47099321	TRA	NA	-	+	AL139353.1	protein_coding	AC005670.3	lncRNA	European	AC005670.3;AL139353.1
6068	chr14	42521361	chr14	61475731	DUP	18954370	-	+	AL442163.1	lncRNA	PRKCH	protein_coding	European	AL442163.1;PRKCH
6068	chr14	42521361	chr14	61475731	DUP	18954370	-	+	AL450442.1	lncRNA	PRKCH	protein_coding	European	AL450442.1;PRKCH
6068	chr14	42554548	chr14	45953106	DUP	3398558	-	+	AL442163.1	lncRNA	LINC00871	lncRNA	European	AL442163.1;LINC00871
6068	chr14	42554736	chr14	69746247	INV	NA	+	+	AL442163.1	lncRNA	SRSF5	protein_coding	European	AL442163.1;SRSF5
6068	chr14	42560207	chr14	64919879	DUP	22359672	-	+	AL442163.1	lncRNA	CHURC1	protein_coding	European	AL442163.1;CHURC1
6068	chr14	42560207	chr14	64919879	DUP	22359672	-	+	AL442163.1	lncRNA	CHURC1-FNTB	protein_coding	European	AL442163.1;CHURC1-FNTB
6068	chr14	45948915	chr14	69459914	INV	NA	-	-	LINC00871	lncRNA	SLC39A9	protein_coding	European	LINC00871;SLC39A9
6068	chr14	45953105	chr14	69766799	DUP	23813694	-	+	LINC00871	lncRNA	SRSF5	protein_coding	European	LINC00871;SRSF5
6068	chr14	46256981	chr14	61481728	INV	NA	+	+	LINC00871	lncRNA	PRKCH	protein_coding	European	LINC00871;PRKCH
6068	chr14	46281644	chr14	64919919	DEL	-18638275	+	-	LINC00871	lncRNA	CHURC1	protein_coding	European	CHURC1;LINC00871
6068	chr14	46281644	chr14	64919919	DEL	-18638275	+	-	LINC00871	lncRNA	CHURC1-FNTB	protein_coding	European	CHURC1-FNTB;LINC00871
6068	chr14	46282227	chr14	67070419	DUP	20788192	-	+	LINC00871	lncRNA	GPHN	protein_coding	European	GPHN;LINC00871
6068	chr14	57067847	chr14	69746280	INV	NA	+	+	AL391152.1	lncRNA	SRSF5	protein_coding	European	AL391152.1;SRSF5
6068	chr14	57067847	chr14	69746280	INV	NA	+	+	OTX2-AS1	lncRNA	SRSF5	protein_coding	European	OTX2-AS1;SRSF5
6068	chr14	61489795	chr14	69767488	DUP	8277693	-	+	PRKCH	protein_coding	SRSF5	protein_coding	European	PRKCH;SRSF5
6068	chr14	67070368	chr14	69761146	DUP	2690778	-	+	GPHN	protein_coding	SRSF5	protein_coding	European	GPHN;SRSF5
6068	chr14	69459625	chr14	69761120	INV	NA	-	-	SLC39A9	protein_coding	SRSF5	protein_coding	European	SLC39A9;SRSF5
6068	chr14	78919160	chr14	80797615	DEL	-1878455	+	-	NRXN3	protein_coding	CEP128	protein_coding	European	CEP128;NRXN3
6068	chr15	39975740	chr15	40790021	DUP	814281	-	+	EIF2AK4	protein_coding	DNAJC17	protein_coding	European	DNAJC17;EIF2AK4
6068	chr15	39975843	chr15	40738728	INV	NA	+	+	EIF2AK4	protein_coding	RMDN3	protein_coding	European	EIF2AK4;RMDN3
6068	chr15	40738671	chr15	40790114	INV	NA	-	-	RMDN3	protein_coding	DNAJC17	protein_coding	European	DNAJC17;RMDN3
6068	chr15	96201034	chr15	98895078	DEL	-2694044	+	-	AC012409.2	lncRNA	IGF1R	protein_coding	European	AC012409.2;IGF1R
6068	chr15	96201034	chr15	98895078	DEL	-2694044	+	-	NR2F2-AS1	lncRNA	IGF1R	protein_coding	European	IGF1R;NR2F2-AS1
6068	chr20	17558495	chr20	17968652	DEL	-410157	+	-	BFSP1	protein_coding	OVOL2	protein_coding	European	BFSP1;OVOL2
6068	chr20	17558495	chr20	17968652	DEL	-410157	+	-	BFSP1	protein_coding	SNX5	protein_coding	European	BFSP1;SNX5
6068	chr20	37187860	chr20	44005671	INV	NA	-	-	RPN2	protein_coding	TOX2	protein_coding	European	RPN2;TOX2
6359	chr1	203734336	chr2	173901423	TRA	NA	-	+	ATP2B4	protein_coding	SP3	protein_coding	European	ATP2B4;SP3
6359	chr2	41875815	chr2	42190989	DEL	-315174	+	-	LINC01913	lncRNA	EML4	protein_coding	European	EML4;LINC01913
6359	chr2	173915026	chr6	108553770	TRA	NA	-	+	SP3	protein_coding	AL139106.1	lncRNA	European	AL139106.1;SP3
6359	chr2	173919091	chr6	108859976	TRA	NA	+	-	SP3	protein_coding	ARMC2	protein_coding	European	ARMC2;SP3
6359	chr2	173919298	chr16	88687160	TRA	NA	-	-	SP3	protein_coding	SNAI3-AS1	lncRNA	European	SNAI3-AS1;SP3
6359	chr3	123444053	chr3	125294190	INV	NA	-	-	ADCY5	protein_coding	ZNF148	protein_coding	European	ADCY5;ZNF148
6359	chr3	123444172	chr3	125294209	INV	NA	+	+	ADCY5	protein_coding	ZNF148	protein_coding	European	ADCY5;ZNF148
6359	chr3	132031780	chr5	146921748	TRA	NA	-	-	CPNE4	protein_coding	PPP2R2B	protein_coding	European	CPNE4;PPP2R2B
6359	chr3	132071717	chr5	134618415	TRA	NA	+	+	CPNE4	protein_coding	SAR1B	protein_coding	European	CPNE4;SAR1B
6359	chr4	78803811	chr20	48716702	TRA	NA	+	+	BMP2K	protein_coding	PREX1	protein_coding	European	BMP2K;PREX1
6359	chr4	87340326	chr4	89456876	DEL	-2116550	+	-	AC108516.2	lncRNA	AC093866.1	lncRNA	European	AC093866.1;AC108516.2
6359	chr4	87340326	chr4	89456876	DEL	-2116550	+	-	HSD17B11	protein_coding	AC093866.1	lncRNA	European	AC093866.1;HSD17B11
6359	chr5	80133912	chr5	80135072	DEL	-1160	+	-	SERINC5	protein_coding	AC010260.1	lncRNA	European	AC010260.1;SERINC5
6359	chr5	80133912	chr5	80135072	DEL	-1160	+	-	AC010260.1	lncRNA	SERINC5	protein_coding	European	AC010260.1;SERINC5
6359	chr7	6595706	chr13	45203208	TRA	NA	+	-	C7orf26	protein_coding	GTF2F2	protein_coding	European	C7orf26;GTF2F2
6359	chr7	79934718	chr7	86850896	DEL	-6916178	+	-	GNAI1	protein_coding	GRM3	protein_coding	European	GNAI1;GRM3
6359	chr8	41936907	chr8	42319142	DEL	-382235	+	-	KAT6A	protein_coding	IKBKB	protein_coding	European	IKBKB;KAT6A
6359	chr8	88224862	chr8	88762477	INV	NA	+	+	MMP16	protein_coding	AC090578.1	lncRNA	European	AC090578.1;MMP16
6359	chr8	88238094	chr8	88387596	INV	NA	-	-	MMP16	protein_coding	AC090578.1	lncRNA	European	AC090578.1;MMP16
6359	chr10	87517988	chr10	104244555	DEL	-16726567	+	-	MINPP1	protein_coding	GSTO1	protein_coding	European	GSTO1;MINPP1
6359	chr10	87736435	chr10	104262759	INV	NA	-	-	PAPSS2	protein_coding	GSTO1	protein_coding	European	GSTO1;PAPSS2
6359	chr10	87740488	chr10	104254295	INV	NA	+	+	PAPSS2	protein_coding	GSTO1	protein_coding	European	GSTO1;PAPSS2
6359	chr12	113297133	chr12	113730934	DEL	-433801	+	-	TPCN1	protein_coding	LINC01234	lncRNA	European	LINC01234;TPCN1
6359	chr13	20897746	chr13	66853645	INV	NA	+	+	XPO4	protein_coding	PCDH9-AS2	lncRNA	European	PCDH9-AS2;XPO4
6359	chr13	20897746	chr13	66853645	INV	NA	+	+	XPO4	protein_coding	PCDH9	protein_coding	European	PCDH9;XPO4
6359	chr13	33246451	chr13	33246504	DEL	-53	+	-	STARD13	protein_coding	STARD13-AS	lncRNA	European	STARD13;STARD13-AS
6359	chr13	33246451	chr13	33246504	DEL	-53	+	-	STARD13-AS	lncRNA	STARD13	protein_coding	European	STARD13;STARD13-AS
6359	chr13	35803151	chr13	83017364	INV	NA	+	+	DCLK1	protein_coding	AL445255.1	lncRNA	European	AL445255.1;DCLK1
6359	chr13	35815915	chr13	84148139	INV	NA	-	-	DCLK1	protein_coding	AL162493.1	lncRNA	European	AL162493.1;DCLK1
6359	chr13	45136411	chr13	45602667	DEL	-466256	+	-	GTF2F2	protein_coding	ERICH6B	protein_coding	European	ERICH6B;GTF2F2
6359	chr13	45141251	chr13	75559665	DUP	30418414	-	+	GTF2F2	protein_coding	UCHL3	protein_coding	European	GTF2F2;UCHL3
6359	chr13	45141251	chr13	75559665	DUP	30418414	-	+	GTF2F2	protein_coding	AL137782.1	lncRNA	European	AL137782.1;GTF2F2
6359	chr13	45142401	chr13	45597399	INV	NA	+	+	GTF2F2	protein_coding	ERICH6B	protein_coding	European	ERICH6B;GTF2F2
6359	chr13	45146827	chr13	45682406	INV	NA	+	+	GTF2F2	protein_coding	LINC01055	lncRNA	European	GTF2F2;LINC01055
6359	chr13	45184257	chr13	45609503	DEL	-425246	+	-	GTF2F2	protein_coding	ERICH6B	protein_coding	European	ERICH6B;GTF2F2
6359	chr13	45188997	chr13	45605199	INV	NA	+	+	GTF2F2	protein_coding	ERICH6B	protein_coding	European	ERICH6B;GTF2F2
6359	chr13	45192641	chr13	75383706	DEL	-30191065	+	-	GTF2F2	protein_coding	TBC1D4	protein_coding	European	GTF2F2;TBC1D4
6359	chr13	45194889	chr13	45605626	DUP	410737	-	+	GTF2F2	protein_coding	ERICH6B	protein_coding	European	ERICH6B;GTF2F2
6359	chr13	45203184	chr13	45609489	INV	NA	+	+	GTF2F2	protein_coding	ERICH6B	protein_coding	European	ERICH6B;GTF2F2
6359	chr13	45225423	chr13	75539745	DUP	30314322	-	+	GTF2F2	protein_coding	COMMD6	protein_coding	European	COMMD6;GTF2F2
6359	chr13	45228881	chr13	75542729	DEL	-30313848	+	-	GTF2F2	protein_coding	COMMD6	protein_coding	European	COMMD6;GTF2F2
6359	chr13	45229476	chr13	75560614	DUP	30331138	-	+	GTF2F2	protein_coding	UCHL3	protein_coding	European	GTF2F2;UCHL3
6359	chr13	45229476	chr13	75560614	DUP	30331138	-	+	GTF2F2	protein_coding	AL137782.1	lncRNA	European	AL137782.1;GTF2F2
6359	chr13	45605248	chr13	75559721	INV	NA	-	-	ERICH6B	protein_coding	UCHL3	protein_coding	European	ERICH6B;UCHL3
6359	chr13	45605248	chr13	75559721	INV	NA	-	-	ERICH6B	protein_coding	AL137782.1	lncRNA	European	AL137782.1;ERICH6B
6359	chr13	75385176	chr13	75530789	INV	NA	-	-	TBC1D4	protein_coding	COMMD6	protein_coding	European	COMMD6;TBC1D4
6359	chr14	29990438	chr14	29990494	DUP	56	-	+	AL133372.2	lncRNA	PRKD1	protein_coding	European	AL133372.2;PRKD1
6359	chr14	29990438	chr14	29990494	DUP	56	-	+	PRKD1	protein_coding	AL133372.2	lncRNA	European	AL133372.2;PRKD1
6359	chr14	35193788	chr14	37576540	DEL	-2382752	+	-	PRORP	protein_coding	AL121790.1	lncRNA	European	AL121790.1;PRORP
6359	chr14	35193788	chr14	37576540	DEL	-2382752	+	-	AL121594.1	protein_coding	AL121790.1	lncRNA	European	AL121594.1;AL121790.1
6359	chr14	35193829	chr17	65555251	TRA	NA	-	-	PRORP	protein_coding	AC004805.1	protein_coding	European	AC004805.1;PRORP
6359	chr14	35193829	chr17	65555251	TRA	NA	-	-	AL121594.1	protein_coding	AC004805.1	protein_coding	European	AC004805.1;AL121594.1
6359	chr14	35193829	chr17	65555251	TRA	NA	-	-	PRORP	protein_coding	AXIN2	protein_coding	European	AXIN2;PRORP
6359	chr14	35193829	chr17	65555251	TRA	NA	-	-	AL121594.1	protein_coding	AXIN2	protein_coding	European	AL121594.1;AXIN2
6359	chr14	37576674	chr21	38488273	TRA	NA	+	+	AL121790.1	lncRNA	ERG	protein_coding	European	AL121790.1;ERG
6359	chr17	65555218	chr21	38488273	TRA	NA	+	-	AC004805.1	protein_coding	ERG	protein_coding	European	AC004805.1;ERG
6359	chr17	65555218	chr21	38488273	TRA	NA	+	-	AXIN2	protein_coding	ERG	protein_coding	European	AXIN2;ERG
BRA04	chr1	32569108	chr2	224036934	TRA	NA	+	-	ZBTB8A	protein_coding	SERPINE2	protein_coding	European	SERPINE2;ZBTB8A
BRA04	chr1	32569108	chr2	224036934	TRA	NA	+	-	AL033529.1	protein_coding	SERPINE2	protein_coding	European	AL033529.1;SERPINE2
BRA04	chr2	203257406	chr8	65810645	TRA	NA	-	-	CYP20A1	protein_coding	PDE7A	protein_coding	European	CYP20A1;PDE7A
BRA04	chr6	87661594	chr12	23914287	TRA	NA	-	-	ORC3	protein_coding	SOX5	protein_coding	European	ORC3;SOX5
BRA04	chr6	93100825	chr17	73456349	TRA	NA	-	-	AL138731.1	lncRNA	SDK2	protein_coding	European	AL138731.1;SDK2
BRA04	chr7	90419454	chr19	13288161	TRA	NA	-	-	CLDN12	protein_coding	CACNA1A	protein_coding	European	CACNA1A;CLDN12
BRA04	chr7	90419454	chr19	13288161	TRA	NA	-	-	AC006153.1	lncRNA	CACNA1A	protein_coding	European	AC006153.1;CACNA1A
BRA04	chr12	101957019	chr21	45624017	TRA	NA	+	-	AC079907.2	lncRNA	AL133493.1	lncRNA	European	AC079907.2;AL133493.1
BRA04	chr12	101957019	chr21	45624017	TRA	NA	+	-	DRAM1	protein_coding	AL133493.1	lncRNA	European	AL133493.1;DRAM1
BRA05	chr1	2962419	chr1	3594483	DEL	-632064	+	-	AL589702.1	lncRNA	MEGF6	protein_coding	Admixed	AL589702.1;MEGF6
BRA05	chr1	3403712	chr1	32899713	INV	NA	-	-	PRDM16	protein_coding	TMEM54	protein_coding	Admixed	PRDM16;TMEM54
BRA05	chr1	34726251	chr17	81113671	TRA	NA	-	+	SMIM12	protein_coding	BAIAP2	protein_coding	Admixed	BAIAP2;SMIM12
BRA05	chr1	34726251	chr17	81113671	TRA	NA	-	+	SMIM12	protein_coding	AATK	protein_coding	Admixed	AATK;SMIM12
BRA05	chr1	34733829	chr17	81113477	TRA	NA	-	-	SMIM12	protein_coding	BAIAP2	protein_coding	Admixed	BAIAP2;SMIM12
BRA05	chr1	34733829	chr17	81113477	TRA	NA	-	-	SMIM12	protein_coding	AATK	protein_coding	Admixed	AATK;SMIM12
BRA05	chr1	110036712	chr17	8072741	TRA	NA	+	-	STRIP1	protein_coding	ALOX12B	protein_coding	Admixed	ALOX12B;STRIP1
BRA05	chr1	185839760	chr1	186415431	DEL	-575671	+	-	HMCN1	protein_coding	ODR4	protein_coding	Admixed	HMCN1;ODR4
BRA05	chr1	205623571	chr17	8067718	TRA	NA	+	+	ELK4	protein_coding	AC129492.6	unprocessed_pseudogene	Admixed	AC129492.6;ELK4
BRA05	chr2	238009551	chr2	238009686	DEL	-135	+	-	UBE2F-SCLY	protein_coding	UBE2F	protein_coding	Admixed	UBE2F;UBE2F-SCLY
BRA05	chr2	238009551	chr2	238009686	DEL	-135	+	-	UBE2F	protein_coding	UBE2F-SCLY	protein_coding	Admixed	UBE2F;UBE2F-SCLY
BRA05	chr3	133266	chr3	133581	DUP	315	-	+	AC066595.2	lncRNA	CHL1-AS2	lncRNA	Admixed	AC066595.2;CHL1-AS2
BRA05	chr3	25595441	chr3	25609502	INV	NA	-	-	RARB	protein_coding	TOP2B	protein_coding	Admixed	RARB;TOP2B
BRA05	chr3	25607634	chr8	23254547	TRA	NA	+	-	TOP2B	protein_coding	CHMP7	protein_coding	Admixed	CHMP7;TOP2B
BRA05	chr3	47065295	chr3	47397352	INV	NA	+	+	SETD2	protein_coding	PTPN23	protein_coding	Admixed	PTPN23;SETD2
BRA05	chr3	48444111	chr12	12718891	TRA	NA	-	+	TMA7	protein_coding	CDKN1B	protein_coding	Admixed	CDKN1B;TMA7
BRA05	chr3	48444111	chr12	12718891	TRA	NA	-	+	AC134772.1	lncRNA	CDKN1B	protein_coding	Admixed	AC134772.1;CDKN1B
BRA05	chr3	48886909	chr12	12719157	TRA	NA	-	-	SLC25A20	protein_coding	CDKN1B	protein_coding	Admixed	CDKN1B;SLC25A20
BRA05	chr3	48886909	chr12	12719157	TRA	NA	-	-	SLC25A20	protein_coding	AC008115.3	lncRNA	Admixed	AC008115.3;SLC25A20
BRA05	chr3	57586112	chr3	57665659	INV	NA	-	-	ARF4	protein_coding	DENND6A	protein_coding	Admixed	ARF4;DENND6A
BRA05	chr5	95582168	chr5	137494246	INV	NA	-	-	ARSK	protein_coding	SPOCK1	protein_coding	Admixed	ARSK;SPOCK1
BRA05	chr5	95597120	chr5	137494152	INV	NA	+	+	ARSK	protein_coding	SPOCK1	protein_coding	Admixed	ARSK;SPOCK1
BRA05	chr5	154079762	chr5	169233442	INV	NA	+	+	MFAP3	protein_coding	SLIT3	protein_coding	Admixed	MFAP3;SLIT3
BRA05	chr5	168550942	chr5	169235691	INV	NA	-	-	PANK3	protein_coding	SLIT3	protein_coding	Admixed	PANK3;SLIT3
BRA05	chr8	23089433	chr8	23260536	DEL	-171103	+	-	AC107959.4	lncRNA	CHMP7	protein_coding	Admixed	AC107959.4;CHMP7
BRA05	chr8	23089433	chr8	23260536	DEL	-171103	+	-	AC107959.5	protein_coding	CHMP7	protein_coding	Admixed	AC107959.5;CHMP7
BRA05	chr9	95979847	chr9	111011025	DEL	-15031178	+	-	ERCC6L2	protein_coding	LPAR1	protein_coding	Admixed	ERCC6L2;LPAR1
BRA05	chr10	18350695	chr16	27228176	TRA	NA	-	-	CACNB2	protein_coding	NSMCE1	protein_coding	Admixed	CACNB2;NSMCE1
BRA05	chr12	12718859	chr12	25433454	DEL	-12714595	+	-	CDKN1B	protein_coding	LMNTD1	protein_coding	Admixed	CDKN1B;LMNTD1
BRA05	chr15	41758038	chr15	44560727	DEL	-2802689	+	-	MGA	protein_coding	EIF3J	protein_coding	Admixed	EIF3J;MGA
BRA05	chr17	49364270	chr17	77970729	INV	NA	-	-	AC091180.3	lncRNA	TNRC6C	protein_coding	Admixed	AC091180.3;TNRC6C
BRA05	chr19	39103472	chr19	46609070	INV	NA	-	-	ACP7	protein_coding	CALM3	protein_coding	Admixed	ACP7;CALM3
BRA05	chr19	39103766	chr21	37595154	TRA	NA	+	-	ACP7	protein_coding	AP001407.1	lncRNA	Admixed	ACP7;AP001407.1
BRA05	chr19	46609147	chr21	39264750	TRA	NA	+	-	CALM3	protein_coding	BRWD1	protein_coding	Admixed	BRWD1;CALM3
BRA05	chr21	38482742	chr21	41500461	DEL	-3017719	+	-	ERG	protein_coding	TMPRSS2	protein_coding	Admixed	ERG;TMPRSS2
BRA07	chr1	91827622	chr3	108635700	TRA	NA	-	-	TGFBR3	protein_coding	DZIP3	protein_coding	European	DZIP3;TGFBR3
BRA07	chr1	91828648	chr10	29385724	TRA	NA	-	+	TGFBR3	protein_coding	AL158167.1	lncRNA	European	AL158167.1;TGFBR3
BRA07	chr2	103977159	chr15	42464753	TRA	NA	-	+	LINC01965	lncRNA	ZNF106	protein_coding	European	LINC01965;ZNF106
BRA07	chr2	149626276	chr22	31108111	TRA	NA	-	+	MMADHC-DT	lncRNA	SELENOM	protein_coding	European	MMADHC-DT;SELENOM
BRA07	chr2	150608457	chr2	151174406	DEL	-565949	+	-	AC104777.1	lncRNA	AC018731.1	lncRNA	European	AC018731.1;AC104777.1
BRA07	chr3	50016362	chr11	64830370	TRA	NA	-	-	RBM6	protein_coding	CDC42BPG	protein_coding	European	CDC42BPG;RBM6
BRA07	chr3	60393246	chr3	107270549	DEL	-46877303	+	-	FHIT	protein_coding	DUBR	lncRNA	European	DUBR;FHIT
BRA07	chr3	60398960	chr10	28606954	TRA	NA	+	-	FHIT	protein_coding	WAC	protein_coding	European	FHIT;WAC
BRA07	chr3	60399670	chr3	108635640	DUP	48235970	-	+	FHIT	protein_coding	DZIP3	protein_coding	European	DZIP3;FHIT
BRA07	chr3	60402180	chr3	107224731	DEL	-46822551	+	-	FHIT	protein_coding	DUBR	lncRNA	European	DUBR;FHIT
BRA07	chr3	60402180	chr3	107224731	DEL	-46822551	+	-	FHIT	protein_coding	LINC00882	lncRNA	European	FHIT;LINC00882
BRA07	chr3	68839069	chr3	70971555	DUP	2132486	-	+	TAFA4	protein_coding	FOXP1	protein_coding	European	FOXP1;TAFA4
BRA07	chr3	68839069	chr3	70971555	DUP	2132486	-	+	TAFA4	protein_coding	AC097634.4	protein_coding	European	AC097634.4;TAFA4
BRA07	chr3	68879417	chr10	12001510	TRA	NA	+	+	TAFA4	protein_coding	UPF2	protein_coding	European	TAFA4;UPF2
BRA07	chr3	71584105	chr10	23027117	TRA	NA	+	-	AC097634.3	lncRNA	ARMC3	protein_coding	European	AC097634.3;ARMC3
BRA07	chr3	71584105	chr10	23027117	TRA	NA	+	-	AC097634.4	protein_coding	ARMC3	protein_coding	European	AC097634.4;ARMC3
BRA07	chr3	71584105	chr10	23027117	TRA	NA	+	-	AC097634.3	lncRNA	AL139815.1	lncRNA	European	AC097634.3;AL139815.1
BRA07	chr3	71584105	chr10	23027117	TRA	NA	+	-	AC097634.4	protein_coding	AL139815.1	lncRNA	European	AC097634.4;AL139815.1
BRA07	chr3	75957669	chr21	41479016	TRA	NA	+	+	ROBO2	protein_coding	TMPRSS2	protein_coding	European	ROBO2;TMPRSS2
BRA07	chr3	105675058	chrX	106865402	TRA	NA	+	-	CBLB	protein_coding	TBC1D8B	protein_coding	European	CBLB;TBC1D8B
BRA07	chr3	105675058	chrX	106865402	TRA	NA	+	-	CBLB	protein_coding	MORC4	protein_coding	European	CBLB;MORC4
BRA07	chr3	105680090	chr3	107211349	DUP	1531259	-	+	CBLB	protein_coding	LINC00882	lncRNA	European	CBLB;LINC00882
BRA07	chr3	120365659	chr7	97862802	TRA	NA	+	-	AC063952.1	transcribed_unitary_pseudogene	ASNS	protein_coding	European	AC063952.1;ASNS
BRA07	chr3	120365659	chr7	97862802	TRA	NA	+	-	AC063952.1	transcribed_unitary_pseudogene	AC079781.5	lncRNA	European	AC063952.1;AC079781.5
BRA07	chr5	55433357	chr5	72819141	INV	NA	+	+	PLPP1	protein_coding	TNPO1	protein_coding	European	PLPP1;TNPO1
BRA07	chr5	68193103	chr5	72820617	INV	NA	-	-	LINC02219	lncRNA	TNPO1	protein_coding	European	LINC02219;TNPO1
BRA07	chr6	8921339	chr21	39445938	TRA	NA	-	+	HULC	lncRNA	WRB-SH3BGR	protein_coding	European	HULC;WRB-SH3BGR
BRA07	chr6	8921339	chr21	39445938	TRA	NA	-	+	HULC	lncRNA	SH3BGR	protein_coding	European	HULC;SH3BGR
BRA07	chr6	9239551	chr21	39432751	TRA	NA	+	-	HULC	lncRNA	LCA5L	protein_coding	European	HULC;LCA5L
BRA07	chr6	9239551	chr21	39432751	TRA	NA	+	-	HULC	lncRNA	WRB-SH3BGR	protein_coding	European	HULC;WRB-SH3BGR
BRA07	chr7	41686087	chr20	38365943	TRA	NA	-	-	INHBA	protein_coding	LBP	protein_coding	European	INHBA;LBP
BRA07	chr7	97862768	chr7	97904744	DEL	-41976	+	-	ASNS	protein_coding	AC079781.5	lncRNA	European	AC079781.5;ASNS
BRA07	chr8	20286678	chr8	28275420	DEL	-7988742	+	-	LZTS1	protein_coding	AC021678.2	lncRNA	European	AC021678.2;LZTS1
BRA07	chr8	20286678	chr8	28275420	DEL	-7988742	+	-	LZTS1-AS1	lncRNA	AC021678.2	lncRNA	European	AC021678.2;LZTS1-AS1
BRA07	chr8	121625266	chr8	122488474	DEL	-863208	+	-	HAS2	protein_coding	AC108136.1	lncRNA	European	AC108136.1;HAS2
BRA07	chr8	121625266	chr8	122488474	DEL	-863208	+	-	HAS2	protein_coding	LINC01151	lncRNA	European	HAS2;LINC01151
BRA07	chr9	14768566	chr16	71974859	TRA	NA	+	-	FREM1	protein_coding	PKD1L3	protein_coding	European	FREM1;PKD1L3
BRA07	chr10	6834003	chr10	13500472	DUP	6666469	-	+	AL392086.2	lncRNA	BEND7	protein_coding	European	AL392086.2;BEND7
BRA07	chr10	6834003	chr10	13500472	DUP	6666469	-	+	LINC00707	lncRNA	BEND7	protein_coding	European	BEND7;LINC00707
BRA07	chr10	6834003	chr10	13500472	DUP	6666469	-	+	AL392086.1	lncRNA	BEND7	protein_coding	European	AL392086.1;BEND7
BRA07	chr10	6834003	chr10	13500472	DUP	6666469	-	+	AL392086.3	lncRNA	BEND7	protein_coding	European	AL392086.3;BEND7
BRA07	chr10	18639281	chr10	30013637	DUP	11374356	-	+	NSUN6	protein_coding	JCAD	protein_coding	European	JCAD;NSUN6
BRA07	chr12	127508777	chr18	42512189	TRA	NA	-	+	AC068787.2	lncRNA	LINC00907	lncRNA	European	AC068787.2;LINC00907
BRA07	chr13	48071431	chr13	75464622	INV	NA	+	+	MED4	protein_coding	TBC1D4	protein_coding	European	MED4;TBC1D4
BRA07	chr13	50932458	chr14	65415501	TRA	NA	-	-	RNASEH2B	protein_coding	FUT8	protein_coding	European	FUT8;RNASEH2B
BRA07	chr13	75471505	chr14	65423094	TRA	NA	-	+	TBC1D4	protein_coding	FUT8	protein_coding	European	FUT8;TBC1D4
BRA07	chr16	55328159	chr16	55705463	INV	NA	+	+	IRX6	protein_coding	SLC6A2	protein_coding	European	IRX6;SLC6A2
BRA07	chr16	55328159	chr16	55705463	INV	NA	+	+	AC109462.1	lncRNA	SLC6A2	protein_coding	European	AC109462.1;SLC6A2
BRA07	chr16	55328159	chr16	55705463	INV	NA	+	+	IRX6	protein_coding	AC136621.1	TEC	European	AC136621.1;IRX6
BRA07	chr16	55328159	chr16	55705463	INV	NA	+	+	AC109462.1	lncRNA	AC136621.1	TEC	European	AC109462.1;AC136621.1
BRA07	chr16	55701670	chr17	72413994	TRA	NA	-	-	SLC6A2	protein_coding	LINC00511	lncRNA	European	LINC00511;SLC6A2
BRA07	chr17	71868951	chr20	17495043	TRA	NA	-	+	AC005144.1	lncRNA	BFSP1	protein_coding	European	AC005144.1;BFSP1
BRA07	chr19	20034351	chr19	20682395	DEL	-648044	+	-	ZNF682	protein_coding	AC010329.5	unprocessed_pseudogene	European	AC010329.5;ZNF682
BRA07	chr21	31675748	chr21	38538335	DEL	-6862587	+	-	SCAF4	protein_coding	ERG	protein_coding	European	ERG;SCAF4
BRA07	chr21	31675748	chr21	38538335	DEL	-6862587	+	-	SCAF4	protein_coding	AP001037.1	lncRNA	European	AP001037.1;SCAF4
BRA07	chr21	31687406	chr21	40412354	DUP	8724948	-	+	SCAF4	protein_coding	DSCAM	protein_coding	European	DSCAM;SCAF4
BRA07	chr21	38495434	chr21	41503784	DEL	-3008350	+	-	ERG	protein_coding	TMPRSS2	protein_coding	European	ERG;TMPRSS2
BRA07	chr21	39441715	chr21	39443621	DEL	-1906	+	-	WRB-SH3BGR	protein_coding	LCA5L	protein_coding	European	LCA5L;WRB-SH3BGR
BRA07	chr21	39441715	chr21	39443621	DEL	-1906	+	-	LCA5L	protein_coding	WRB-SH3BGR	protein_coding	European	LCA5L;WRB-SH3BGR
BRA07	chr22	32251653	chr22	32251773	DEL	-120	+	-	SLC5A4	protein_coding	SLC5A4-AS1	lncRNA	European	SLC5A4;SLC5A4-AS1
BRA07	chr22	32251653	chr22	32251773	DEL	-120	+	-	SLC5A4-AS1	lncRNA	SLC5A4	protein_coding	European	SLC5A4;SLC5A4-AS1
BRA08	chr1	112986652	chr1	112990108	DEL	-3456	+	-	AL390242.1	lncRNA	SLC16A1-AS1	lncRNA	European	AL390242.1;SLC16A1-AS1
BRA08	chr1	112986652	chr1	112990108	DEL	-3456	+	-	SLC16A1-AS1	lncRNA	AL390242.1	lncRNA	European	AL390242.1;SLC16A1-AS1
BRA08	chr2	49334343	chr2	49334487	DEL	-144	+	-	AC009975.2	lncRNA	AC009975.1	lncRNA	European	AC009975.1;AC009975.2
BRA08	chr2	49334343	chr2	49334487	DEL	-144	+	-	AC009975.1	lncRNA	AC009975.2	lncRNA	European	AC009975.1;AC009975.2
BRA08	chr2	165158183	chr2	165160234	DEL	-2051	+	-	SCN3A	protein_coding	AC019197.1	lncRNA	European	AC019197.1;SCN3A
BRA08	chr2	165158183	chr2	165160234	DEL	-2051	+	-	AC019197.1	lncRNA	SCN3A	protein_coding	European	AC019197.1;SCN3A
BRA08	chr3	107319107	chr3	107321485	DEL	-2378	+	-	AC063944.1	lncRNA	DUBR	lncRNA	European	AC063944.1;DUBR
BRA08	chr3	107319107	chr3	107321485	DEL	-2378	+	-	DUBR	lncRNA	AC063944.1	lncRNA	European	AC063944.1;DUBR
BRA08	chr5	140842552	chr5	140859346	DEL	-16794	+	-	PCDHA2	protein_coding	PCDHA1	protein_coding	European	PCDHA1;PCDHA2
BRA08	chr5	140842552	chr5	140859346	DEL	-16794	+	-	PCDHA3	protein_coding	PCDHA1	protein_coding	European	PCDHA1;PCDHA3
BRA08	chr5	140842552	chr5	140859346	DEL	-16794	+	-	PCDHA4	protein_coding	PCDHA1	protein_coding	European	PCDHA1;PCDHA4
BRA08	chr5	140842552	chr5	140859346	DEL	-16794	+	-	PCDHA5	protein_coding	PCDHA1	protein_coding	European	PCDHA1;PCDHA5
BRA08	chr5	140842552	chr5	140859346	DEL	-16794	+	-	PCDHA6	protein_coding	PCDHA1	protein_coding	European	PCDHA1;PCDHA6
BRA08	chr5	140842552	chr5	140859346	DEL	-16794	+	-	PCDHA7	protein_coding	PCDHA1	protein_coding	European	PCDHA1;PCDHA7
BRA08	chr5	140842552	chr5	140859346	DEL	-16794	+	-	PCDHA8	protein_coding	PCDHA1	protein_coding	European	PCDHA1;PCDHA8
BRA08	chr5	140842552	chr5	140859346	DEL	-16794	+	-	PCDHA1	protein_coding	PCDHA2	protein_coding	European	PCDHA1;PCDHA2
BRA08	chr5	140842552	chr5	140859346	DEL	-16794	+	-	PCDHA3	protein_coding	PCDHA2	protein_coding	European	PCDHA2;PCDHA3
BRA08	chr5	140842552	chr5	140859346	DEL	-16794	+	-	PCDHA4	protein_coding	PCDHA2	protein_coding	European	PCDHA2;PCDHA4
BRA08	chr5	140842552	chr5	140859346	DEL	-16794	+	-	PCDHA5	protein_coding	PCDHA2	protein_coding	European	PCDHA2;PCDHA5
BRA08	chr5	140842552	chr5	140859346	DEL	-16794	+	-	PCDHA6	protein_coding	PCDHA2	protein_coding	European	PCDHA2;PCDHA6
BRA08	chr5	140842552	chr5	140859346	DEL	-16794	+	-	PCDHA7	protein_coding	PCDHA2	protein_coding	European	PCDHA2;PCDHA7
BRA08	chr5	140842552	chr5	140859346	DEL	-16794	+	-	PCDHA8	protein_coding	PCDHA2	protein_coding	European	PCDHA2;PCDHA8
BRA08	chr5	140842552	chr5	140859346	DEL	-16794	+	-	PCDHA1	protein_coding	PCDHA3	protein_coding	European	PCDHA1;PCDHA3
BRA08	chr5	140842552	chr5	140859346	DEL	-16794	+	-	PCDHA2	protein_coding	PCDHA3	protein_coding	European	PCDHA2;PCDHA3
BRA08	chr5	140842552	chr5	140859346	DEL	-16794	+	-	PCDHA4	protein_coding	PCDHA3	protein_coding	European	PCDHA3;PCDHA4
BRA08	chr5	140842552	chr5	140859346	DEL	-16794	+	-	PCDHA5	protein_coding	PCDHA3	protein_coding	European	PCDHA3;PCDHA5
BRA08	chr5	140842552	chr5	140859346	DEL	-16794	+	-	PCDHA6	protein_coding	PCDHA3	protein_coding	European	PCDHA3;PCDHA6
BRA08	chr5	140842552	chr5	140859346	DEL	-16794	+	-	PCDHA7	protein_coding	PCDHA3	protein_coding	European	PCDHA3;PCDHA7
BRA08	chr5	140842552	chr5	140859346	DEL	-16794	+	-	PCDHA8	protein_coding	PCDHA3	protein_coding	European	PCDHA3;PCDHA8
BRA08	chr5	140842552	chr5	140859346	DEL	-16794	+	-	PCDHA1	protein_coding	PCDHA4	protein_coding	European	PCDHA1;PCDHA4
BRA08	chr5	140842552	chr5	140859346	DEL	-16794	+	-	PCDHA2	protein_coding	PCDHA4	protein_coding	European	PCDHA2;PCDHA4
BRA08	chr5	140842552	chr5	140859346	DEL	-16794	+	-	PCDHA3	protein_coding	PCDHA4	protein_coding	European	PCDHA3;PCDHA4
BRA08	chr5	140842552	chr5	140859346	DEL	-16794	+	-	PCDHA5	protein_coding	PCDHA4	protein_coding	European	PCDHA4;PCDHA5
BRA08	chr5	140842552	chr5	140859346	DEL	-16794	+	-	PCDHA6	protein_coding	PCDHA4	protein_coding	European	PCDHA4;PCDHA6
BRA08	chr5	140842552	chr5	140859346	DEL	-16794	+	-	PCDHA7	protein_coding	PCDHA4	protein_coding	European	PCDHA4;PCDHA7
BRA08	chr5	140842552	chr5	140859346	DEL	-16794	+	-	PCDHA8	protein_coding	PCDHA4	protein_coding	European	PCDHA4;PCDHA8
BRA08	chr5	140842552	chr5	140859346	DEL	-16794	+	-	PCDHA1	protein_coding	PCDHA5	protein_coding	European	PCDHA1;PCDHA5
BRA08	chr5	140842552	chr5	140859346	DEL	-16794	+	-	PCDHA2	protein_coding	PCDHA5	protein_coding	European	PCDHA2;PCDHA5
BRA08	chr5	140842552	chr5	140859346	DEL	-16794	+	-	PCDHA3	protein_coding	PCDHA5	protein_coding	European	PCDHA3;PCDHA5
BRA08	chr5	140842552	chr5	140859346	DEL	-16794	+	-	PCDHA4	protein_coding	PCDHA5	protein_coding	European	PCDHA4;PCDHA5
BRA08	chr5	140842552	chr5	140859346	DEL	-16794	+	-	PCDHA6	protein_coding	PCDHA5	protein_coding	European	PCDHA5;PCDHA6
BRA08	chr5	140842552	chr5	140859346	DEL	-16794	+	-	PCDHA7	protein_coding	PCDHA5	protein_coding	European	PCDHA5;PCDHA7
BRA08	chr5	140842552	chr5	140859346	DEL	-16794	+	-	PCDHA8	protein_coding	PCDHA5	protein_coding	European	PCDHA5;PCDHA8
BRA08	chr5	140842552	chr5	140859346	DEL	-16794	+	-	PCDHA1	protein_coding	PCDHA6	protein_coding	European	PCDHA1;PCDHA6
BRA08	chr5	140842552	chr5	140859346	DEL	-16794	+	-	PCDHA2	protein_coding	PCDHA6	protein_coding	European	PCDHA2;PCDHA6
BRA08	chr5	140842552	chr5	140859346	DEL	-16794	+	-	PCDHA3	protein_coding	PCDHA6	protein_coding	European	PCDHA3;PCDHA6
BRA08	chr5	140842552	chr5	140859346	DEL	-16794	+	-	PCDHA4	protein_coding	PCDHA6	protein_coding	European	PCDHA4;PCDHA6
BRA08	chr5	140842552	chr5	140859346	DEL	-16794	+	-	PCDHA5	protein_coding	PCDHA6	protein_coding	European	PCDHA5;PCDHA6
[truncated: 5,616 more rows]

## Sheet: DESCRIPTION
Table S4 Summary of gene fusions identified from SVs
pos1_overlap_gene: interrupted gene by breakend one of SV
pos2_overlap_gene: interrupted gene by breakend two of SV
gene_fusions: fusion pair
SV_count: the number of SVs involved in this fusion
pos1_overlap_gene_biotype: protein coding status of interrupted gene by breakend one of SV
pos2_overlap_gene_biotype: protein coding status of interrupted gene by breakend two of SV
sample_count: the number tumour having this fusion
Ethnic_group: ethnic group of samples having the fusion
Table S5 SV events resulting gene fusions
sampleID: unique ientifier of tumour sample
chrom1: chromosome of first SV breakpoint
pos1: genomic coordinate of first SV breakpoint
chrom2: chromosome of second SV breakpoint
pos2: genomic coordinate of second SV breakpoint
SVTYPE: simple SV type of deletion (DEL), duplication (DUP), insertion (INS), inversion (INV) and inter-chromsomal translocation (TRA)
SVLEN: length of SV
strand1: strand of first SV breakpoint
strand2: strand of first SV breakpoint
pos1_overlap_gene: interrupted gene by breakend one of SV
pos1_overlap_gene_biotype: protein coding status of interrupted gene by breakend one of SV
pos2_overlap_gene: interrupted gene by breakend two of SV
pos2_overlap_gene_biotype: protein coding status of interrupted gene by breakend two of SV
Ethnic_group: ethnic group of samples having the fusion
gene_fusions: fusion pair
